# Supplementary material for: Gem-diol and Ketone Crystal-to-crystal Transition Phenomena
Source: Sci Rep. 2017 Oct 18;7:13426. doi: 10.1038/s41598-017-13596-6 (PMC5647396; doi:10.1038/s41598-017-13596-6)
Supplement: Supplementary file 2 — Dataset 2A [file 41598_2017_13596_MOESM2_ESM.csv]

#
# h	k	l	Fc-squared	Fo-squared	sigma(Fo-squared) and status flag
#
data_bwn16038
_shelx_title ' BWN16038 in P2(1)/m'
_shelx_refln_list_code 4
_shelx_F_calc_maximum 127.99
_exptl_crystal_F_000 488.00
_reflns_d_resolution_high 0.7701
loop_
_symmetry_equiv_pos_as_xyz
'x	y	z'
'-x	y+1/2	-z'
'-x	-y	-z'
'x	-y-1/2	z'
_cell_length_a 6.8439
_cell_length_b 18.2441
_cell_length_c 7.6545
_cell_angle_alpha 90.000
_cell_angle_beta 111.111
_cell_angle_gamma 90.000
_shelx_F_squared_multiplier 1.000
loop_
_refln_index_h
_refln_index_k
_refln_index_l
_refln_F_squared_calc
_refln_F_squared_meas
_refln_F_squared_sigma
_refln_observed_status
1 0 0 441.29 422.08 3.06 o
3 0 0 110.47 67.84 1.47 o
4 0 0 877.52 1067.19 9.76 o
5 0 0 267.05 306.75 6.44 o
6 0 0 79.39 84.31 5.93 o
7 0 0 948.36 945.97 34.34 o
8 0 0 58.16 68.35 4.03 o
1 1 0 624.75 603.38 2.52 o
2 1 0 988.14 1044.63 4.26 o
3 1 0 2572.18 2391.63 14.32 o
4 1 0 4040.51 4236.36 25.62 o
5 1 0 547.69 551.72 7.37 o
6 1 0 454.60 444.45 7.01 o
7 1 0 40.58 43.31 3.66 o
8 1 0 195.40 174.44 7.99 o
1 2 0 104.11 99.07 1.42 o
3 2 0 1058.40 1009.12 13.38 o
4 2 0 5264.72 5470.56 45.92 o
5 2 0 54.91 61.00 2.77 o
6 2 0 362.67 351.02 5.81 o
7 2 0 195.72 212.24 4.52 o
8 2 0 178.09 166.45 6.24 o
1 3 0 940.38 850.38 11.23 o
2 3 0 16380.58 16184.17 177.23 o
3 3 0 218.69 178.20 2.15 o
4 3 0 3204.92 3311.05 62.64 o
5 3 0 1025.54 1010.49 12.61 o
6 3 0 1325.32 1388.77 24.35 o
7 3 0 0.58 4.59 2.31 o
8 3 0 132.97 122.02 5.72 o
0 4 0 7.91 13.94 0.88 o
1 4 0 109.35 94.18 1.88 o
2 4 0 2856.81 2860.45 13.30 o
3 4 0 1297.16 1329.25 10.58 o
4 4 0 1.49 6.78 1.03 o
5 4 0 227.55 254.78 10.99 o
6 4 0 976.85 1013.64 15.74 o
7 4 0 148.03 149.84 3.21 o
8 4 0 232.79 210.96 7.61 o
1 5 0 91.12 109.08 1.58 o
2 5 0 5233.52 5202.79 45.58 o
3 5 0 466.81 441.16 7.98 o
4 5 0 2.95 3.02 0.60 o
5 5 0 566.22 552.66 7.95 o
6 5 0 84.01 99.00 4.90 o
7 5 0 21.71 21.69 2.66 o
8 5 0 421.57 397.10 13.09 o
1 6 0 26.74 19.92 1.61 o
2 6 0 16.76 27.95 2.91 o
3 6 0 1356.55 1335.42 10.72 o
4 6 0 164.82 157.33 4.03 o
5 6 0 169.34 170.99 4.81 o
6 6 0 3.89 4.72 1.19 o
7 6 0 182.83 185.83 12.93 o
8 6 0 140.84 132.38 5.22 o
1 7 0 400.13 421.77 4.59 o
2 7 0 321.72 304.96 7.32 o
3 7 0 261.68 261.32 8.21 o
4 7 0 459.56 447.20 12.04 o
5 7 0 693.49 693.12 16.51 o
6 7 0 6.52 6.98 1.78 o
7 7 0 2.77 8.76 1.54 o
0 8 0 10603.52 10909.55 72.50 o
1 8 0 33.27 31.02 1.46 o
2 8 0 7.22 9.13 0.71 o
3 8 0 655.33 650.10 5.16 o
4 8 0 870.47 847.77 15.67 o
5 8 0 8.53 9.66 1.83 o
6 8 0 31.55 29.83 3.67 o
7 8 0 242.92 244.39 14.84 o
1 9 0 215.96 201.49 2.02 o
2 9 0 150.47 151.15 1.94 o
3 9 0 975.31 973.86 10.80 o
4 9 0 213.46 185.57 4.86 o
5 9 0 460.72 468.10 7.30 o
6 9 0 84.62 95.30 2.98 o
7 9 0 31.20 32.83 3.05 o
0 10 0 5402.53 5518.90 170.88 o
1 10 0 144.81 138.58 8.54 o
2 10 0 63.61 74.14 2.37 o
3 10 0 100.94 107.32 5.49 o
4 10 0 702.29 730.98 9.32 o
5 10 0 66.25 63.09 2.81 o
6 10 0 71.70 70.17 7.15 o
7 10 0 470.58 484.28 12.98 o
1 11 0 396.78 391.53 7.20 o
2 11 0 434.54 375.81 13.97 o
3 11 0 790.10 762.58 9.83 o
4 11 0 343.60 366.50 6.91 o
5 11 0 372.56 368.18 6.41 o
6 11 0 118.12 117.71 5.80 o
7 11 0 19.76 24.61 2.62 o
0 12 0 3538.50 3975.11 51.71 o
1 12 0 79.75 80.95 4.20 o
2 12 0 56.89 67.12 3.45 o
3 12 0 243.30 249.90 4.48 o
4 12 0 45.25 41.39 4.14 o
5 12 0 1.74 6.84 2.61 o
6 12 0 262.03 253.40 5.50 o
7 12 0 267.98 260.46 8.96 o
1 13 0 61.50 72.71 2.92 o
2 13 0 2002.34 2044.90 28.22 o
3 13 0 47.41 45.93 2.54 o
4 13 0 81.23 81.31 5.43 o
5 13 0 496.48 496.22 9.10 o
6 13 0 22.78 23.58 2.76 o
0 14 0 90.55 100.14 4.51 o
1 14 0 5.17 6.94 0.81 o
2 14 0 1973.72 2041.56 24.75 o
3 14 0 752.18 785.02 16.04 o
4 14 0 729.75 721.28 16.12 o
5 14 0 284.04 282.33 7.23 o
6 14 0 3.71 2.68 1.15 o
1 15 0 135.29 125.11 6.71 o
2 15 0 998.81 1030.01 17.57 o
3 15 0 20.90 28.57 2.66 o
4 15 0 46.07 45.38 4.36 o
5 15 0 356.66 360.64 7.10 o
6 15 0 114.31 101.49 4.25 o
0 16 0 2750.63 2923.43 58.37 o
1 16 0 7.17 7.08 1.07 o
2 16 0 28.58 27.92 2.19 o
3 16 0 389.48 391.38 7.78 o
4 16 0 32.01 34.00 4.26 o
5 16 0 65.12 64.44 5.35 o
6 16 0 26.92 20.04 2.40 o
1 17 0 19.75 23.76 1.66 o
2 17 0 22.71 23.20 3.78 o
3 17 0 214.67 233.73 7.26 o
4 17 0 384.27 396.62 9.22 o
5 17 0 302.16 296.84 12.45 o
0 18 0 2052.22 2085.47 160.31 o
1 18 0 44.00 45.47 2.27 o
2 18 0 2.71 3.79 1.66 o
3 18 0 19.08 20.46 3.73 o
4 18 0 151.50 155.93 9.25 o
5 18 0 119.18 123.00 12.23 o
1 19 0 188.02 185.28 4.77 o
2 19 0 222.42 208.78 6.28 o
3 19 0 507.27 483.62 20.75 o
4 19 0 16.28 13.96 3.20 o
0 20 0 312.91 313.42 14.69 o
1 20 0 2.78 4.61 0.97 o
2 20 0 159.95 156.26 5.76 o
3 20 0 259.12 262.97 9.65 o
4 20 0 154.96 162.39 9.70 o
1 21 0 181.72 185.53 11.06 o
2 21 0 383.31 373.74 9.92 o
3 21 0 9.82 11.82 2.92 o
0 22 0 565.80 610.84 33.97 o
1 22 0 16.77 14.92 1.99 o
2 22 0 5.22 7.22 1.83 o
3 22 0 111.88 96.22 14.24 o
1 23 0 175.00 169.55 10.86 o
-8 0 1 512.28 481.60 15.65 o
-7 0 1 9.99 17.60 2.44 o
-6 0 1 366.57 387.94 12.68 o
-5 0 1 517.10 482.62 6.91 o
-4 0 1 1.01 15.30 2.65 o
-3 0 1 72.39 84.03 1.44 o
-2 0 1 1695.97 1693.33 11.77 o
-1 0 1 11.26 19.31 0.43 o
1 0 1 1579.79 1650.98 12.86 o
2 0 1 1631.68 1699.35 16.48 o
3 0 1 2044.31 2090.46 17.56 o
4 0 1 846.89 883.00 27.34 o
5 0 1 16.18 20.88 2.61 o
6 0 1 1009.01 1057.86 22.51 o
7 0 1 46.47 41.00 4.28 o
-8 1 1 1.12 6.18 1.22 o
-7 1 1 312.03 314.30 6.11 o
-6 1 1 0.52 7.38 1.05 o
-5 1 1 11.82 11.07 2.00 o
-4 1 1 2817.71 2829.94 17.70 o
-3 1 1 130.28 104.51 1.54 o
-2 1 1 7160.92 7087.29 26.09 o
-1 1 1 65.71 59.05 0.55 o
0 1 1 266.95 191.90 2.23 o
1 1 1 23.02 26.97 0.48 o
2 1 1 2.72 7.57 0.37 o
3 1 1 2355.65 2234.76 13.21 o
4 1 1 85.52 81.19 1.90 o
5 1 1 5.26 5.97 0.96 o
6 1 1 139.92 147.24 3.59 o
7 1 1 147.04 155.37 7.13 o
-8 2 1 34.12 33.43 2.68 o
-7 2 1 7.77 8.92 2.30 o
-6 2 1 286.47 299.21 7.65 o
-5 2 1 890.45 885.24 17.52 o
-4 2 1 671.64 628.93 10.25 o
-3 2 1 99.20 120.90 2.21 o
-2 2 1 2398.23 2455.80 8.99 o
-1 2 1 1192.68 1256.31 5.87 o
0 2 1 202.18 182.46 3.24 o
1 2 1 379.18 387.74 5.05 o
2 2 1 2.98 5.80 0.43 o
3 2 1 9.41 18.95 1.78 o
4 2 1 56.90 56.21 3.36 o
5 2 1 498.08 504.25 10.22 o
6 2 1 21.32 20.75 3.43 o
7 2 1 27.61 23.81 2.48 o
-8 3 1 14.19 12.84 3.69 o
-7 3 1 219.68 214.40 6.64 o
-6 3 1 1085.09 1086.99 15.43 o
-5 3 1 85.87 88.58 1.86 o
-4 3 1 480.08 486.38 4.58 o
-3 3 1 325.69 339.70 2.76 o
-2 3 1 558.66 540.62 2.63 o
-1 3 1 1641.03 1552.94 8.40 o
0 3 1 10880.44 10874.31 485.49 o
1 3 1 2437.37 2243.73 12.31 o
2 3 1 2865.64 2769.93 26.87 o
3 3 1 1378.99 1392.07 10.42 o
4 3 1 312.43 286.18 7.62 o
5 3 1 159.38 174.90 12.25 o
6 3 1 109.55 107.22 2.44 o
7 3 1 3.93 5.98 1.13 o
-8 4 1 70.40 56.80 2.38 o
-7 4 1 120.92 127.98 5.65 o
-6 4 1 470.09 481.64 7.50 o
-5 4 1 301.79 277.79 4.50 o
-4 4 1 277.58 281.57 4.23 o
-3 4 1 573.90 572.08 7.64 o
-2 4 1 4701.89 4689.93 41.29 o
-1 4 1 1442.21 1363.07 5.54 o
0 4 1 164.14 148.05 1.06 o
1 4 1 985.16 902.45 6.79 o
2 4 1 229.97 208.06 2.33 o
3 4 1 42.51 46.73 1.63 o
4 4 1 6.67 9.11 1.08 o
5 4 1 282.70 279.23 4.99 o
6 4 1 8.92 12.77 1.10 o
7 4 1 19.12 19.20 3.02 o
-8 5 1 151.32 128.42 5.10 o
-7 5 1 286.85 268.54 6.80 o
-6 5 1 10.08 10.84 1.14 o
-5 5 1 55.61 68.14 1.92 o
-4 5 1 1018.67 1001.42 12.84 o
-3 5 1 267.88 276.66 3.90 o
-2 5 1 4900.78 4614.20 57.96 o
-1 5 1 53.16 51.31 1.92 o
0 5 1 48.77 39.09 1.57 o
1 5 1 2437.66 2400.62 11.03 o
2 5 1 38.61 37.71 0.80 o
3 5 1 437.47 443.21 5.66 o
4 5 1 0.12 3.79 1.53 o
5 5 1 25.04 30.34 1.21 o
6 5 1 163.75 165.41 3.56 o
7 5 1 28.40 25.72 2.88 o
-8 6 1 26.85 24.69 2.43 o
-7 6 1 197.80 195.21 4.01 o
-6 6 1 41.10 45.06 2.58 o
-5 6 1 1639.49 1650.57 19.90 o
-4 6 1 162.39 166.38 4.54 o
-3 6 1 7.40 5.21 0.48 o
-2 6 1 1940.79 1842.73 18.48 o
-1 6 1 540.10 573.41 7.70 o
0 6 1 140.26 138.31 0.98 o
1 6 1 1338.38 1311.49 9.39 o
2 6 1 829.02 824.29 6.33 o
3 6 1 132.30 132.60 3.94 o
4 6 1 132.37 134.84 3.63 o
5 6 1 516.78 522.10 9.20 o
6 6 1 186.39 177.73 6.50 o
7 6 1 55.59 62.98 5.14 o
-8 7 1 11.10 11.42 2.04 o
-7 7 1 501.30 506.33 8.95 o
-6 7 1 215.14 220.41 4.27 o
-5 7 1 188.68 189.48 2.92 o
-4 7 1 201.70 207.65 3.35 o
-3 7 1 298.18 316.68 9.11 o
-2 7 1 99.46 95.97 1.39 o
-1 7 1 0.47 4.22 0.41 o
0 7 1 4371.52 4378.83 26.68 o
1 7 1 1019.53 1015.91 12.20 o
2 7 1 687.22 680.47 8.41 o
3 7 1 226.82 214.29 4.17 o
4 7 1 28.15 25.67 1.72 o
5 7 1 70.16 76.10 3.23 o
6 7 1 66.43 75.97 4.82 o
7 7 1 203.39 205.04 14.12 o
-8 8 1 0.56 1.83 1.47 o
-7 8 1 100.88 99.20 3.23 o
-6 8 1 57.92 55.77 1.66 o
-5 8 1 63.47 57.08 2.69 o
-4 8 1 443.75 439.86 6.25 o
-3 8 1 475.34 499.20 10.18 o
-2 8 1 916.55 928.79 11.57 o
-1 8 1 201.67 268.04 2.78 o
0 8 1 238.77 261.39 2.42 o
1 8 1 1200.95 1204.57 15.86 o
2 8 1 186.09 204.08 2.46 o
3 8 1 892.57 859.29 15.31 o
4 8 1 76.39 75.24 4.33 o
5 8 1 31.62 27.10 2.35 o
6 8 1 80.07 81.58 3.54 o
7 8 1 6.00 6.21 1.37 o
-7 9 1 190.85 190.66 4.41 o
-6 9 1 30.53 32.13 2.91 o
-5 9 1 163.83 168.54 8.41 o
-4 9 1 778.49 761.02 9.72 o
-3 9 1 736.44 719.08 21.61 o
-2 9 1 486.78 471.10 5.64 o
-1 9 1 618.04 639.62 4.07 o
0 9 1 1886.91 1853.08 13.48 o
1 9 1 85.81 83.80 3.00 o
2 9 1 19.42 17.87 1.66 o
3 9 1 1936.69 1947.01 14.47 o
4 9 1 111.94 112.24 8.77 o
5 9 1 155.51 169.22 4.27 o
6 9 1 292.49 294.54 6.14 o
7 9 1 0.47 5.52 1.38 o
-7 10 1 42.21 36.16 6.66 o
-6 10 1 12.85 13.19 2.62 o
-5 10 1 398.92 411.00 9.12 o
-4 10 1 189.24 191.15 5.19 o
-3 10 1 367.40 417.01 19.18 o
-2 10 1 727.11 705.58 9.92 o
-1 10 1 3236.17 3396.81 44.44 o
0 10 1 24.58 34.04 1.03 o
1 10 1 1185.75 1334.71 14.54 o
2 10 1 206.57 219.87 3.04 o
3 10 1 96.23 114.46 1.98 o
4 10 1 77.85 74.39 2.50 o
5 10 1 465.89 451.03 10.72 o
6 10 1 233.95 226.29 6.00 o
7 10 1 40.36 33.51 5.12 o
-7 11 1 70.47 65.79 2.83 o
-6 11 1 103.70 101.23 7.50 o
-5 11 1 240.80 236.49 10.40 o
-4 11 1 413.10 413.81 11.24 o
-3 11 1 537.28 526.73 12.53 o
-2 11 1 868.58 865.72 12.05 o
-1 11 1 434.25 419.59 7.13 o
0 11 1 335.40 287.57 2.96 o
1 11 1 176.76 171.29 3.79 o
2 11 1 24.92 27.70 1.02 o
3 11 1 1224.12 1233.10 17.81 o
4 11 1 52.35 56.29 3.97 o
5 11 1 33.23 28.83 2.64 o
6 11 1 4.72 8.03 1.67 o
-7 12 1 34.39 38.98 3.41 o
-6 12 1 14.26 14.93 1.41 o
-5 12 1 252.79 259.28 6.75 o
-4 12 1 0.10 3.12 1.41 o
-3 12 1 30.38 33.75 2.03 o
-2 12 1 1946.31 1930.94 50.73 o
-1 12 1 20.38 32.26 1.97 o
0 12 1 0.19 2.54 0.71 o
1 12 1 749.63 791.34 15.75 o
2 12 1 452.61 449.63 4.66 o
3 12 1 821.91 831.98 9.99 o
4 12 1 74.73 81.84 9.67 o
5 12 1 48.82 46.95 2.44 o
6 12 1 58.03 56.18 2.85 o
-7 13 1 183.71 165.10 9.03 o
-6 13 1 145.42 151.49 3.88 o
-5 13 1 52.89 52.77 3.84 o
-4 13 1 191.10 191.28 6.02 o
-3 13 1 296.07 317.78 14.49 o
-2 13 1 764.72 789.92 11.71 o
-1 13 1 144.08 145.40 2.84 o
0 13 1 42.78 50.62 3.83 o
1 13 1 41.58 44.54 2.44 o
2 13 1 2.10 9.89 2.90 o
3 13 1 937.28 863.05 24.36 o
4 13 1 12.64 15.31 2.23 o
5 13 1 146.14 145.38 6.66 o
6 13 1 59.73 54.73 4.85 o
-6 14 1 139.81 136.54 4.57 o
-5 14 1 835.13 857.03 19.11 o
-4 14 1 118.15 121.64 7.79 o
-3 14 1 3.62 2.56 1.91 o
-2 14 1 872.62 813.80 11.04 o
-1 14 1 5.74 7.12 1.38 o
0 14 1 0.25 3.03 1.63 o
1 14 1 117.98 129.98 3.23 o
2 14 1 121.92 113.95 4.86 o
3 14 1 32.69 39.04 1.84 o
4 14 1 0.55 4.06 3.13 o
5 14 1 871.27 877.59 14.85 o
6 14 1 27.83 29.23 3.18 o
-6 15 1 137.44 130.12 7.23 o
-5 15 1 37.17 39.67 3.75 o
-4 15 1 26.10 29.17 2.03 o
-3 15 1 4.57 6.21 1.21 o
-2 15 1 0.57 0.98 1.04 o
-1 15 1 393.02 397.98 6.48 o
0 15 1 1505.02 1592.03 15.51 o
1 15 1 2064.93 1992.24 36.07 o
2 15 1 322.78 316.03 6.12 o
3 15 1 67.33 64.96 4.40 o
4 15 1 56.52 53.59 7.01 o
5 15 1 112.37 105.76 3.63 o
6 15 1 51.43 57.91 4.38 o
-6 16 1 122.55 108.39 5.20 o
-5 16 1 1.60 2.78 0.80 o
-4 16 1 389.52 408.33 16.61 o
-3 16 1 805.71 819.94 15.82 o
-2 16 1 186.71 185.07 8.81 o
-1 16 1 767.03 774.75 13.75 o
0 16 1 3.25 4.74 0.85 o
1 16 1 1199.69 1188.56 19.44 o
2 16 1 8.35 11.23 1.42 o
3 16 1 343.06 349.98 20.59 o
4 16 1 39.55 46.92 6.55 o
5 16 1 135.16 130.98 5.51 o
-6 17 1 4.51 6.10 2.92 o
-5 17 1 9.47 7.00 2.49 o
-4 17 1 463.64 440.55 10.23 o
-3 17 1 1.49 2.63 1.09 o
-2 17 1 153.74 150.43 5.29 o
-1 17 1 1.80 3.93 1.30 o
0 17 1 529.36 574.55 9.79 o
1 17 1 36.71 38.71 2.58 o
2 17 1 1.14 3.18 0.85 o
3 17 1 474.92 516.56 18.20 o
4 17 1 51.29 49.91 3.11 o
5 17 1 2.73 4.68 2.30 o
-5 18 1 636.58 635.13 21.23 o
-4 18 1 67.92 72.10 6.97 o
-3 18 1 380.75 391.52 10.98 o
-2 18 1 373.64 359.41 8.16 o
-1 18 1 1013.91 1047.68 16.13 o
0 18 1 17.64 18.75 1.39 o
1 18 1 106.39 105.56 5.98 o
2 18 1 0.82 6.03 5.60 o
3 18 1 22.88 32.36 3.99 o
4 18 1 3.17 3.38 1.76 o
5 18 1 19.31 15.54 8.33 o
-5 19 1 153.02 139.42 8.65 o
-4 19 1 74.62 81.89 8.44 o
-3 19 1 200.91 198.67 6.63 o
-2 19 1 79.56 78.99 4.61 o
-1 19 1 39.38 35.83 3.79 o
0 19 1 274.95 266.24 6.68 o
1 19 1 15.61 18.38 2.43 o
2 19 1 2.81 4.77 2.67 o
3 19 1 1261.27 1305.28 47.16 o
4 19 1 0.57 3.68 1.51 o
-4 20 1 6.18 8.65 1.73 o
-3 20 1 44.42 50.81 8.26 o
-2 20 1 532.56 589.42 12.19 o
-1 20 1 42.04 48.95 9.21 o
0 20 1 0.00 2.95 0.95 o
1 20 1 10.94 10.56 2.55 o
2 20 1 109.41 102.77 8.65 o
3 20 1 47.06 49.86 4.91 o
4 20 1 36.15 36.56 6.47 o
-4 21 1 123.27 118.07 7.63 o
-3 21 1 52.96 62.06 7.90 o
-2 21 1 320.84 343.69 9.95 o
-1 21 1 186.15 190.97 4.88 o
0 21 1 12.72 9.43 1.34 o
1 21 1 388.73 401.23 18.70 o
2 21 1 0.54 2.01 1.89 o
3 21 1 72.63 55.81 3.99 o
-3 22 1 1.63 5.38 1.56 o
-2 22 1 367.28 352.47 22.95 o
-1 22 1 3.48 2.60 1.24 o
0 22 1 20.19 22.35 2.09 o
1 22 1 82.30 68.40 7.92 o
2 22 1 176.47 198.31 12.36 o
-2 23 1 133.40 117.97 12.91 o
-1 23 1 23.03 26.20 3.98 o
0 23 1 105.55 99.16 5.69 o
1 23 1 99.71 77.10 7.69 o
-8 0 2 0.04 2.13 2.48 o
-7 0 2 163.56 160.94 4.80 o
-6 0 2 4.80 15.31 2.03 o
-5 0 2 40.11 48.85 5.54 o
-4 0 2 100.43 96.36 4.29 o
-3 0 2 1366.60 1208.34 16.46 o
-2 0 2 6673.52 6804.68 84.10 o
-1 0 2 74.04 117.36 2.01 o
0 0 2 7450.31 7812.43 69.92 o
1 0 2 288.36 292.79 5.87 o
2 0 2 2184.64 2152.59 26.20 o
3 0 2 601.13 566.53 4.60 o
4 0 2 1138.61 1140.07 48.60 o
5 0 2 62.03 63.06 4.52 o
6 0 2 183.59 200.94 9.60 o
7 0 2 7.87 4.26 2.21 o
-8 1 2 87.04 87.39 2.76 o
-7 1 2 11.12 12.38 2.38 o
-6 1 2 798.39 835.78 15.21 o
-5 1 2 18.34 20.12 1.34 o
-4 1 2 2810.22 2811.79 28.05 o
-3 1 2 952.29 840.07 5.31 o
-2 1 2 45.78 46.58 1.42 o
-1 1 2 1350.45 1341.21 5.35 o
0 1 2 18.03 37.39 1.14 o
1 1 2 4934.42 4834.62 36.04 o
2 1 2 2191.92 2161.43 14.26 o
3 1 2 314.34 289.48 2.88 o
4 1 2 10.13 11.64 1.09 o
5 1 2 6.54 8.32 1.22 o
6 1 2 228.12 244.70 5.39 o
7 1 2 8.63 7.38 2.24 o
-8 2 2 0.66 5.01 1.46 o
-7 2 2 62.09 58.36 3.79 o
-6 2 2 12.51 15.66 1.15 o
-5 2 2 0.01 4.03 1.41 o
-4 2 2 940.94 935.74 6.18 o
-3 2 2 637.49 586.12 3.85 o
-2 2 2 160.83 180.95 1.31 o
-1 2 2 1314.70 1209.30 16.98 o
0 2 2 1489.81 1538.80 8.54 o
1 2 2 1503.57 1369.09 16.86 o
2 2 2 196.19 185.02 2.00 o
3 2 2 725.29 699.55 13.44 o
4 2 2 249.16 212.29 4.82 o
5 2 2 12.95 12.04 1.71 o
6 2 2 511.89 524.72 10.46 o
7 2 2 38.43 32.66 3.09 o
-8 3 2 73.66 69.78 2.39 o
-7 3 2 38.69 35.26 2.59 o
-6 3 2 57.64 65.00 9.13 o
-5 3 2 40.87 42.76 1.51 o
-4 3 2 211.74 198.40 2.68 o
-3 3 2 429.23 405.88 6.41 o
-2 3 2 6007.11 5649.15 24.56 o
-1 3 2 951.13 957.78 5.56 o
0 3 2 96.26 65.15 1.01 o
1 3 2 1452.24 1355.18 7.60 o
2 3 2 30.48 26.66 0.52 o
3 3 2 251.43 237.73 5.75 o
4 3 2 244.52 238.06 4.91 o
5 3 2 333.14 315.52 6.82 o
6 3 2 235.64 243.36 15.61 o
7 3 2 4.30 6.76 1.71 o
-8 4 2 434.81 435.38 10.12 o
-7 4 2 54.45 45.95 3.04 o
-6 4 2 1371.94 1414.05 22.76 o
-5 4 2 0.32 3.03 1.41 o
-4 4 2 3.26 5.20 0.73 o
-3 4 2 458.58 444.32 8.84 o
-2 4 2 708.16 723.62 4.40 o
-1 4 2 2995.42 2876.54 12.24 o
0 4 2 3926.05 4024.08 14.82 o
1 4 2 4333.40 4157.09 24.93 o
2 4 2 1.13 1.39 0.63 o
3 4 2 205.30 211.44 2.49 o
4 4 2 1889.99 1964.63 21.38 o
5 4 2 3.22 7.21 1.13 o
6 4 2 1.60 9.06 1.81 o
7 4 2 6.89 9.30 2.15 o
-8 5 2 66.00 65.30 4.91 o
-7 5 2 27.62 26.22 1.92 o
-6 5 2 56.73 60.80 2.15 o
-5 5 2 3.07 5.01 1.04 o
-4 5 2 124.79 137.41 4.12 o
-3 5 2 389.67 367.48 6.79 o
-2 5 2 2839.86 2959.45 19.48 o
-1 5 2 316.04 256.82 2.43 o
0 5 2 778.29 739.56 3.42 o
1 5 2 2792.07 2709.64 34.12 o
2 5 2 512.68 535.74 10.01 o
3 5 2 8.88 12.17 1.10 o
4 5 2 676.83 683.91 12.06 o
5 5 2 3.89 8.64 2.41 o
6 5 2 295.72 294.17 5.85 o
7 5 2 112.07 126.94 8.78 o
-8 6 2 0.93 4.05 1.09 o
-7 6 2 6.72 8.80 1.77 o
-6 6 2 2.38 8.21 1.54 o
-5 6 2 0.76 6.09 0.94 o
-4 6 2 1673.81 1762.96 31.82 o
-3 6 2 1223.60 1154.94 10.33 o
-2 6 2 1820.46 2006.22 38.68 o
-1 6 2 27.54 30.47 1.38 o
0 6 2 2386.74 2699.57 23.91 o
1 6 2 104.70 105.98 2.95 o
2 6 2 11.58 17.56 1.76 o
3 6 2 1614.20 1560.21 33.89 o
4 6 2 819.07 793.12 8.20 o
5 6 2 166.55 169.08 4.12 o
6 6 2 127.64 134.44 3.51 o
7 6 2 73.71 67.19 3.23 o
-8 7 2 139.85 126.66 4.83 o
-7 7 2 9.17 9.39 1.65 o
-6 7 2 316.08 323.79 5.92 o
-5 7 2 41.85 39.97 3.22 o
-4 7 2 902.66 902.82 10.15 o
-3 7 2 1740.16 1676.05 42.81 o
-2 7 2 15.75 15.84 0.94 o
-1 7 2 2871.50 2757.68 17.57 o
0 7 2 99.94 92.15 1.07 o
1 7 2 748.16 741.22 6.00 o
2 7 2 495.48 488.01 5.60 o
3 7 2 2.55 7.41 3.70 o
4 7 2 7.70 8.82 1.21 o
5 7 2 92.34 94.86 2.46 o
6 7 2 193.80 190.92 4.68 o
7 7 2 0.34 6.44 1.88 o
-8 8 2 12.47 11.26 1.60 o
-7 8 2 2.98 7.36 1.52 o
-6 8 2 71.02 65.16 3.00 o
-5 8 2 96.15 83.70 3.04 o
-4 8 2 57.15 47.26 1.95 o
-3 8 2 66.31 70.41 1.39 o
-2 8 2 1963.88 2195.18 19.11 o
-1 8 2 972.02 959.52 12.15 o
0 8 2 2348.82 2546.41 14.87 o
1 8 2 1018.75 1024.26 10.33 o
2 8 2 844.63 889.83 14.41 o
3 8 2 139.61 125.89 3.71 o
4 8 2 517.36 516.73 14.22 o
5 8 2 73.86 80.14 5.99 o
6 8 2 355.58 374.11 9.28 o
-8 9 2 33.89 34.48 8.06 o
-7 9 2 13.85 15.76 1.25 o
-6 9 2 574.52 601.86 9.54 o
-5 9 2 63.61 62.12 3.25 o
-4 9 2 1250.22 1296.32 20.29 o
-3 9 2 74.13 70.03 5.17 o
-2 9 2 96.85 87.54 4.53 o
-1 9 2 145.30 142.48 5.87 o
0 9 2 500.37 489.78 5.34 o
1 9 2 3080.56 3196.11 19.26 o
2 9 2 2612.31 2637.24 50.59 o
3 9 2 375.21 391.79 8.09 o
4 9 2 172.96 186.26 9.32 o
5 9 2 7.11 7.85 1.34 o
6 9 2 44.88 59.49 6.32 o
-7 10 2 355.03 354.16 7.06 o
-6 10 2 23.48 25.32 2.21 o
-5 10 2 312.17 309.29 6.67 o
-4 10 2 370.83 368.12 5.25 o
-3 10 2 1435.95 1455.89 46.72 o
-2 10 2 17.53 17.85 1.63 o
-1 10 2 5.98 4.22 0.64 o
0 10 2 2.68 5.88 0.80 o
1 10 2 187.04 169.08 5.48 o
2 10 2 0.72 1.65 1.36 o
3 10 2 333.79 323.69 8.06 o
4 10 2 182.13 182.29 7.59 o
5 10 2 38.93 41.86 2.87 o
6 10 2 290.30 290.46 8.46 o
-7 11 2 6.97 6.79 2.88 o
-6 11 2 85.55 83.47 7.35 o
-5 11 2 5.75 7.47 1.13 o
-4 11 2 48.41 40.13 1.89 o
-3 11 2 73.13 77.01 7.81 o
-2 11 2 589.52 595.19 11.80 o
-1 11 2 236.93 253.11 3.53 o
0 11 2 55.97 56.17 2.02 o
1 11 2 1120.76 1093.27 15.78 o
2 11 2 4.88 6.21 0.70 o
3 11 2 34.43 32.81 5.11 o
4 11 2 444.57 431.99 21.41 o
5 11 2 4.24 6.16 1.16 o
6 11 2 436.69 455.48 12.31 o
-7 12 2 66.38 60.41 5.68 o
-6 12 2 194.93 183.33 4.30 o
-5 12 2 2.33 5.89 1.08 o
-4 12 2 284.88 281.88 6.36 o
-3 12 2 63.53 67.40 8.04 o
-2 12 2 444.67 472.14 10.71 o
-1 12 2 1210.98 1231.55 14.14 o
0 12 2 873.60 895.44 13.93 o
1 12 2 1135.70 1100.74 14.09 o
2 12 2 6.70 8.43 0.94 o
3 12 2 398.91 421.55 24.40 o
4 12 2 793.91 832.49 18.26 o
5 12 2 113.19 122.89 8.43 o
6 12 2 0.09 6.70 1.58 o
-7 13 2 220.24 193.23 7.89 o
-6 13 2 186.05 197.96 46.37 o
-5 13 2 146.59 143.46 9.81 o
-4 13 2 0.36 3.41 1.16 o
-3 13 2 29.53 40.43 2.58 o
-2 13 2 999.52 936.71 12.85 o
-1 13 2 478.65 488.92 11.02 o
0 13 2 14.03 19.23 2.84 o
1 13 2 55.97 45.29 5.28 o
2 13 2 2.24 3.31 0.98 o
3 13 2 384.04 389.93 10.07 o
4 13 2 199.90 188.27 6.71 o
5 13 2 351.76 343.78 12.96 o
6 13 2 203.31 208.76 8.93 o
-7 14 2 16.03 16.05 2.76 o
-6 14 2 461.32 452.51 17.72 o
-5 14 2 159.31 162.74 9.03 o
-4 14 2 7.79 6.72 1.09 o
-3 14 2 7.07 10.42 1.70 o
-2 14 2 7.39 11.21 1.64 o
-1 14 2 918.22 902.57 11.43 o
0 14 2 148.55 145.03 6.03 o
1 14 2 1138.03 1107.46 27.92 o
2 14 2 1.14 1.14 1.07 o
3 14 2 91.58 91.25 10.47 o
4 14 2 200.50 224.45 8.34 o
5 14 2 1.06 7.85 2.39 o
-6 15 2 56.11 59.19 2.87 o
-5 15 2 97.48 86.43 3.60 o
-4 15 2 7.37 11.63 1.25 o
-3 15 2 465.22 423.58 7.97 o
-2 15 2 687.84 668.01 18.84 o
-1 15 2 336.91 320.90 6.57 o
0 15 2 114.32 118.79 3.75 o
1 15 2 846.30 872.26 14.97 o
2 15 2 531.40 512.40 9.52 o
3 15 2 102.62 98.23 3.67 o
4 15 2 47.47 54.46 9.43 o
5 15 2 1.60 6.65 4.73 o
-6 16 2 0.74 2.97 1.91 o
-5 16 2 95.64 85.25 4.00 o
-4 16 2 426.31 441.96 15.51 o
-3 16 2 1296.15 1289.10 23.01 o
-2 16 2 4.87 8.66 1.28 o
-1 16 2 305.57 281.98 5.33 o
0 16 2 25.15 27.90 1.68 o
1 16 2 66.00 53.56 5.08 o
2 16 2 147.50 137.66 5.88 o
3 16 2 670.01 662.87 18.51 o
4 16 2 474.62 493.60 20.76 o
5 16 2 9.22 10.22 2.04 o
-6 17 2 176.17 184.74 8.45 o
-5 17 2 26.27 22.65 5.11 o
-4 17 2 673.24 671.24 13.07 o
-3 17 2 224.72 232.88 5.81 o
-2 17 2 132.89 122.01 8.75 o
-1 17 2 234.30 268.73 11.24 o
0 17 2 438.56 443.30 9.02 o
1 17 2 847.90 849.84 29.50 o
2 17 2 5.34 9.93 5.45 o
3 17 2 202.21 214.11 6.17 o
4 17 2 148.56 153.95 7.20 o
-5 18 2 12.63 15.42 2.63 o
-4 18 2 445.10 456.49 14.54 o
-3 18 2 3.60 6.04 1.28 o
-2 18 2 12.69 16.09 2.28 o
-1 18 2 504.58 495.88 10.62 o
0 18 2 1.61 5.99 1.12 o
1 18 2 575.89 564.99 18.69 o
2 18 2 30.08 37.30 6.83 o
3 18 2 7.75 11.36 3.13 o
4 18 2 295.36 292.93 14.24 o
-5 19 2 269.70 240.99 12.28 o
-4 19 2 17.95 11.44 5.52 o
-3 19 2 12.19 12.64 1.31 o
-2 19 2 376.25 368.88 11.34 o
-1 19 2 125.10 134.05 9.32 o
0 19 2 91.76 76.95 5.10 o
1 19 2 195.69 195.33 6.87 o
2 19 2 261.61 255.02 8.52 o
3 19 2 10.38 11.39 1.98 o
4 19 2 1.09 4.57 4.09 o
-4 20 2 0.32 2.07 1.06 o
-3 20 2 46.16 47.50 4.94 o
-2 20 2 15.96 21.08 2.50 o
-1 20 2 235.00 235.55 7.24 o
0 20 2 19.66 14.78 1.33 o
1 20 2 227.72 229.80 11.29 o
2 20 2 17.78 14.42 2.73 o
3 20 2 183.04 170.18 10.93 o
-4 21 2 40.16 32.59 3.34 o
-3 21 2 136.13 117.88 5.98 o
-2 21 2 304.08 310.89 9.45 o
-1 21 2 220.35 222.99 8.02 o
0 21 2 15.75 17.72 2.09 o
1 21 2 174.37 181.42 21.16 o
2 21 2 45.41 43.34 11.58 o
-3 22 2 265.84 255.82 18.10 o
-2 22 2 4.48 7.55 1.43 o
-1 22 2 8.25 9.79 2.91 o
0 22 2 30.21 31.35 4.70 o
1 22 2 68.11 56.89 6.36 o
-1 23 2 33.09 28.40 3.53 o
0 23 2 4.64 5.47 1.43 o
-8 0 3 288.14 308.73 9.31 o
-7 0 3 119.79 109.63 3.29 o
-6 0 3 374.30 366.20 12.14 o
-5 0 3 237.32 221.52 4.15 o
-4 0 3 1495.53 1506.15 37.68 o
-3 0 3 1800.35 1820.24 15.33 o
-2 0 3 951.70 1040.12 7.47 o
-1 0 3 8441.66 8702.63 106.30 o
0 0 3 7.71 7.98 1.06 o
1 0 3 894.07 863.93 9.32 o
2 0 3 3161.87 3199.86 46.52 o
3 0 3 110.85 90.63 5.03 o
4 0 3 19.26 23.80 5.80 o
5 0 3 0.86 2.07 1.81 o
6 0 3 41.57 53.64 4.59 o
-8 1 3 72.72 85.39 2.71 o
-7 1 3 23.78 24.05 1.98 o
-6 1 3 31.27 35.88 2.59 o
-5 1 3 5.45 6.22 0.89 o
-4 1 3 782.81 714.43 6.81 o
-3 1 3 1875.62 1870.20 25.84 o
-2 1 3 1639.39 1743.48 11.06 o
-1 1 3 62.72 68.82 1.00 o
0 1 3 77.98 96.38 2.51 o
1 1 3 169.92 176.51 1.73 o
2 1 3 2.10 5.86 0.94 o
3 1 3 0.23 4.66 1.60 o
4 1 3 688.69 693.68 10.37 o
5 1 3 84.94 84.04 2.30 o
6 1 3 55.25 49.17 3.23 o
-8 2 3 370.83 367.40 7.60 o
-7 2 3 19.57 21.03 3.29 o
-6 2 3 86.46 85.73 4.63 o
-5 2 3 1770.53 1770.62 14.81 o
-4 2 3 78.28 66.62 1.93 o
-3 2 3 27.90 42.56 0.75 o
-2 2 3 7.38 6.90 0.74 o
-1 2 3 1599.23 1414.60 8.86 o
0 2 3 1.87 3.68 0.64 o
1 2 3 2612.24 2748.50 17.38 o
2 2 3 1048.20 1052.00 10.62 o
3 2 3 313.09 319.73 2.89 o
4 2 3 98.08 93.08 2.08 o
5 2 3 44.09 41.30 1.96 o
6 2 3 154.89 171.55 4.71 o
-8 3 3 76.28 78.35 4.48 o
-7 3 3 3.90 9.52 2.89 o
-6 3 3 207.44 204.21 3.85 o
-5 3 3 0.98 5.71 1.06 o
-4 3 3 825.70 821.77 9.44 o
-3 3 3 1423.80 1397.35 11.65 o
-2 3 3 130.29 136.24 2.06 o
-1 3 3 1025.42 1017.61 9.52 o
0 3 3 3445.79 3647.91 40.38 o
1 3 3 956.55 900.70 6.08 o
2 3 3 620.27 596.88 4.23 o
3 3 3 8.35 8.41 1.12 o
4 3 3 580.68 603.17 9.41 o
5 3 3 5.74 8.34 2.54 o
6 3 3 22.09 23.93 2.67 o
-8 4 3 41.40 41.38 3.41 o
-7 4 3 35.65 32.70 2.29 o
-6 4 3 305.93 307.77 5.42 o
-5 4 3 425.03 421.12 6.82 o
-4 4 3 3.06 6.60 0.83 o
-3 4 3 521.70 547.38 5.86 o
-2 4 3 302.18 267.52 2.39 o
-1 4 3 5658.34 5963.74 46.98 o
0 4 3 188.49 217.44 3.34 o
1 4 3 26.75 21.91 1.17 o
2 4 3 106.14 91.87 1.32 o
3 4 3 70.54 69.71 2.53 o
4 4 3 401.78 402.25 8.40 o
5 4 3 16.27 14.41 1.67 o
6 4 3 272.83 271.52 8.54 o
-8 5 3 134.44 135.72 9.52 o
-7 5 3 116.05 124.31 2.91 o
-6 5 3 723.85 752.80 11.04 o
-5 5 3 14.93 20.82 1.75 o
-4 5 3 7.92 12.90 1.31 o
-3 5 3 1394.77 1389.77 19.81 o
-2 5 3 336.68 332.01 9.46 o
-1 5 3 507.06 487.90 8.77 o
0 5 3 784.68 784.54 14.39 o
1 5 3 219.82 194.01 7.21 o
2 5 3 12.45 14.02 7.78 o
3 5 3 510.37 548.03 10.34 o
4 5 3 1085.97 1108.45 20.28 o
5 5 3 251.52 249.32 5.31 o
6 5 3 7.13 7.07 1.43 o
-8 6 3 63.35 64.43 3.80 o
-7 6 3 12.95 15.66 1.27 o
-6 6 3 263.10 262.46 6.03 o
-5 6 3 667.56 683.44 8.88 o
-4 6 3 14.60 16.40 0.84 o
-3 6 3 72.59 70.25 1.14 o
-2 6 3 229.02 263.34 4.15 o
-1 6 3 2310.06 2328.64 27.08 o
0 6 3 79.41 106.04 1.09 o
1 6 3 459.62 451.76 8.85 o
2 6 3 1601.78 1617.22 34.63 o
3 6 3 13.36 22.28 5.73 o
4 6 3 13.16 12.62 1.31 o
5 6 3 0.59 2.52 1.38 o
6 6 3 1.11 7.88 2.85 o
-8 7 3 152.48 160.70 7.55 o
-7 7 3 0.55 6.94 1.61 o
-6 7 3 177.05 183.31 4.82 o
-5 7 3 21.45 22.09 1.39 o
-4 7 3 340.58 313.62 5.79 o
-3 7 3 1232.01 1158.08 10.70 o
-2 7 3 346.11 367.08 7.17 o
-1 7 3 864.58 889.14 13.20 o
0 7 3 208.13 184.04 1.67 o
1 7 3 1556.31 1545.31 20.58 o
2 7 3 21.05 18.66 1.63 o
3 7 3 245.20 274.88 5.69 o
4 7 3 570.27 593.64 11.39 o
5 7 3 225.35 229.55 6.09 o
6 7 3 47.36 50.16 4.10 o
-8 8 3 497.30 495.41 13.92 o
-7 8 3 0.79 9.40 2.83 o
-6 8 3 40.96 43.12 2.23 o
-5 8 3 1017.80 1023.17 14.97 o
-4 8 3 289.96 292.48 3.81 o
-3 8 3 0.73 9.17 1.38 o
-2 8 3 265.36 305.86 17.50 o
-1 8 3 611.23 594.82 5.61 o
0 8 3 141.07 159.49 4.54 o
1 8 3 2406.48 2471.37 36.81 o
2 8 3 538.08 504.98 11.35 o
3 8 3 311.39 315.60 6.02 o
4 8 3 218.29 203.60 4.73 o
5 8 3 9.11 9.36 2.91 o
6 8 3 340.65 332.93 11.21 o
-8 9 3 0.05 9.59 2.74 o
-7 9 3 7.31 5.57 0.93 o
-6 9 3 70.62 73.37 2.22 o
-5 9 3 23.09 26.58 2.24 o
-4 9 3 1532.41 1554.61 35.11 o
-3 9 3 1593.59 1592.00 23.28 o
-2 9 3 9.20 7.60 1.15 o
-1 9 3 12.86 21.08 0.73 o
0 9 3 438.43 475.66 4.71 o
1 9 3 0.39 6.00 1.87 o
2 9 3 152.17 155.72 13.74 o
3 9 3 48.73 58.94 2.77 o
4 9 3 317.03 322.48 31.11 o
5 9 3 18.98 19.48 4.11 o
6 9 3 26.32 21.64 2.01 o
-8 10 3 216.19 208.86 11.04 o
-7 10 3 0.53 2.72 1.07 o
-6 10 3 218.78 215.13 4.77 o
-5 10 3 361.26 354.39 6.10 o
-4 10 3 402.84 377.88 12.61 o
-3 10 3 794.47 825.26 24.31 o
-2 10 3 78.01 74.13 1.68 o
-1 10 3 3784.74 3954.68 95.33 o
0 10 3 1.84 1.95 0.48 o
1 10 3 184.40 157.24 2.50 o
2 10 3 1050.74 1023.78 26.40 o
3 10 3 23.36 22.24 3.30 o
4 10 3 21.41 29.89 4.89 o
5 10 3 11.83 13.73 1.45 o
6 10 3 109.63 121.18 5.17 o
-7 11 3 333.16 327.63 7.98 o
-6 11 3 456.46 448.21 9.28 o
-5 11 3 459.15 473.87 9.44 o
-4 11 3 23.87 25.87 3.48 o
-3 11 3 39.02 33.51 1.43 o
-2 11 3 1139.67 1161.86 11.03 o
-1 11 3 649.87 660.87 8.21 o
0 11 3 1.88 4.09 0.73 o
1 11 3 191.96 191.55 7.32 o
2 11 3 0.59 6.71 1.40 o
3 11 3 50.57 54.42 3.99 o
4 11 3 454.55 472.24 10.80 o
5 11 3 2.76 9.23 1.58 o
-7 12 3 4.27 3.98 2.06 o
-6 12 3 237.41 246.19 9.62 o
-5 12 3 301.23 315.04 5.72 o
-4 12 3 1.15 4.16 0.74 o
-3 12 3 186.43 151.56 9.83 o
-2 12 3 239.45 223.57 7.64 o
-1 12 3 1453.28 1417.14 15.22 o
0 12 3 101.74 100.80 2.77 o
1 12 3 232.05 263.92 13.29 o
2 12 3 1021.60 1077.48 22.43 o
3 12 3 7.67 12.96 1.99 o
4 12 3 9.56 11.34 2.08 o
5 12 3 46.06 53.61 11.45 o
-7 13 3 25.57 31.32 6.90 o
-6 13 3 179.02 200.33 8.62 o
-5 13 3 244.25 251.91 9.29 o
-4 13 3 212.76 232.67 5.08 o
-3 13 3 1917.38 1985.81 53.02 o
-2 13 3 29.42 30.86 1.21 o
-1 13 3 7.59 8.90 1.23 o
0 13 3 858.62 830.06 19.46 o
1 13 3 107.08 116.93 4.43 o
2 13 3 24.21 19.28 2.16 o
3 13 3 62.60 61.30 7.76 o
4 13 3 633.19 652.56 13.41 o
5 13 3 9.14 11.84 1.68 o
-7 14 3 56.35 54.25 6.74 o
-6 14 3 18.92 22.01 2.18 o
-5 14 3 302.56 287.93 15.23 o
-4 14 3 0.33 4.67 1.45 o
-3 14 3 7.38 9.74 1.08 o
-2 14 3 21.86 22.75 1.77 o
-1 14 3 135.60 152.18 8.25 o
0 14 3 551.48 543.70 8.42 o
1 14 3 647.90 646.46 13.83 o
2 14 3 4.00 7.00 2.00 o
3 14 3 2.12 5.98 1.70 o
4 14 3 336.78 346.69 28.47 o
5 14 3 0.27 7.85 1.75 o
-6 15 3 12.22 12.50 2.14 o
-5 15 3 2.25 5.21 1.20 o
-4 15 3 545.04 518.01 9.32 o
-3 15 3 451.71 484.68 10.70 o
-2 15 3 63.57 46.92 7.90 o
-1 15 3 474.41 451.32 20.30 o
0 15 3 559.57 573.83 9.29 o
1 15 3 779.18 815.24 18.12 o
2 15 3 20.39 19.55 1.64 o
3 15 3 71.47 80.99 4.91 o
4 15 3 470.05 521.61 24.48 o
-6 16 3 86.34 78.88 9.35 o
-5 16 3 409.42 432.33 10.68 o
-4 16 3 70.33 68.36 4.09 o
-3 16 3 30.75 25.57 2.03 o
-2 16 3 1.69 3.79 0.81 o
-1 16 3 650.33 648.91 10.46 o
0 16 3 1.52 2.41 1.29 o
1 16 3 179.55 186.19 7.90 o
2 16 3 551.74 610.66 17.12 o
3 16 3 2.67 2.78 3.01 o
4 16 3 5.69 5.28 1.90 o
-6 17 3 151.34 132.95 9.65 o
-5 17 3 29.59 43.54 5.36 o
-4 17 3 0.13 4.15 2.34 o
-3 17 3 240.29 233.67 15.73 o
-2 17 3 565.25 553.30 15.01 o
-1 17 3 47.17 45.74 4.39 o
0 17 3 3.77 7.71 1.58 o
1 17 3 6.41 11.16 2.20 o
2 17 3 0.70 5.48 2.56 o
3 17 3 61.19 65.67 3.46 o
4 17 3 159.17 166.38 12.32 o
-5 18 3 143.85 136.24 5.87 o
-4 18 3 105.34 99.35 5.29 o
-3 18 3 253.62 294.50 12.52 o
-2 18 3 8.94 10.92 1.33 o
-1 18 3 1138.85 1215.96 32.78 o
0 18 3 140.91 121.86 6.47 o
1 18 3 115.92 94.80 5.41 o
2 18 3 892.49 902.51 56.76 o
3 18 3 55.86 50.51 5.63 o
-5 19 3 2.79 4.92 1.52 o
-4 19 3 80.71 84.43 6.70 o
-3 19 3 217.28 206.66 7.87 o
-2 19 3 60.08 56.65 4.96 o
-1 19 3 46.20 43.53 4.89 o
0 19 3 143.19 141.20 11.85 o
1 19 3 10.25 15.42 1.72 o
2 19 3 89.91 79.96 9.30 o
3 19 3 24.90 20.22 2.84 o
-4 20 3 33.45 29.76 3.39 o
-3 20 3 1.22 3.74 1.48 o
-2 20 3 0.98 3.66 1.31 o
-1 20 3 313.90 303.97 7.03 o
0 20 3 18.12 19.34 3.13 o
1 20 3 166.84 174.54 14.28 o
2 20 3 106.10 79.21 10.44 o
-3 21 3 188.76 191.37 8.79 o
-2 21 3 0.83 2.87 1.06 o
-1 21 3 154.15 125.36 10.34 o
0 21 3 153.89 149.01 8.91 o
1 21 3 170.79 141.03 20.61 o
-2 22 3 1.11 3.87 1.92 o
-1 22 3 273.02 279.48 22.40 o
0 22 3 63.13 67.46 14.79 o
-8 0 4 49.70 60.84 7.37 o
-7 0 4 607.53 559.59 17.27 o
-6 0 4 377.16 385.25 8.88 o
-5 0 4 244.10 265.14 8.90 o
-4 0 4 2012.60 2029.42 60.01 o
-3 0 4 718.67 697.47 26.52 o
-2 0 4 1551.83 1651.41 20.53 o
-1 0 4 416.58 494.91 6.18 o
0 0 4 3549.02 3615.08 41.82 o
1 0 4 1193.40 1294.02 22.77 o
2 0 4 567.99 611.48 12.68 o
3 0 4 5.38 5.99 1.05 o
4 0 4 2.12 6.61 1.98 o
5 0 4 53.75 58.77 7.94 o
6 0 4 0.03 4.66 2.21 o
-8 1 4 419.94 406.00 11.13 o
-7 1 4 39.84 41.27 3.21 o
-6 1 4 6.70 10.16 1.91 o
-5 1 4 270.51 260.29 4.00 o
-4 1 4 15.45 13.43 0.86 o
-3 1 4 416.88 453.55 5.06 o
-2 1 4 1755.55 1667.05 9.97 o
-1 1 4 2133.59 2333.81 13.72 o
0 1 4 142.92 140.10 6.84 o
1 1 4 25.55 32.51 2.35 o
2 1 4 529.85 499.23 4.85 o
3 1 4 125.86 129.08 3.36 o
4 1 4 217.96 216.87 7.27 o
5 1 4 606.19 594.01 12.41 o
6 1 4 79.92 77.20 9.05 o
-8 2 4 111.38 106.55 4.31 o
-7 2 4 189.72 197.87 4.34 o
-6 2 4 541.80 546.36 8.30 o
-5 2 4 0.00 8.72 1.01 o
-4 2 4 515.03 519.85 9.85 o
-3 2 4 926.42 863.25 4.35 o
-2 2 4 1344.66 1441.14 12.92 o
-1 2 4 5.78 7.93 0.77 o
0 2 4 14.19 24.88 1.50 o
1 2 4 115.37 105.94 4.85 o
2 2 4 296.03 294.38 4.45 o
3 2 4 73.46 84.74 5.12 o
4 2 4 325.19 306.41 14.44 o
5 2 4 28.60 23.17 3.33 o
6 2 4 13.89 14.17 1.99 o
-8 3 4 17.85 16.11 2.08 o
-7 3 4 31.60 38.47 4.17 o
-6 3 4 226.81 232.94 5.31 o
-5 3 4 1203.88 1201.19 15.43 o
-4 3 4 9.15 12.55 0.64 o
-3 3 4 526.36 567.05 6.09 o
-2 3 4 209.98 183.43 4.00 o
-1 3 4 220.71 180.09 3.06 o
0 3 4 158.93 157.20 5.12 o
1 3 4 335.15 316.90 4.34 o
2 3 4 2126.08 2105.54 18.42 o
3 3 4 237.64 241.47 4.08 o
4 3 4 109.23 126.44 5.52 o
5 3 4 63.73 65.38 4.94 o
6 3 4 97.10 90.01 7.84 o
-8 4 4 79.96 83.24 4.02 o
-7 4 4 11.85 11.31 1.30 o
-6 4 4 498.95 490.19 8.67 o
-5 4 4 118.21 122.72 5.14 o
-4 4 4 63.65 53.16 2.43 o
-3 4 4 392.65 425.02 4.78 o
-2 4 4 22.53 31.21 5.35 o
-1 4 4 2374.60 2384.29 14.04 o
0 4 4 1389.42 1348.23 22.09 o
1 4 4 1272.21 1343.97 14.10 o
2 4 4 18.24 17.43 0.69 o
3 4 4 638.77 658.65 11.57 o
4 4 4 39.88 49.04 3.39 o
5 4 4 20.87 16.39 3.84 o
6 4 4 31.52 25.17 6.50 o
-8 5 4 267.46 264.58 9.00 o
-7 5 4 7.31 10.28 1.22 o
-6 5 4 76.69 89.74 2.90 o
-5 5 4 1496.78 1484.53 21.01 o
-4 5 4 479.80 479.17 7.79 o
-3 5 4 1304.11 1331.91 11.59 o
-2 5 4 257.50 254.22 11.55 o
-1 5 4 17.71 29.43 1.00 o
0 5 4 226.63 252.70 2.07 o
1 5 4 68.92 64.12 2.28 o
2 5 4 186.57 169.42 11.87 o
3 5 4 192.97 197.54 4.29 o
4 5 4 191.82 213.81 5.89 o
5 5 4 66.40 72.71 2.98 o
6 5 4 59.64 57.99 7.54 o
-8 6 4 0.95 5.05 1.35 o
-7 6 4 273.30 270.19 17.38 o
-6 6 4 1.07 5.81 1.11 o
-5 6 4 31.96 33.72 1.41 o
-4 6 4 343.91 354.14 3.98 o
-3 6 4 1384.30 1370.81 24.52 o
-2 6 4 379.65 368.54 8.16 o
-1 6 4 18.44 18.92 0.61 o
0 6 4 1402.48 1416.13 20.55 o
1 6 4 0.51 4.92 2.32 o
2 6 4 6.10 7.35 2.95 o
3 6 4 157.36 157.56 11.16 o
4 6 4 126.12 124.62 3.29 o
5 6 4 19.45 19.45 1.52 o
6 6 4 13.25 7.30 1.59 o
-8 7 4 116.61 113.67 4.65 o
-7 7 4 374.85 368.08 6.94 o
-6 7 4 58.23 59.47 3.25 o
-5 7 4 4.27 4.51 1.56 o
-4 7 4 130.70 132.48 4.52 o
-3 7 4 432.04 444.82 10.87 o
-2 7 4 1604.98 1477.69 70.01 o
-1 7 4 1089.34 1093.34 11.45 o
0 7 4 93.47 79.17 6.35 o
1 7 4 3.09 2.96 1.01 o
2 7 4 805.48 854.46 30.29 o
3 7 4 46.95 49.86 4.56 o
4 7 4 11.18 12.17 2.14 o
5 7 4 405.81 416.17 9.67 o
-8 8 4 6.83 6.62 1.28 o
-7 8 4 225.81 227.74 4.15 o
-6 8 4 77.36 76.29 2.70 o
-5 8 4 1.75 5.61 5.62 o
-4 8 4 140.31 158.45 6.23 o
-3 8 4 1240.10 1278.44 30.98 o
-2 8 4 1400.55 1506.75 19.17 o
-1 8 4 432.26 435.82 4.58 o
0 8 4 92.16 119.94 2.67 o
1 8 4 599.15 600.65 11.11 o
2 8 4 102.54 106.79 7.68 o
3 8 4 39.70 42.24 3.21 o
4 8 4 36.98 33.55 2.01 o
5 8 4 78.88 84.23 4.02 o
-8 9 4 26.46 22.77 2.42 o
-7 9 4 22.04 15.91 1.48 o
-6 9 4 127.39 137.63 2.95 o
-5 9 4 886.55 911.02 23.70 o
-4 9 4 110.50 125.58 4.81 o
-3 9 4 1.89 4.50 1.17 o
-2 9 4 501.41 516.30 8.79 o
-1 9 4 573.92 541.43 12.68 o
0 9 4 273.93 255.13 2.57 o
1 9 4 15.01 24.33 1.72 o
2 9 4 2312.94 2373.61 127.66 o
3 9 4 106.53 118.85 4.01 o
4 9 4 140.32 138.71 6.15 o
5 9 4 326.53 328.46 12.41 o
-8 10 4 50.85 48.31 3.84 o
-7 10 4 230.82 232.14 6.06 o
-6 10 4 54.73 56.97 11.25 o
-5 10 4 172.50 164.44 4.08 o
-4 10 4 2.96 1.83 2.48 o
-3 10 4 13.35 15.42 2.13 o
-2 10 4 46.24 39.72 1.90 o
-1 10 4 266.65 280.77 4.66 o
0 10 4 353.60 376.25 4.35 o
1 10 4 0.28 4.97 1.34 o
2 10 4 0.04 3.53 2.42 o
3 10 4 195.65 197.31 5.65 o
4 10 4 162.70 174.35 5.72 o
5 10 4 96.82 95.17 9.26 o
-7 11 4 26.07 25.06 4.13 o
-6 11 4 108.60 123.60 5.39 o
-5 11 4 479.65 487.15 9.30 o
-4 11 4 144.63 -0.06 0.15 o
-3 11 4 15.23 18.35 2.44 o
-2 11 4 461.41 394.69 24.49 o
-1 11 4 1115.78 1167.87 12.68 o
0 11 4 546.95 516.99 6.64 o
1 11 4 435.10 466.12 19.40 o
2 11 4 52.79 50.45 4.00 o
3 11 4 109.37 105.45 8.90 o
4 11 4 918.82 957.63 23.31 o
5 11 4 126.16 113.34 4.61 o
-7 12 4 23.61 26.80 7.76 o
-6 12 4 0.32 3.18 1.18 o
-5 12 4 59.05 58.00 3.50 o
-4 12 4 432.65 424.71 8.36 o
-3 12 4 565.82 549.50 10.08 o
-2 12 4 983.20 949.64 14.29 o
-1 12 4 40.19 48.45 2.65 o
0 12 4 2860.42 2968.11 52.23 o
1 12 4 40.75 39.27 2.37 o
2 12 4 369.02 345.84 8.63 o
3 12 4 11.57 15.19 5.81 o
4 12 4 17.93 24.44 3.60 o
5 12 4 75.53 67.04 4.22 o
-7 13 4 14.61 14.54 4.15 o
-6 13 4 12.00 18.65 1.77 o
-5 13 4 632.02 651.53 11.49 o
-4 13 4 149.31 130.09 4.26 o
-3 13 4 218.56 215.90 5.55 o
-2 13 4 12.75 21.71 2.14 o
-1 13 4 25.37 28.69 1.65 o
0 13 4 20.47 11.38 2.06 o
1 13 4 23.29 22.88 4.85 o
2 13 4 633.72 640.91 14.42 o
3 13 4 31.50 22.52 2.69 o
4 13 4 0.36 1.02 1.34 o
-7 14 4 183.22 177.95 6.52 o
-6 14 4 931.41 917.72 19.90 o
-5 14 4 0.04 5.78 1.36 o
-4 14 4 948.30 956.86 73.75 o
-3 14 4 236.14 258.69 7.64 o
-2 14 4 1190.45 1148.07 22.46 o
-1 14 4 390.09 353.29 11.13 o
0 14 4 74.39 66.52 3.76 o
1 14 4 322.63 295.25 7.36 o
2 14 4 223.77 230.66 7.31 o
3 14 4 479.70 502.77 15.90 o
4 14 4 90.40 87.07 5.73 o
-6 15 4 131.09 136.80 12.92 o
-5 15 4 179.76 182.90 10.32 o
-4 15 4 26.83 30.92 2.80 o
-3 15 4 3.66 6.47 1.20 o
-2 15 4 269.36 292.22 6.20 o
-1 15 4 72.27 84.37 4.80 o
0 15 4 41.18 38.32 2.46 o
1 15 4 2.06 5.19 1.95 o
2 15 4 1327.88 1359.22 30.78 o
3 15 4 29.74 24.98 4.68 o
4 15 4 176.24 165.39 7.49 o
-6 16 4 77.26 85.31 11.57 o
-5 16 4 36.03 36.58 5.72 o
-4 16 4 201.19 196.53 5.08 o
-3 16 4 792.63 800.86 16.02 o
-2 16 4 3.80 5.13 1.38 o
-1 16 4 68.99 64.36 2.47 o
0 16 4 199.48 173.73 23.13 o
1 16 4 73.56 69.57 4.54 o
2 16 4 0.09 7.79 2.86 o
3 16 4 45.69 45.24 4.72 o
-6 17 4 7.92 3.34 2.70 o
-5 17 4 152.11 152.55 7.77 o
-4 17 4 28.89 27.27 2.00 o
-3 17 4 21.18 24.57 3.25 o
-2 17 4 816.84 823.78 21.66 o
-1 17 4 152.94 140.28 6.09 o
0 17 4 276.41 283.82 26.20 o
1 17 4 25.22 25.65 7.28 o
2 17 4 26.20 27.22 3.81 o
3 17 4 59.41 44.64 5.92 o
-5 18 4 27.29 20.27 2.29 o
-4 18 4 53.34 46.52 4.92 o
-3 18 4 123.17 140.22 5.29 o
-2 18 4 0.12 3.64 1.08 o
-1 18 4 2.23 3.18 1.19 o
0 18 4 240.31 247.65 29.21 o
1 18 4 30.27 32.57 6.84 o
2 18 4 0.24 3.17 2.20 o
-4 19 4 24.18 21.32 2.68 o
-3 19 4 10.65 7.60 1.85 o
-2 19 4 47.73 46.83 6.01 o
-1 19 4 303.67 278.57 9.46 o
0 19 4 11.85 14.39 4.47 o
1 19 4 35.58 20.37 4.22 o
2 19 4 332.27 334.21 34.97 o
-4 20 4 50.16 49.58 5.24 o
-3 20 4 118.72 114.62 7.30 o
-2 20 4 52.52 54.19 3.28 o
-1 20 4 28.44 30.89 5.08 o
0 20 4 152.02 307.90 24.81 o
1 20 4 18.40 19.51 4.96 o
-3 21 4 24.47 22.02 2.61 o
-2 21 4 67.67 50.53 7.17 o
-1 21 4 96.24 106.00 16.71 o
0 21 4 4.56 9.69 5.01 o
-8 0 5 12.72 13.51 2.28 o
-7 0 5 5.97 6.43 2.73 o
-6 0 5 88.33 86.54 3.16 o
-5 0 5 222.81 225.96 12.80 o
-4 0 5 102.57 104.81 8.63 o
-3 0 5 21.85 22.76 1.13 o
-2 0 5 2791.11 2778.72 40.68 o
-1 0 5 253.51 240.00 19.92 o
0 0 5 7.13 6.42 1.84 o
1 0 5 374.50 386.28 8.96 o
2 0 5 632.31 658.36 38.97 o
3 0 5 662.50 671.33 21.53 o
4 0 5 0.96 7.08 3.22 o
5 0 5 1.87 6.84 3.02 o
-8 1 5 13.82 12.60 1.74 o
-7 1 5 179.40 180.04 4.22 o
-6 1 5 74.15 68.86 3.28 o
-5 1 5 5.03 7.93 0.90 o
-4 1 5 1067.41 1038.16 21.37 o
-3 1 5 108.40 96.60 3.23 o
-2 1 5 847.32 858.37 8.53 o
-1 1 5 10.46 11.15 1.34 o
0 1 5 210.30 200.26 8.38 o
1 1 5 56.30 59.48 3.24 o
2 1 5 93.85 95.54 2.84 o
3 1 5 863.37 869.53 21.85 o
4 1 5 34.22 38.94 2.58 o
5 1 5 154.73 157.00 10.47 o
-8 2 5 52.03 50.39 3.55 o
-7 2 5 13.11 13.67 2.38 o
-6 2 5 101.87 98.62 3.77 o
-5 2 5 591.73 612.91 25.26 o
-4 2 5 479.41 464.97 6.95 o
-3 2 5 166.71 176.49 3.06 o
-2 2 5 630.60 625.83 21.14 o
-1 2 5 1175.99 1204.25 17.31 o
0 2 5 25.17 29.10 2.64 o
1 2 5 9.22 9.89 0.82 o
2 2 5 675.90 711.91 43.71 o
3 2 5 34.83 35.61 2.60 o
4 2 5 39.93 33.85 3.09 o
5 2 5 485.16 472.08 21.57 o
-8 3 5 38.43 34.21 3.26 o
-7 3 5 412.87 423.16 16.71 o
-6 3 5 56.10 57.00 2.75 o
-5 3 5 12.70 15.40 0.91 o
-4 3 5 321.15 284.53 4.64 o
-3 3 5 286.16 270.28 6.64 o
-2 3 5 87.67 97.36 3.75 o
-1 3 5 40.51 42.25 3.17 o
0 3 5 1966.51 2001.83 28.64 o
1 3 5 635.72 625.28 14.51 o
2 3 5 16.68 16.75 1.55 o
3 3 5 99.26 113.10 7.03 o
4 3 5 0.30 4.10 1.16 o
5 3 5 28.34 34.82 4.12 o
-8 4 5 63.08 59.55 3.23 o
-7 4 5 392.30 392.28 12.21 o
-6 4 5 10.21 11.91 1.81 o
-5 4 5 70.99 77.91 2.48 o
-4 4 5 541.18 532.27 6.11 o
-3 4 5 600.80 620.02 19.01 o
-2 4 5 1266.83 1263.53 12.05 o
-1 4 5 70.67 67.23 3.04 o
0 4 5 783.97 763.39 11.06 o
1 4 5 1398.78 1421.48 30.22 o
2 4 5 45.00 42.53 3.33 o
3 4 5 414.68 421.80 9.25 o
4 4 5 200.14 191.85 9.54 o
5 4 5 518.56 535.89 21.32 o
-8 5 5 121.90 121.01 5.86 o
-7 5 5 395.77 379.19 16.77 o
-6 5 5 124.60 140.69 3.03 o
-5 5 5 0.08 4.27 1.41 o
-4 5 5 733.34 730.85 12.27 o
-3 5 5 89.52 94.44 2.52 o
-2 5 5 86.76 67.77 6.00 o
-1 5 5 0.29 9.21 5.24 o
0 5 5 1813.36 1734.06 12.91 o
1 5 5 669.81 690.87 8.22 o
2 5 5 40.75 42.34 2.66 o
3 5 5 0.46 6.69 1.27 o
4 5 5 4.43 6.64 1.38 o
5 5 5 27.93 29.91 3.15 o
-8 6 5 69.40 58.49 3.87 o
-7 6 5 173.70 172.83 6.41 o
-6 6 5 559.53 553.15 14.65 o
-5 6 5 874.58 909.80 13.45 o
-4 6 5 1738.88 1742.07 19.37 o
-3 6 5 172.42 163.43 8.79 o
-2 6 5 154.35 150.58 5.48 o
-1 6 5 360.62 363.33 4.78 o
0 6 5 0.04 1.29 0.87 o
1 6 5 490.18 484.30 6.70 o
2 6 5 351.09 350.71 8.26 o
3 6 5 346.93 347.10 12.77 o
4 6 5 21.27 22.34 3.24 o
5 6 5 304.68 304.76 10.80 o
-8 7 5 2.48 7.19 2.37 o
-7 7 5 481.80 514.41 17.07 o
-6 7 5 129.04 128.29 4.11 o
-5 7 5 107.35 116.31 5.86 o
-4 7 5 95.26 102.72 4.54 o
-3 7 5 36.70 41.12 1.78 o
-2 7 5 13.36 15.50 2.41 o
-1 7 5 260.49 256.97 7.19 o
0 7 5 820.16 840.71 24.42 o
1 7 5 7.06 9.97 1.20 o
2 7 5 72.26 71.54 4.40 o
3 7 5 585.02 609.48 12.93 o
4 7 5 0.29 4.68 1.73 o
5 7 5 81.51 75.50 8.04 o
-8 8 5 10.17 13.47 2.32 o
-7 8 5 127.47 119.14 4.83 o
-6 8 5 18.12 16.75 1.85 o
-5 8 5 6.53 9.20 1.17 o
-4 8 5 113.59 107.53 12.11 o
-3 8 5 136.71 142.70 4.21 o
-2 8 5 3403.61 3404.26 49.45 o
-1 8 5 77.91 79.51 3.10 o
0 8 5 598.85 558.97 9.84 o
1 8 5 216.50 216.21 6.71 o
2 8 5 18.97 26.56 2.61 o
3 8 5 249.65 249.61 12.69 o
4 8 5 47.60 37.04 4.19 o
-8 9 5 205.15 194.43 8.71 o
-7 9 5 36.29 32.15 3.91 o
-6 9 5 339.59 327.71 8.17 o
-5 9 5 244.25 247.11 5.47 o
-4 9 5 335.28 312.06 12.58 o
-3 9 5 967.37 961.39 14.57 o
-2 9 5 404.15 410.74 10.67 o
-1 9 5 596.76 570.72 9.55 o
0 9 5 102.40 98.07 6.26 o
1 9 5 654.20 662.05 13.71 o
2 9 5 137.43 133.46 4.82 o
3 9 5 370.69 359.28 12.78 o
4 9 5 0.06 4.40 2.46 o
-7 10 5 3.31 5.51 1.22 o
-6 10 5 2.93 8.51 2.69 o
-5 10 5 279.09 268.93 6.99 o
-4 10 5 94.26 88.32 4.38 o
-3 10 5 81.93 75.24 3.30 o
-2 10 5 200.84 213.52 6.28 o
-1 10 5 883.30 829.35 8.40 o
0 10 5 393.53 349.56 12.45 o
1 10 5 53.97 43.29 5.36 o
2 10 5 1114.45 1134.25 23.93 o
3 10 5 16.06 18.07 2.35 o
4 10 5 70.97 61.29 4.25 o
-7 11 5 235.43 219.79 6.60 o
-6 11 5 141.04 127.24 3.94 o
-5 11 5 10.83 11.01 2.41 o
-4 11 5 1649.38 1640.90 28.13 o
-3 11 5 0.06 0.87 1.20 o
-2 11 5 492.09 491.96 9.01 o
-1 11 5 85.20 72.29 4.62 o
0 11 5 460.82 437.30 11.68 o
1 11 5 42.36 48.37 4.36 o
2 11 5 32.15 22.87 2.69 o
3 11 5 333.01 340.87 10.32 o
4 11 5 245.51 204.90 7.74 o
-7 12 5 2.62 6.95 1.34 o
-6 12 5 1.86 6.73 1.87 o
-5 12 5 196.32 201.26 7.95 o
-4 12 5 364.43 352.05 8.07 o
-3 12 5 4.13 5.99 1.72 o
-2 12 5 169.56 194.82 5.91 o
-1 12 5 5.27 4.91 1.16 o
0 12 5 6.64 3.83 1.57 o
1 12 5 1275.55 1288.60 27.37 o
2 12 5 226.06 212.78 10.44 o
3 12 5 983.63 1001.89 26.04 o
4 12 5 1.05 4.02 2.84 o
-7 13 5 320.20 341.05 11.42 o
-6 13 5 4.91 6.99 1.96 o
-5 13 5 12.59 9.78 1.35 o
-4 13 5 119.07 128.53 4.03 o
-3 13 5 0.99 4.49 0.95 o
-2 13 5 47.83 46.11 3.26 o
-1 13 5 139.88 125.34 4.36 o
0 13 5 622.28 592.44 23.86 o
1 13 5 62.73 72.49 6.57 o
2 13 5 134.70 118.67 8.40 o
3 13 5 53.75 47.45 10.26 o
-6 14 5 182.44 206.12 17.06 o
-5 14 5 58.30 59.72 4.16 o
-4 14 5 247.36 273.00 14.93 o
-3 14 5 10.19 10.42 2.82 o
-2 14 5 1147.53 1233.92 121.32 o
-1 14 5 215.26 185.94 7.68 o
0 14 5 804.98 816.87 44.71 o
1 14 5 95.35 105.74 6.17 o
2 14 5 51.26 45.68 7.83 o
3 14 5 45.91 54.47 6.00 o
-6 15 5 192.01 171.79 8.80 o
-5 15 5 122.81 137.33 5.01 o
-4 15 5 25.65 27.93 2.68 o
-3 15 5 453.24 434.29 18.69 o
-2 15 5 276.43 268.68 9.50 o
-1 15 5 162.52 147.55 14.11 o
0 15 5 810.37 836.64 32.94 o
1 15 5 370.04 350.24 12.48 o
2 15 5 43.48 33.92 5.10 o
3 15 5 75.57 81.57 8.02 o
-6 16 5 73.85 57.94 8.59 o
-5 16 5 14.11 20.65 2.67 o
-4 16 5 169.88 184.75 19.46 o
-3 16 5 37.32 29.37 3.71 o
-2 16 5 385.36 397.04 12.33 o
-1 16 5 55.36 73.19 6.49 o
0 16 5 21.19 33.34 6.23 o
1 16 5 52.38 40.50 5.31 o
2 16 5 111.99 91.17 14.10 o
-5 17 5 73.71 62.10 3.50 o
-4 17 5 626.14 634.34 14.15 o
-3 17 5 1.26 5.43 1.58 o
-2 17 5 336.35 361.92 8.16 o
-1 17 5 1.39 4.48 1.35 o
0 17 5 67.39 52.75 6.36 o
1 17 5 96.60 108.38 10.52 o
2 17 5 28.75 36.20 8.28 o
-5 18 5 205.44 184.79 7.62 o
-4 18 5 11.82 14.91 3.61 o
-3 18 5 7.90 14.02 1.98 o
-2 18 5 195.89 188.31 13.08 o
-1 18 5 4.84 5.08 2.34 o
0 18 5 49.76 68.81 9.67 o
1 18 5 148.96 165.59 18.75 o
-4 19 5 198.84 177.41 11.47 o
-3 19 5 1.64 7.18 1.59 o
-2 19 5 65.94 53.05 5.55 o
-1 19 5 0.93 5.75 2.65 o
0 19 5 285.10 282.09 23.03 o
1 19 5 112.72 102.39 13.10 o
-3 20 5 0.00 2.11 1.60 o
-2 20 5 195.85 194.26 14.04 o
-1 20 5 48.88 48.64 7.20 o
-8 0 6 1.53 6.71 4.24 o
-7 0 6 802.57 816.30 17.43 o
-6 0 6 448.57 475.60 10.90 o
-5 0 6 350.98 386.98 10.50 o
-4 0 6 422.59 380.97 16.37 o
-3 0 6 6.06 10.20 3.74 o
-2 0 6 161.44 157.04 10.27 o
-1 0 6 1444.18 1496.53 35.78 o
0 0 6 773.48 822.76 16.39 o
1 0 6 1931.83 2045.27 39.09 o
2 0 6 170.43 164.19 8.17 o
3 0 6 32.77 42.57 5.84 o
4 0 6 427.60 456.86 21.11 o
-8 1 6 11.08 8.99 2.53 o
-7 1 6 8.34 8.52 1.45 o
-6 1 6 143.88 153.42 13.84 o
-5 1 6 99.98 96.70 3.37 o
-4 1 6 440.94 462.73 7.61 o
-3 1 6 1097.79 1122.87 13.61 o
-2 1 6 230.17 233.95 7.31 o
-1 1 6 90.34 82.69 2.62 o
0 1 6 0.08 2.88 0.61 o
1 1 6 30.07 30.92 1.63 o
2 1 6 0.47 4.73 1.59 o
3 1 6 32.27 32.96 3.40 o
4 1 6 16.14 15.30 2.18 o
-8 2 6 9.28 11.23 1.80 o
-7 2 6 178.81 178.17 3.89 o
-6 2 6 478.15 495.44 10.68 o
-5 2 6 7.40 8.53 1.54 o
-4 2 6 406.20 420.12 9.59 o
-3 2 6 29.50 23.99 2.14 o
-2 2 6 302.75 334.46 14.73 o
-1 2 6 170.41 176.39 5.46 o
0 2 6 103.63 93.46 3.10 o
1 2 6 491.09 498.21 17.26 o
2 2 6 172.75 168.59 6.35 o
3 2 6 180.11 168.24 4.47 o
4 2 6 36.83 37.38 3.94 o
-8 3 6 38.26 26.74 6.24 o
-7 3 6 0.02 5.76 2.98 o
-6 3 6 38.14 37.52 3.19 o
-5 3 6 308.13 305.29 5.21 o
-4 3 6 130.82 136.24 4.19 o
-3 3 6 189.42 193.29 8.01 o
-2 3 6 1222.79 1155.16 28.16 o
-1 3 6 1300.42 1287.27 37.09 o
0 3 6 667.12 621.45 7.44 o
1 3 6 109.88 109.59 3.51 o
2 3 6 412.46 422.96 8.03 o
3 3 6 291.08 297.76 17.16 o
4 3 6 58.21 52.12 3.34 o
-8 4 6 63.80 67.97 14.08 o
-7 4 6 8.66 9.23 1.48 o
-6 4 6 472.08 493.19 8.93 o
-5 4 6 151.27 162.10 6.19 o
-4 4 6 245.61 256.00 5.43 o
-3 4 6 159.95 162.49 4.71 o
-2 4 6 10.37 14.41 0.90 o
-1 4 6 293.45 304.40 8.90 o
0 4 6 774.19 766.35 15.47 o
1 4 6 0.69 2.37 1.08 o
2 4 6 44.98 37.73 3.35 o
3 4 6 156.81 159.63 4.74 o
4 4 6 223.37 204.93 8.84 o
-8 5 6 209.67 188.62 6.85 o
-7 5 6 6.11 9.29 2.47 o
-6 5 6 54.47 53.48 4.81 o
-5 5 6 473.10 492.29 9.47 o
-4 5 6 949.77 960.49 19.00 o
-3 5 6 351.30 361.90 5.23 o
-2 5 6 11.97 10.09 1.60 o
-1 5 6 1011.48 1012.08 13.29 o
0 5 6 332.97 311.36 5.69 o
1 5 6 603.22 585.71 17.05 o
2 5 6 293.92 265.98 8.32 o
3 5 6 1205.65 1221.08 33.57 o
4 5 6 241.97 236.01 12.56 o
-8 6 6 94.10 94.95 4.01 o
-7 6 6 109.53 113.31 6.03 o
-6 6 6 33.59 32.83 3.21 o
-5 6 6 0.16 4.50 1.20 o
-4 6 6 2675.64 2658.49 63.68 o
-3 6 6 172.33 174.34 6.60 o
-2 6 6 1771.37 1782.50 19.74 o
-1 6 6 111.94 105.43 4.99 o
0 6 6 1.37 3.98 0.66 o
1 6 6 1.24 7.06 2.69 o
2 6 6 35.98 43.45 4.22 o
3 6 6 550.95 577.51 10.68 o
4 6 6 138.34 128.68 10.26 o
-8 7 6 180.76 159.06 5.91 o
-7 7 6 72.40 57.13 6.38 o
-6 7 6 0.29 3.70 1.06 o
-5 7 6 12.55 14.81 1.19 o
-4 7 6 90.92 80.35 4.68 o
-3 7 6 89.01 93.97 6.15 o
-2 7 6 424.73 475.08 12.34 o
-1 7 6 828.72 763.82 23.72 o
0 7 6 7.91 10.25 0.77 o
1 7 6 10.26 8.72 1.68 o
2 7 6 0.02 5.42 1.46 o
3 7 6 14.47 11.45 1.88 o
4 7 6 11.27 9.62 3.02 o
-7 8 6 108.14 118.46 4.40 o
-6 8 6 1245.38 1255.40 19.39 o
-5 8 6 18.98 15.34 2.52 o
-4 8 6 1.94 8.75 1.68 o
-3 8 6 238.81 239.78 5.66 o
-2 8 6 0.71 6.45 0.98 o
-1 8 6 1638.40 1595.68 48.60 o
0 8 6 637.91 639.02 14.20 o
1 8 6 1724.46 1773.49 50.49 o
2 8 6 16.41 23.36 4.07 o
3 8 6 9.86 8.73 2.25 o
4 8 6 57.24 54.22 6.47 o
-7 9 6 7.36 10.00 3.19 o
-6 9 6 302.77 312.57 9.69 o
-5 9 6 23.84 25.89 2.37 o
-4 9 6 246.21 268.82 9.30 o
-3 9 6 664.37 684.20 14.95 o
-2 9 6 570.10 550.45 10.19 o
-1 9 6 83.10 85.27 3.80 o
0 9 6 234.98 216.37 6.86 o
1 9 6 12.24 11.99 4.14 o
2 9 6 216.79 224.70 43.20 o
3 9 6 6.04 5.38 1.40 o
-7 10 6 812.92 785.14 37.62 o
-6 10 6 370.29 362.85 8.45 o
-5 10 6 695.05 672.16 15.25 o
-4 10 6 231.29 237.48 7.05 o
-3 10 6 624.76 622.04 12.11 o
-2 10 6 115.46 120.93 4.52 o
-1 10 6 4.95 8.10 1.16 o
0 10 6 171.16 156.92 11.30 o
1 10 6 336.23 345.11 10.03 o
2 10 6 58.40 52.65 3.28 o
3 10 6 102.96 86.79 7.77 o
-7 11 6 0.73 3.87 1.43 o
-6 11 6 24.09 19.60 3.12 o
-5 11 6 10.70 14.15 3.13 o
-4 11 6 194.82 204.99 5.14 o
-3 11 6 150.20 151.73 5.79 o
-2 11 6 277.77 266.54 9.37 o
-1 11 6 45.57 45.74 1.83 o
1 11 6 415.41 426.70 14.37 o
2 11 6 61.43 68.12 3.95 o
3 11 6 416.27 403.58 18.25 o
-7 12 6 15.80 15.78 2.28 o
-6 12 6 121.86 117.10 4.54 o
-5 12 6 165.79 168.67 4.58 o
-4 12 6 369.51 379.13 12.80 o
-3 12 6 0.91 3.44 1.15 o
-2 12 6 43.48 45.40 3.13 o
-1 12 6 20.14 17.99 4.20 o
0 12 6 438.11 479.74 19.68 o
1 12 6 198.15 209.65 22.46 o
2 12 6 42.50 53.64 5.60 o
3 12 6 40.00 38.79 5.00 o
-6 13 6 95.85 96.83 8.30 o
-5 13 6 212.58 234.47 6.01 o
-4 13 6 600.65 594.77 17.92 o
-3 13 6 294.54 317.54 11.93 o
-2 13 6 3.73 4.62 1.17 o
-1 13 6 1262.51 1276.09 151.77 o
0 13 6 39.19 44.01 7.66 o
1 13 6 2.92 7.43 2.56 o
2 13 6 37.42 24.21 4.90 o
-6 14 6 36.48 41.51 4.07 o
-5 14 6 18.69 11.23 1.77 o
-4 14 6 569.54 572.04 19.58 o
-3 14 6 31.24 37.08 3.67 o
-2 14 6 289.35 257.10 16.52 o
-1 14 6 31.26 26.53 4.86 o
0 14 6 19.97 31.89 5.87 o
1 14 6 0.39 1.16 1.80 o
2 14 6 45.84 35.45 4.68 o
-5 15 6 2.23 3.23 1.12 o
-4 15 6 10.68 9.20 1.45 o
-3 15 6 26.31 32.25 2.31 o
-2 15 6 505.26 495.88 14.26 o
-1 15 6 246.35 236.33 14.18 o
0 15 6 94.09 89.38 11.54 o
2 15 6 20.06 19.83 4.83 o
-5 16 6 0.14 4.31 1.40 o
-4 16 6 129.82 137.39 9.86 o
-3 16 6 0.53 3.32 1.12 o
-2 16 6 97.74 93.72 10.08 o
-1 16 6 132.16 162.04 24.44 o
0 16 6 89.47 63.81 11.23 o
1 16 6 323.46 385.25 22.41 o
-4 17 6 183.08 184.38 7.91 o
-3 17 6 35.27 27.80 5.27 o
-2 17 6 32.32 29.94 5.94 o
-1 17 6 182.55 196.31 15.31 o
-3 18 6 88.74 68.72 9.45 o
-2 18 6 151.29 105.45 10.21 o
-1 18 6 9.03 6.43 2.79 o
0 18 6 88.84 100.51 12.77 o
-8 0 7 359.09 358.27 20.57 o
-7 0 7 10.62 12.37 3.02 o
-6 0 7 254.38 226.82 11.41 o
-5 0 7 14.05 20.54 5.10 o
-4 0 7 767.83 711.09 22.56 o
-3 0 7 245.88 272.48 9.36 o
-2 0 7 1324.07 1274.94 35.29 o
-1 0 7 1309.04 1228.24 33.84 o
0 0 7 415.36 383.18 8.89 o
1 0 7 115.61 108.97 5.55 o
2 0 7 1000.12 1036.37 29.13 o
3 0 7 13.75 13.78 2.71 o
-8 1 7 133.60 123.66 5.97 o
-7 1 7 60.32 61.57 6.44 o
-6 1 7 640.74 628.64 14.49 o
-5 1 7 8.29 5.15 1.32 o
-4 1 7 36.97 32.74 2.20 o
-3 1 7 331.19 363.34 8.17 o
-2 1 7 227.99 214.39 7.86 o
-1 1 7 145.90 138.34 6.52 o
0 1 7 212.11 202.00 4.20 o
1 1 7 66.27 67.39 4.77 o
2 1 7 1.01 4.70 2.04 o
3 1 7 199.45 184.14 8.03 o
-8 2 7 27.30 25.75 3.46 o
-7 2 7 0.97 4.96 1.81 o
-6 2 7 374.73 370.77 12.77 o
-5 2 7 51.21 54.72 2.22 o
-4 2 7 801.96 800.86 22.28 o
-3 2 7 9.65 15.34 1.47 o
-2 2 7 550.74 502.32 19.68 o
-1 2 7 110.12 102.75 4.56 o
0 2 7 742.59 729.04 24.31 o
1 2 7 132.93 133.25 3.75 o
2 2 7 0.25 3.45 0.93 o
3 2 7 34.49 28.51 3.94 o
-8 3 7 170.73 153.58 7.10 o
-7 3 7 128.83 130.55 4.80 o
-6 3 7 5.30 6.49 1.95 o
-5 3 7 130.48 123.86 7.57 o
-4 3 7 360.40 370.82 7.34 o
-3 3 7 883.81 865.32 17.57 o
-2 3 7 77.35 80.10 3.43 o
-1 3 7 54.37 54.54 2.99 o
0 3 7 0.05 10.88 2.07 o
1 3 7 351.58 341.60 12.88 o
2 3 7 209.37 215.50 12.88 o
3 3 7 22.19 26.50 2.78 o
-7 4 7 136.22 133.30 7.25 o
-6 4 7 64.67 66.33 5.47 o
-5 4 7 225.46 217.75 16.21 o
-4 4 7 168.54 178.07 4.86 o
-3 4 7 27.55 24.52 3.35 o
-2 4 7 12.64 13.63 0.88 o
-1 4 7 31.82 41.89 2.30 o
0 4 7 14.62 9.35 0.89 o
1 4 7 315.70 294.33 13.74 o
2 4 7 501.17 504.87 15.44 o
3 4 7 49.99 47.27 4.32 o
-7 5 7 78.32 93.39 5.39 o
-6 5 7 484.96 420.03 46.38 o
-5 5 7 114.49 114.28 5.87 o
-4 5 7 53.41 49.27 2.05 o
-3 5 7 188.34 214.31 15.70 o
-2 5 7 18.91 17.89 5.86 o
-1 5 7 112.04 92.84 3.27 o
0 5 7 63.00 73.34 2.61 o
1 5 7 183.69 158.69 6.21 o
2 5 7 32.09 27.89 4.42 o
3 5 7 14.91 10.79 1.70 o
-7 6 7 10.11 7.90 1.82 o
-6 6 7 259.57 275.49 22.30 o
-5 6 7 17.49 18.55 3.59 o
-4 6 7 53.01 54.02 3.87 o
-3 6 7 280.59 276.69 6.72 o
-2 6 7 259.13 251.91 15.90 o
-1 6 7 924.77 955.82 20.21 o
0 6 7 175.13 154.52 7.07 o
1 6 7 27.46 30.26 3.08 o
2 6 7 538.01 522.10 14.14 o
3 6 7 42.65 45.95 3.57 o
-7 7 7 9.83 8.64 2.36 o
-6 7 7 692.22 701.67 12.55 o
-5 7 7 23.26 20.49 2.11 o
-4 7 7 39.25 39.52 3.25 o
-3 7 7 414.28 411.37 7.86 o
-2 7 7 2.02 5.33 1.22 o
-1 7 7 135.07 142.32 9.05 o
0 7 7 81.73 81.02 11.35 o
1 7 7 162.86 178.10 12.26 o
2 7 7 2.98 5.08 1.41 o
3 7 7 41.90 40.32 6.87 o
-7 8 7 42.11 38.94 3.20 o
-6 8 7 11.47 15.78 2.32 o
-5 8 7 350.78 363.80 13.70 o
-4 8 7 3.13 5.12 1.48 o
-3 8 7 307.79 327.79 7.98 o
-2 8 7 15.55 19.96 2.04 o
-1 8 7 0.64 1.84 1.35 o
0 8 7 32.54 30.27 5.37 o
1 8 7 185.99 166.55 6.91 o
2 8 7 136.97 135.15 13.00 o
-7 9 7 12.81 15.37 2.71 o
-6 9 7 52.98 56.66 5.44 o
-5 9 7 49.06 49.19 4.22 o
-4 9 7 470.40 469.09 12.47 o
-3 9 7 365.92 413.98 19.80 o
-2 9 7 545.01 539.41 11.56 o
-1 9 7 193.03 199.90 17.84 o
0 9 7 156.72 146.52 12.63 o
1 9 7 171.29 160.52 20.25 o
2 9 7 37.28 27.68 5.63 o
-6 10 7 0.59 7.71 2.40 o
-5 10 7 23.03 25.05 1.83 o
-4 10 7 77.63 86.38 5.41 o
-3 10 7 142.84 150.67 5.07 o
-2 10 7 136.39 120.92 6.15 o
-1 10 7 705.14 753.65 29.49 o
0 10 7 382.17 386.53 12.43 o
1 10 7 38.38 29.77 6.76 o
2 10 7 18.18 20.84 3.67 o
-6 11 7 113.85 112.61 5.35 o
-5 11 7 52.97 56.86 2.96 o
-4 11 7 148.72 164.04 11.71 o
-3 11 7 217.53 244.60 7.81 o
-2 11 7 96.84 108.32 13.31 o
-1 11 7 33.39 39.03 8.00 o
0 11 7 8.95 9.78 2.43 o
1 11 7 32.03 21.51 5.39 o
2 11 7 77.40 63.81 6.53 o
-6 12 7 11.84 10.38 1.80 o
-5 12 7 10.75 9.71 1.43 o
-4 12 7 40.90 33.91 2.19 o
-3 12 7 25.83 32.93 3.79 o
-2 12 7 13.00 16.91 4.12 o
0 12 7 4.78 5.92 2.80 o
1 12 7 134.75 122.07 17.68 o
-5 13 7 7.45 5.37 1.38 o
-4 13 7 1.25 1.45 2.61 o
-3 13 7 468.62 440.89 9.45 o
-2 13 7 0.06 1.77 1.69 o
-1 13 7 1.80 5.67 2.36 o
0 13 7 20.97 23.20 5.06 o
1 13 7 99.45 94.24 9.67 o
-5 14 7 31.40 29.58 3.91 o
-4 14 7 238.82 238.53 7.77 o
-3 14 7 0.49 8.97 2.09 o
-2 14 7 2.64 12.56 3.63 o
-1 14 7 47.34 31.35 6.44 o
0 14 7 0.96 7.79 2.83 o
1 14 7 127.10 128.34 18.10 o
-4 15 7 20.72 24.97 3.81 o
-3 15 7 212.53 212.65 16.48 o
-2 15 7 3.70 7.19 2.45 o
-1 15 7 94.23 84.73 12.95 o
0 15 7 32.70 29.25 6.36 o
-4 16 7 2.05 3.41 1.50 o
-3 16 7 12.26 13.18 2.71 o
-2 16 7 107.04 112.43 19.79 o
-1 16 7 114.50 98.00 11.98 o
-7 0 8 31.60 34.31 4.66 o
-6 0 8 0.07 8.70 2.95 o
-5 0 8 41.28 45.88 6.24 o
-4 0 8 9.45 13.17 1.96 o
-3 0 8 227.41 279.60 9.60 o
-2 0 8 54.47 59.97 7.10 o
-1 0 8 507.65 475.11 18.78 o
0 0 8 204.75 207.29 14.76 o
1 0 8 237.22 227.65 9.73 o
2 0 8 45.20 47.50 5.42 o
-7 1 8 4.19 3.88 1.42 o
-6 1 8 64.65 66.81 3.20 o
-5 1 8 973.85 963.01 47.92 o
-4 1 8 11.27 10.20 1.46 o
-3 1 8 77.91 77.64 4.57 o
-2 1 8 178.67 178.00 7.88 o
-1 1 8 57.41 59.06 2.39 o
0 1 8 174.97 184.14 5.36 o
1 1 8 0.26 2.87 1.12 o
2 1 8 182.07 179.40 20.59 o
-7 2 8 123.64 123.64 5.96 o
-6 2 8 113.25 108.59 4.25 o
-5 2 8 24.96 28.16 3.22 o
-4 2 8 35.44 39.94 3.06 o
-3 2 8 411.01 402.08 11.49 o
-2 2 8 64.77 67.63 6.23 o
-1 2 8 42.40 42.89 2.17 o
0 2 8 578.51 572.72 15.65 o
1 2 8 18.86 14.42 2.04 o
2 2 8 62.59 64.85 4.22 o
-7 3 8 34.40 35.13 6.07 o
-6 3 8 0.15 4.52 2.48 o
-5 3 8 26.45 26.01 2.68 o
-4 3 8 137.64 139.06 15.05 o
-3 3 8 442.64 446.00 13.94 o
-2 3 8 75.17 78.26 11.21 o
-1 3 8 354.50 360.99 10.23 o
0 3 8 43.87 44.89 3.22 o
1 3 8 34.48 25.22 3.75 o
2 3 8 652.02 682.56 69.81 o
-7 4 8 421.12 467.42 18.53 o
-6 4 8 65.17 65.60 4.60 o
-5 4 8 118.26 120.45 4.11 o
-4 4 8 60.24 49.38 2.64 o
-3 4 8 822.16 829.96 22.45 o
-2 4 8 164.68 166.56 8.13 o
-1 4 8 95.50 91.65 8.77 o
0 4 8 318.27 338.07 11.13 o
1 4 8 8.19 6.66 1.44 o
2 4 8 0.42 3.39 1.34 o
-7 5 8 2.26 6.57 1.72 o
-6 5 8 130.10 109.05 9.96 o
[truncated: 120 more rows]
