# Supplementary material for: Gem-diol and Ketone Crystal-to-crystal Transition Phenomena
Source: Sci Rep. 2017 Oct 18;7:13426. doi: 10.1038/s41598-017-13596-6 (PMC5647396; doi:10.1038/s41598-017-13596-6)
Supplement: Supplementary file 3 — Dataset 2B [file 41598_2017_13596_MOESM3_ESM.csv]

0 0 -2475569.5 4256.13 1 0.78235-0.85397-0.47035 0.47035-0.40827 0.22249
0 0 3 568.00 90.59 1 0.71506-0.60754-0.68934 0.68934-0.11610 0.39456
0 0 -3 439.26 59.76 1 0.78289-0.89031-0.41689 0.41689-0.46182 0.18315
0 0 4223890.7 2308.75 1 0.68829-0.54494-0.72352 0.72352-0.05244 0.42372
0 0 -4217853.5 3071.59 1 0.77883-0.92206-0.36003 0.36003-0.51360 0.14204
0 0 -4215299.2 3056.33 1-0.84858 0.70500 0.51662-0.51662 0.11406-0.48586
0 0 5 390.84 111.82 1 0.65663-0.47743-0.75409 0.75409 0.01311 0.45099
0 0 -650084.19 997.57 1-0.62085 0.40584 0.77976-0.77976-0.08064-0.47670
0 0 -723492.50 768.91 1-0.57785 0.32701 0.80212-0.80212-0.15059-0.49965
0 0 -723159.55 760.94 1 0.29044-0.54102-0.82467 0.82467-0.48533-0.16492
0 0 -811629.37 464.05 1-0.52795 0.24128 0.81941-0.81941-0.22319-0.51994
0 0 -813426.36 450.67 1 0.21804-0.50442-0.83160 0.83160-0.51078-0.23236
0 -1 0 0.08 3.86 1 0.67668-0.67668-0.01946-0.01946-0.73601 0.73601
0 1 0 -1.46 4.02 1 0.65753-0.65753 0.01946 0.01946-0.75316 0.75316
0 1 0 6.43 3.07 1-0.96513 0.96513 0.01948 0.01948-0.26102 0.26102
0 1 -111681.41 135.78 1 0.24206-0.27786-0.82986 0.86881-0.50272 0.40982
0 1 2 2208.68 87.39 1 0.65495-0.58327-0.75548 0.79443 0.01636 0.16927
0 -1 -2 2322.32 168.72 1 0.76589-0.83750-0.57628 0.53732-0.28513 0.09933
0 -1 2 2620.33 247.70 1 0.76956-0.69795-0.56175 0.52279-0.30363 0.48943
0 1 -2 2291.69 197.20 1 0.78108-0.85270-0.38399 0.42295-0.49239 0.30661
0 1 3 5590.76 141.16 1 0.65556-0.54804-0.75498 0.79393 0.01519 0.26327
0 -1 3 6433.01 480.88 1 0.74796-0.64054-0.62849 0.58953-0.21338 0.49208
0 -1 -3 6041.24 140.83 1 0.78168-0.88910-0.48115 0.44219-0.39681 0.11814
0 1 -3 5849.77 149.82 1 0.77886-0.88628-0.36030 0.39926-0.51337 0.23470
0 -1 -3 6362.47 489.10 1-0.86025 0.75257 0.50009-0.53906 0.09935-0.37820
0 1 4 8825.54 208.00 1 0.63692-0.49356-0.76929 0.80824 0.05013 0.32114
0 -1 410441.14 735.06 1 0.72172-0.57850-0.67909 0.64012-0.13393 0.50554
0 -1 -4 7529.48 539.56 1 0.78232-0.92555-0.40324 0.36428-0.47471 0.10315
0 1 -4 8773.51 220.67 1 0.77360-0.91689-0.31933 0.35828-0.54732 0.17589
0 -1 -4 7815.64 219.19 1-0.87880 0.73523 0.47136-0.51033 0.07428-0.44608
0 -1 513375.04 372.72 1 0.69126-0.51207-0.72018 0.68123-0.05906 0.52316
0 -1 -511806.73 321.74 1 0.77504-0.95415-0.32860 0.28964-0.53974 0.07545
0 -1 -511595.55 313.44 1-0.61004 0.43087 0.78615-0.82509-0.09899-0.36546
0 -1 6 239.51 66.15 1 0.65542-0.44038-0.75510 0.71615 0.01546 0.54146
0 -1 -6 122.43 62.87 1-0.57424 0.35923 0.80366-0.84259-0.15612-0.40122
0 1 -6 153.74 64.74 1 0.28291-0.49770-0.82563 0.86458-0.48814-0.06921
0 -1 -712226.76 431.77 1-0.53114 0.28030 0.81854-0.85747-0.21878-0.43145
0 1 -712776.52 463.64 1-0.61509 0.36425 0.78324-0.74430-0.09049-0.55975
0 1 -711913.51 436.04 1 0.22138-0.47196-0.83139 0.87033-0.50968-0.14057
0 1 -811474.63 386.33 1-0.56716 0.28049 0.80652-0.76759-0.16683-0.57630
0 1 -811653.21 417.38 1 0.15305-0.43968-0.83364 0.87260-0.53067-0.21268
0 -1 -810535.44 376.39 1 0.27582-0.56220-0.82648 0.78753-0.49075-0.25239
0 -1 -913514.22 791.30 1 0.19569-0.51816-0.83276 0.79380-0.51788-0.31840
0 -2 110152.85 172.88 1 0.77866-0.74286-0.35854 0.28062-0.51489 0.60778
0 2 -110905.13 161.75 1 0.76128-0.79710-0.25697 0.33488-0.59532 0.50246
0 2 111447.54 125.45 1-0.28840 0.32421 0.82160-0.74370-0.49171 0.58462
0 2 111398.00 173.46 1-0.89218 0.92808 0.44835-0.37040 0.05462 0.03832
0 -2 -111693.70 172.69 1-0.93494 0.89904 0.35411-0.43205-0.02190-0.07101
0 -2 110831.49 129.01 1-0.05344 0.08928-0.81506 0.73712-0.57689 0.66983
0 -2 -294452.74 889.50 1 0.71101-0.78269-0.69516 0.61726-0.10583-0.07980
0 -2 -293245.96 871.51 1-0.48102 0.40935 0.82909-0.90696-0.28498 0.09920
0 -2 -293278.80 946.38 1-0.89996 0.82817 0.43388-0.51183 0.04244-0.22834
0 -2 3 287.71 71.98 1 0.76594-0.65851-0.57611 0.49818-0.28536 0.56406
0 -2 -3 271.28 30.44 1 0.77133-0.87875-0.55393 0.47600-0.31335 0.03465
0 2 -3 169.26 37.26 1 0.77195-0.87942-0.30945 0.38737-0.55526 0.27668
0 -2 -3 251.86 41.07 1-0.55638 0.44888 0.81056-0.88843-0.18281-0.09586
0 -2 -3 26.33 39.96 1-0.89487 0.78719 0.44345-0.52140 0.05048-0.32933
0 -2 4 1565.70 137.91 1 0.74367-0.60044-0.63826 0.56033-0.19891 0.57051
0 -2 -4 1213.45 132.20 1 0.78308-0.92631-0.45026 0.37233-0.42899 0.05743
0 2 -4 1247.29 86.35 1 0.76680-0.91009-0.28217 0.36008-0.57652 0.20509
0 -2 -4 1660.56 80.35 1-0.56230 0.41896 0.80839-0.88626-0.17409-0.19747
0 2 -4 1661.23 101.53 1 0.26153-0.40472-0.82805 0.90594-0.49591 0.12433
0 -2 5 1884.83 269.80 1 0.71609-0.53689-0.68782 0.60993-0.11875 0.58285
0 -2 -5 1254.17 181.73 1 0.77890-0.95794-0.36073 0.28281-0.51299 0.04854
0 -2 -5 2030.48 105.75 1-0.54466 0.36549 0.81451-0.89238-0.19976-0.26469
0 2 -5 1546.84 106.96 1 0.23788-0.41687-0.83020 0.90809-0.50415 0.03968
0 -2 6 5859.76 568.46 1 0.68271-0.46767-0.72957 0.65168-0.04022 0.59714
0 -2 -6 6181.29 420.51 1-0.51388 0.29887 0.82292-0.90079-0.24232-0.31502
0 2 -6 5550.05 195.01 1 0.19623-0.41121-0.83274 0.91066-0.51770-0.03981
0 -2 744606.46 1355.20 1 0.64362-0.39275-0.76440 0.68650 0.03781 0.61192
0 -2 -741484.31 1229.03 1-0.47285 0.22202 0.83022-0.90809-0.29518-0.35506
0 2 -747534.46 1423.93 1 0.14341-0.39422-0.83361 0.91153-0.53340-0.11703
0 2 -835822.14 984.42 1-0.59924 0.31256 0.79200-0.71413-0.11678-0.62635
0 2 -833916.32 951.86 1 0.08150-0.36813-0.83143 0.90935-0.54960-0.19375
0 -2 -9 4582.12 342.52 1 0.24617-0.56835-0.82951 0.75161-0.50130-0.33473
0 -3 0 153.54 38.84 1 0.69438-0.69438-0.05839-0.05839-0.71723 0.71723
0 3 0 233.33 33.94 1 0.63693-0.63693 0.05839 0.05839-0.76870 0.76870
0 3 0 117.92 39.94 1-0.97008 0.97008 0.05844 0.05844-0.23560 0.23560
0 3 1633663.2 5662.43 1-0.92351 0.95940 0.38356-0.26663 0.00107 0.09187
0 -3 -1692770.1 6178.63 1-0.95991 0.92401 0.26543-0.38234-0.09005-0.00286
0 -3 2 3873.71 203.54 1 0.78319-0.71158-0.44247 0.32559-0.43682 0.62260
0 3 -2 4465.15 130.73 1 0.76071-0.83235-0.25454 0.37141-0.59709 0.41137
0 -3 -2 3965.49 76.95 1-0.19805 0.12643 0.79812-0.91497-0.56901 0.38319
0 3 2 3926.04 72.97 1-0.59201 0.66368 0.79562-0.67882-0.12841 0.31419
0 3 2 4026.16 132.05 1-0.83522 0.90701 0.53430-0.41738 0.13005 0.05584
0 -3 -2 4357.38 410.78 1-0.93097 0.85918 0.36482-0.48173-0.01340-0.17243
0 3 -2 3839.57 89.36 1-0.14259 0.07092-0.79551 0.91242-0.58891 0.40304
0 -3 2 3872.89 80.46 1 0.28779-0.21620-0.82502 0.70818-0.48632 0.67211
0 -3 -3217366.2 2875.50 1 0.74596-0.85338-0.63315 0.51626-0.20652-0.07217
0 -3 3218948.0 2968.92 1 0.77530-0.66788-0.53351 0.41661-0.33802 0.61673
0 3 -3219604.2 2964.72 1 0.76300-0.87046-0.26445 0.38132-0.58982 0.31124
0 -3 -3239022.7 3155.62 1-0.40009 0.29263 0.83396-0.95083-0.38003 0.10134
0 -3 -3218400.7 2958.93 1-0.92047 0.81279 0.39073-0.50766 0.00688-0.28573
0 3 -3219971.0 2925.30 1 0.05842-0.16591-0.82976 0.94664-0.55505 0.27629
0 -3 -410312.67 275.06 1 0.77984-0.92307-0.50148 0.38460-0.37463 0.00307
0 -3 -4 9137.69 168.56 1-0.45378 0.31050 0.83221-0.94909-0.31858-0.05300
0 3 -4 9716.22 195.08 1 0.11951-0.26282-0.83317 0.95005-0.53994 0.16825
0 -3 5124577.9 1880.30 1 0.73345-0.55441-0.65889 0.54200-0.16704 0.63155
0 -3 -5116095.8 1695.22 1 0.78176-0.96079-0.39345 0.27657-0.48377 0.01932
0 -3 -5123464.9 1786.51 1-0.45715 0.27805 0.83191-0.94878-0.31453-0.14995
0 3 -5123849.8 1816.16 1 0.12361-0.30276-0.83328 0.95016-0.53884 0.07424
0 -3 638179.41 828.69 1 0.70347-0.48843-0.70533 0.58848-0.08736 0.64429
0 -3 -637523.08 749.94 1-0.43670 0.22178 0.83339-0.95026-0.33874-0.21864
0 3 -637847.09 781.41 1 0.09919-0.31416-0.83240 0.94928-0.54521-0.01230
0 -3 7 216.36 120.87 1 0.66715-0.41628-0.74487 0.62803-0.00773 0.65748
0 -3 -7 750.02 77.03 1-0.40070 0.14996 0.83397-0.95084-0.37937-0.27091
0 3 -7 661.37 82.59 1 0.05737-0.30818-0.82967 0.94655-0.55529-0.09515
0 3 -8 2732.84 195.96 1 0.00298-0.28962-0.82383 0.94071-0.56681-0.17654
0 -3 -9 2224.10 346.07 1 0.29095-0.61313-0.82461 0.70776-0.48514-0.35090
0 -4 0 732.01 57.19 1 0.70268-0.70268-0.07785-0.07785-0.70723 0.70723
0 4 0 867.83 54.62 1 0.62608-0.62608 0.07785 0.07785-0.77585 0.77585
0 4 0 888.35 102.45 1-0.97177 0.97177 0.07793 0.07793-0.22267 0.22267
0 -4 0 1045.27 109.07 1-0.94324 0.94324-0.07791-0.07791-0.32281 0.32281
0 -4 1 8981.35 180.92 1 0.76609-0.73026-0.27871 0.12288-0.57915 0.67201
0 4 -1 9383.15 182.47 1 0.72251-0.75841-0.12842 0.28414-0.67932 0.58657
0 4 1 8901.02 128.96 1 0.25190-0.21606 0.53286-0.37713-0.80783 0.90060
0 4 1 8896.33 258.28 1-0.93855 0.97445 0.34380-0.18792-0.03002 0.12294
0 -4 -1 9261.24 180.95 1-0.97032 0.93442 0.19715-0.35303-0.14002 0.04710
0 4 -1 8999.43 156.04 1-0.80257 0.76675-0.35885 0.51467-0.47654 0.38365
0 -4 1 8800.35 146.22 1-0.58242 0.61824-0.58187 0.42604-0.56763 0.66050
0 -4 2241641.5 2280.35 1 0.78251-0.71090-0.40711 0.25127-0.47109 0.65687
0 4 -2247398.4 2317.42 1 0.74753-0.81917-0.20445 0.36028-0.63197 0.44626
0 -4 -2240969.1 2168.25 1 0.10262-0.17425 0.64784-0.80364-0.75482 0.56902
0 4 2249128.9 2235.58 1-0.40959 0.48123 0.83405-0.67822-0.36956 0.55535
0 4 2247920.7 2348.60 1-0.86514 0.93693 0.49283-0.33693 0.09296 0.09293
0 -4 -2245128.4 2317.80 1-0.95056 0.87876 0.30460-0.46048-0.06042-0.12540
0 4 -2244022.7 2222.49 1-0.40998 0.33832-0.69197 0.84776-0.59421 0.40845
0 -4 2243844.3 2206.81 1 0.07127 0.00038-0.83075 0.67490-0.55206 0.73790
0 -4 -313351.05 252.12 1 0.69812-0.80563-0.71206 0.55627-0.07473-0.20372
0 -4 314458.44 315.37 1 0.78003-0.67261-0.49975 0.34391-0.37655 0.65522
0 4 -312757.06 275.40 1 0.75286-0.86033-0.22351 0.37933-0.61905 0.34048
0 -4 -313313.01 223.77 1-0.19057 0.08315 0.79569-0.95149-0.57493 0.29620
0 -4 -312552.39 282.69 1-0.93933 0.83164 0.34150-0.49738-0.03183-0.24692
0 4 -313086.09 239.48 1-0.14979 0.04228-0.79362 0.94951-0.58967 0.31086
0 -4 -483781.27 908.85 1 0.77064-0.91387-0.55707 0.40122-0.30946-0.06213
0 -4 -483198.92 887.37 1-0.30855 0.16527 0.82516-0.98100-0.47317 0.10157
0 4 -479203.36 881.04 1-0.03804-0.10527-0.81773 0.97357-0.57434 0.20266
0 -4 547109.92 827.63 1 0.74610-0.56706-0.63283 0.47697-0.20700 0.67151
0 -4 -544329.50 699.36 1 0.78314-0.96218-0.42793 0.27209-0.45117-0.01327
0 -4 -546776.78 761.50 1-0.34385 0.16475 0.83016-0.98600-0.43884-0.02564
0 4 -548049.36 778.32 1-0.00286-0.17628-0.82305 0.97889-0.56795 0.10335
0 -4 647109.69 1424.90 1 0.71925-0.50421-0.68303 0.52724-0.12701 0.68394
0 -4 -644765.06 1281.56 1-0.33985 0.12493 0.82969-0.98553-0.44283-0.11454
0 4 -648300.42 1398.80 1-0.00774-0.20723-0.82238 0.97822-0.56888 0.01136
0 -4 7 384.17 118.39 1 0.68580-0.43493-0.72626 0.57047-0.04695 0.69670
0 -4 -7 577.25 62.37 1-0.31228 0.06154 0.82578-0.98161-0.46963-0.18065
0 4 -7 605.10 75.73 1-0.03663-0.21417-0.81796 0.97380-0.57410-0.07634
0 -4 820579.48 677.42 1 0.64590-0.35919-0.76267 0.60688 0.03357 0.70899
0 4 -9 6225.63 409.32 1-0.59981 0.27730 0.79170-0.63596-0.11585-0.72017
0 -5 0 345.14 102.86 1 0.71061-0.71061-0.09732-0.09732-0.69681 0.69681
0 5 0 71.10 61.91 1 0.61524-0.61524 0.09732 0.09732-0.78230 0.78230
0 5 0 215.35 80.58 1-0.97292 0.97292 0.09741 0.09741-0.20958 0.20958
0 -5 0 276.01 94.34 1-0.93732 0.93732-0.09739-0.09739-0.33457 0.33457
0 -5 1 2187.54 117.69 1 0.76287-0.72705-0.26390 0.06911-0.59023 0.68309
0 5 -1 2311.93 96.81 1 0.70480-0.74070-0.08297 0.27762-0.70453 0.61178
0 -5 -1 2412.64 79.26 1 0.58273-0.61861 0.15045-0.34510-0.79861 0.70584
0 5 1 2444.57 75.17 1 0.33735-0.30151 0.45371-0.25903-0.82482 0.91760
0 5 1 3472.81 403.13 1-0.94609 0.98199 0.32026-0.12540-0.04838 0.14129
0 -5 -1 2820.02 234.48 1-0.97353 0.93763 0.14192-0.33675-0.17911 0.08620
0 5 -1 2368.94 84.62 1-0.87919 0.84336-0.23619 0.43099-0.41380 0.32090
0 -5 1 2264.76 84.83 1-0.67380 0.70962-0.50424 0.30945-0.54011 0.63299
0 -5 244617.21 556.04 1 0.78098-0.70937-0.38272 0.18792-0.49354 0.67931
0 -5 -244503.06 452.43 1 0.32501-0.39670 0.46580-0.66048-0.82303 0.63748
0 5 245351.92 465.30 1-0.22169 0.29331 0.80531-0.61056-0.54982 0.73564
0 5 245743.02 571.77 1-0.88442 0.95620 0.46196-0.26709 0.06621 0.11968
0 -5 -245940.84 562.55 1-0.96266 0.89086 0.25133-0.44618-0.10054-0.08529
0 5 -244536.84 478.57 1-0.61050 0.53888-0.55971 0.75450-0.56035 0.37460
0 -5 244824.89 465.60 1-0.11784 0.18952-0.80164 0.60679-0.58606 0.77193
0 -5 345797.01 763.46 1 0.78216-0.67473-0.47383 0.27903-0.40460 0.68327
0 -5 -347778.08 699.28 1 0.03903-0.14648 0.68845-0.88320-0.72422 0.44551
0 5 -349493.69 751.70 1-0.34977 0.24229-0.72158 0.91631-0.59747 0.31883
0 -5 -415344.99 232.80 1 0.75318-0.89641-0.61550 0.42068-0.23208-0.13952
0 -5 415781.41 333.05 1 0.77258-0.62935-0.54801 0.35319-0.32061 0.69221
0 -5 -415275.26 224.28 1-0.13125-0.01197 0.77398-0.96873-0.61945 0.24782
0 5 -415327.27 253.82 1-0.20291 0.05956-0.77825 0.97310-0.59426 0.22252
0 -5 5106380.5 1699.35 1 0.75512-0.57609-0.61029 0.41547-0.23941 0.70391
0 -5 -5103954.7 1506.80 1 0.78264-0.96167-0.46439 0.26959-0.41449-0.04995
0 -5 -5106422.0 1537.33 1-0.20381 0.02477 0.79994-0.99469-0.56440 0.09986
0 5 -5105657.1 1562.36 1-0.13832-0.04087-0.79661 0.99146-0.58844 0.12377
0 -5 619004.05 646.67 1 0.73087-0.51603-0.66361 0.46879-0.15949 0.71689
0 -5 -618829.09 567.92 1-0.22128 0.00644 0.80520-0.99995-0.55016-0.00728
0 5 -619044.74 593.57 1-0.12281-0.09221-0.80046 0.99531-0.58666 0.02906
0 -5 7 4290.48 515.25 1 0.70059-0.44971-0.70900 0.51426-0.08052 0.73026
0 5 -7 4482.24 167.25 1-0.13769-0.11317-0.79677 0.99162-0.58837-0.06216
0 -5 828948.80 910.79 1 0.66340-0.37669-0.74825 0.55351-0.00021 0.74277
0 5 -921497.60 1202.36 1-0.62006 0.29755 0.78025-0.58557-0.08200-0.75402
0 -6 1 8252.30 186.63 1 0.76144-0.72562-0.25766 0.02392-0.59481 0.68767
0 6 -1 8917.92 185.98 1 0.68798-0.72388-0.04393 0.27751-0.72439 0.63164
0 -6 -1 8314.53 149.01 1 0.62899-0.66490 0.07270-0.30627-0.77399 0.68124
0 6 1 8463.70 147.48 1 0.38114-0.34530 0.40881-0.17519-0.82921 0.92199
0 6 1 8268.72 193.34 1-0.94985 0.98575 0.30718-0.07336-0.05845 0.15136
0 -6 -1 8471.98 186.54 1-0.97281 0.93692 0.09515-0.32895-0.21111 0.11819
0 6 -1 8434.29 168.87 1-0.91957 0.88375-0.14757 0.38132-0.36414 0.27124
0 -6 1 8278.86 151.35 1-0.72226 0.75809-0.45555 0.22181-0.52038 0.61326
0 -6 2162492.0 2238.08 1 0.77952-0.70790-0.36653 0.13277-0.50793 0.69371
0 6 -2158217.9 2178.98 1 0.71955-0.79136-0.12045 0.35403-0.68390 0.49840
0 -6 -2172452.1 2291.03 1 0.46456-0.53624 0.31369-0.54731-0.82811 0.64256
0 6 2161602.5 2141.49 1-0.07215 0.14378 0.74818-0.51448-0.65955 0.84535
0 -6 -2166114.0 2297.26 1-0.96965 0.89785 0.20357-0.43739-0.13540-0.05042
0 6 -2162700.3 2180.10 1-0.74386 0.67221-0.43177 0.66551-0.51012 0.32435
0 -6 2167075.2 2224.93 1-0.26374 0.33542-0.75741 0.52359-0.59729 0.78316
0 -6 3 6445.47 299.17 1 0.78299-0.67557-0.45433 0.22056-0.42485 0.70352
0 -6 -3 6364.16 135.96 1 0.24309-0.35062 0.54043-0.77403-0.80550 0.52719
0 6 3 6263.24 129.60 1-0.52528 0.63278 0.82012-0.58651-0.22687 0.50555
0 6 3 6423.17 213.74 1-0.83420 0.94188 0.53560-0.30175 0.13123 0.14761
0 6 -3 6573.34 161.59 1-0.52323 0.41576-0.62444 0.85812-0.57990 0.30126
0 -6 3 6721.75 151.21 1 0.19899-0.09150-0.83263 0.59886-0.51684 0.79560
0 -6 -485028.14 923.29 1 0.72471-0.86794-0.67423 0.44044-0.14209-0.22950
0 -6 490648.72 1120.03 1 0.77629-0.63306-0.52793 0.29416-0.34446 0.71602
0 -6 -483765.38 884.90 1 0.06015-0.20341 0.67549-0.90919-0.73490 0.36329
0 6 -486813.16 961.51 1-0.36279 0.21948-0.71551 0.94920-0.59700 0.22548
0 -6 5 260.99 123.54 1 0.76155-0.58252-0.59121 0.35742-0.26550 0.73000
0 -6 -5 47.05 31.80 1 0.77968-0.95871-0.50300 0.26924-0.37294-0.09150
0 -6 -5 11.08 36.83 1-0.04230-0.13677 0.73355-0.96725-0.67831 0.21380
0 6 -5 163.28 63.43 1-0.27679 0.09760-0.75248 0.98630-0.59762 0.13295
0 -6 6 183.30 85.06 1 0.73999-0.52515-0.64607 0.41228-0.18706 0.74446
0 -6 -6 221.06 53.77 1-0.08207-0.13281 0.75281-0.98651-0.65309 0.09568
0 6 -6 328.98 87.51 1-0.24266 0.02763-0.76503 0.99886-0.59651 0.03891
0 -6 710149.58 858.02 1 0.71230-0.46142-0.69334 0.45965-0.10907 0.75881
0 6 -7 9288.84 326.00 1-0.24364-0.00722-0.76469 0.99851-0.59655-0.05398
0 -6 843981.79 1299.13 1 0.67768-0.39097-0.73476 0.50107-0.02949 0.77205
0 -7 0 8.42 78.88 1 0.72535-0.72535-0.13625-0.13625-0.67475 0.67475
0 7 0 -26.50 49.20 1 0.59170-0.59170 0.13625 0.13625-0.79455 0.79455
0 7 0 -19.19 68.75 1-0.97361 0.97361 0.13638 0.13638-0.18295 0.18295
0 -7 0 40.25 60.65 1-0.92385 0.92385-0.13635-0.13635-0.35762 0.35762
0 -7 1270808.0 3634.79 1 0.76133-0.72550-0.25716-0.01552-0.59517 0.68803
0 7 -1273825.0 3662.58 1 0.67177-0.70768-0.00919 0.28170-0.74069 0.64794
0 -7 -1272580.2 3612.71 1 0.66021-0.69611 0.01420-0.28671-0.75094 0.65819
0 7 1264564.9 3499.23 1 0.40417-0.36833 0.38387-0.11132-0.83022 0.92300
0 7 1265748.7 3578.16 1-0.95146 0.98736 0.30124-0.02845-0.06299 0.15591
0 -7 -1258709.9 3474.29 1-0.96965 0.93375 0.05425-0.32701-0.23837 0.14546
0 7 -1261320.7 3474.01 1-0.94274 0.90692-0.07963 0.35234-0.32386 0.23096
0 -7 1265608.0 3523.96 1-0.74910 0.78492-0.42578 0.15309-0.50748 0.60037
0 -7 2 5259.80 483.64 1 0.77844-0.70682-0.35655 0.08383-0.51662 0.70240
0 -7 -2 5564.80 129.78 1 0.55142-0.62318 0.19772-0.47022-0.81045 0.62492
0 7 2 5637.14 125.23 1 0.03343 0.03819 0.69181-0.41916-0.72130 0.90710
0 7 2 5857.48 428.09 1-0.90500 0.97679 0.42401-0.15119 0.03420 0.15169
0 7 -2 5638.24 147.98 1-0.82919 0.75755-0.32069 0.59339-0.45780 0.27203
0 -7 2 5600.68 134.51 1-0.36896 0.44061-0.71258 0.43995-0.59673 0.78249
0 -7 311500.54 738.08 1 0.78321-0.67579-0.44013 0.16741-0.43916 0.71783
0 -7 -310847.98 201.28 1 0.39749-0.50502 0.39120-0.66375-0.83003 0.55170
0 7 311542.10 204.74 1-0.41625 0.52370 0.83402-0.56131-0.36212 0.64082
0 7 311305.89 383.72 1-0.84795 0.95563 0.51747-0.24465 0.11483 0.16401
0 7 -311196.46 233.07 1-0.66002 0.55258-0.51703 0.78974-0.54501 0.26638
0 -7 311156.76 215.03 1 0.07898 0.02850-0.83127 0.55855-0.55021 0.82898
0 -7 -4 4980.35 175.45 1 0.68376-0.82712-0.72846 0.45582-0.04250-0.32877
0 -7 4 6750.22 837.42 1 0.77857-0.63534-0.51219 0.23947-0.36259 0.73415
0 -7 -4 4986.38 192.51 1 0.24044-0.38381 0.54268-0.81521-0.80478 0.43370
0 7 -4 4398.41 166.03 1-0.50884 0.36554-0.63397 0.90659-0.58237 0.21085
0 -7 -548142.76 1160.84 1 0.77338-0.95241-0.54399 0.27124-0.32549-0.13901
0 -7 -553212.54 1256.03 1 0.12878-0.30799 0.62952-0.90205-0.76623 0.30239
0 7 -552413.37 1276.97 1-0.41103 0.23190-0.69142 0.96404-0.59412 0.12973
0 -7 6 762.29 198.96 1 0.74692-0.53208-0.63094 0.35819-0.20978 0.76719
0 -7 -6 633.10 60.69 1 0.07356-0.28844 0.66700-0.93964-0.74141 0.18400
0 7 -6 579.73 78.59 1-0.36258 0.14762-0.71561 0.98824-0.59701 0.03973
0 -7 7 5597.92 734.62 1 0.72156-0.47069-0.67941 0.40677-0.13318 0.78293
0 7 -7 4215.66 661.00 1-0.35121 0.10043-0.72091 0.99354-0.59743-0.05272
0 -7 8 1025.97 260.60 1 0.68931-0.40260-0.72239 0.44975-0.05470 0.79726
0 -8 0665863.4 8740.50 1 0.73220-0.73220-0.15582-0.15582-0.66302 0.66302
0 8 0654240.1 8582.44 1 0.57936-0.57936 0.15571 0.15571-0.80005 0.80005
0 8 0670552.0 9259.22 1-0.97314 0.97314 0.15586 0.15586-0.16940 0.16940
0 -8 0666615.0 8767.49 1-0.91630 0.91630-0.15583-0.15583-0.36891 0.36891
0 -8 114968.67 469.82 1 0.76214-0.72632-0.26068-0.05096-0.59260 0.68546
0 -8 -116586.43 309.70 1 0.68302-0.71892-0.03303-0.27840-0.72964 0.63689
0 8 -115644.23 314.85 1 0.65596-0.69187 0.02253 0.28890-0.75445 0.66170
0 8 115773.24 286.09 1 0.41562-0.37978 0.37112-0.05963-0.83037 0.92315
0 8 115448.09 332.38 1-0.95169 0.98759 0.30035 0.01140-0.06367 0.15659
0 -8 -115851.27 323.27 1-0.96482 0.92892 0.01751-0.32924-0.26229 0.16938
0 8 -116346.70 327.55 1-0.95699 0.92109-0.02458 0.33631-0.28905 0.19613
0 -8 116046.39 300.85 1-0.76382 0.79964-0.40846 0.09681-0.49973 0.59261
0 -8 2152600.9 2233.53 1 0.77782-0.70621-0.35132 0.03964-0.52110 0.70688
0 -8 -2155127.8 2186.30 1 0.60840-0.68016 0.10888-0.42032-0.78611 0.60058
0 8 2155162.8 2180.75 1 0.10532-0.03369 0.64602-0.33442-0.75601 0.94181
0 8 2157955.2 2335.16 1-0.91002 0.98180 0.41376-0.10196 0.02572 0.16017
0 8 -2152597.6 2167.22 1-0.88364 0.81199-0.22758 0.53925-0.40912 0.22332
0 -8 2156819.0 2216.00 1-0.44330 0.51495-0.67379 0.36222-0.59116 0.77692
0 -8 3 9439.49 260.47 1 0.78317-0.67575-0.43031 0.11863-0.44884 0.72751
0 8 3 9579.21 158.79 1-0.31347 0.42093 0.82597-0.51431-0.46850 0.74719
0 8 311765.53 825.39 1-0.85776 0.96544 0.50370-0.19190 0.10255 0.17629
0 8 -3 9611.31 301.95 1-0.76115 0.65368-0.41165 0.72330-0.50117 0.22252
0 -8 3 9920.10 184.41 1-0.02582 0.13331-0.81970 0.50801-0.57220 0.85096
0 -8 4 7892.99 593.28 1 0.77999-0.63676-0.50015 0.18847-0.37611 0.74767
0 -8 -4 7282.73 160.81 1 0.39018-0.53355 0.39913-0.71062-0.82972 0.45862
0 8 -4 7222.25 264.56 1-0.63301 0.48975-0.54092 0.85258-0.55379 0.18229
0 -8 -533816.28 659.29 1 0.76303-0.94206-0.58637 0.27465-0.27194-0.19255
0 -8 534821.14 821.99 1 0.76938-0.59035-0.56251 0.25079-0.30268 0.76719
0 -8 -535405.50 676.18 1 0.29337-0.47258 0.49579-0.80725-0.81738 0.35354
0 8 -532259.65 658.63 1-0.53614 0.35707-0.61552 0.92718-0.57765 0.11327
0 -8 639085.48 1265.07 1 0.75216-0.53732-0.61814 0.30643-0.22833 0.78573
0 8 -638734.47 1184.53 1-0.47994 0.26498-0.65222 0.96380-0.58672 0.02945
0 -8 7 1842.73 326.77 1 0.72851-0.47786-0.66778 0.35607-0.15272 0.80302
0 -8 8 5666.25 747.72 1 0.69877-0.41206-0.71126 0.39968-0.07625 0.81881
0 -9 0 330.73 111.82 1 0.73863-0.73863-0.17530-0.17530-0.65091 0.65091
0 9 0 75.05 54.06 1 0.56664-0.56664 0.17518 0.17518-0.80512 0.80512
0 9 0 192.92 85.69 1-0.97213 0.97213 0.17536 0.17536-0.15553 0.15553
0 -9 -1112614.4 1636.22 1 0.70074-0.73665-0.07324-0.27711-0.70963 0.61688
0 9 1110975.8 1604.88 1 0.41997-0.38413 0.36621-0.01579-0.83036 0.92314
0 9 -1114832.9 1682.95 1-0.96550 0.92960 0.02191 0.32877-0.25945 0.16654
0 -9 1112909.9 1644.19 1-0.77115 0.80697-0.39954 0.04893-0.49566 0.58855
0 -9 229182.36 627.69 1 0.77764-0.70602-0.34981-0.00083-0.52240 0.70818
0 -9 -229131.63 480.64 1 0.64763-0.71944 0.03852-0.38888-0.76097 0.57547
0 9 230052.15 483.62 1 0.15411-0.08242 0.61119-0.26080-0.77633 0.96186
0 9 228758.57 643.89 1-0.91284 0.98462 0.40778-0.05701 0.02080 0.16509
0 9 -231499.12 536.81 1-0.91884 0.84720-0.14943 0.50005-0.36522 0.17942
0 -9 229745.30 494.32 1-0.49510 0.56675-0.64279 0.29227-0.58454 0.77029
0 -9 329808.15 508.93 1 0.78307-0.67565-0.42411 0.07347-0.45487 0.73354
0 -9 -328395.55 366.36 1 0.57986-0.68749 0.15494-0.50530-0.79984 0.52154
0 9 328691.46 356.31 1-0.22534 0.33276 0.80636-0.45581-0.54680 0.82553
0 9 -328539.83 401.86 1-0.83344 0.72597-0.31423 0.66484-0.45455 0.17590
0 -9 329728.57 387.69 1-0.11315 0.22067-0.80275 0.45201-0.58548 0.86428
0 -9 415356.89 415.60 1 0.78085-0.63763-0.49132 0.14067-0.38582 0.75738
0 9 415338.17 265.24 1-0.57210 0.71543 0.80454-0.45413-0.15938 0.53095
0 9 -415623.79 318.85 1-0.73261 0.58931-0.44434 0.79495-0.51559 0.14405
0 -9 415779.37 301.49 1 0.25024-0.10705-0.82914 0.47862-0.49989 0.87146
0 -9 -5 4793.06 250.19 1 0.74761-0.92665-0.62932 0.27864-0.21217-0.25233
0 -9 5 7049.01 677.76 1 0.77167-0.59264-0.55235 0.20167-0.31530 0.77980
0 -9 -5 6151.41 157.15 1 0.43616-0.61537 0.34761-0.69803-0.83001 0.36613
0 9 -5 6171.20 209.24 1-0.64620 0.46713-0.52944 0.88006-0.54963 0.08526
0 -9 613632.64 1116.09 1 0.75611-0.54127-0.60754 0.25686-0.24324 0.80064
0 9 -613092.72 450.33 1-0.58923 0.37435-0.57662 0.92724-0.56595 0.00870
0 -9 7 8919.19 768.63 1 0.73427-0.48362-0.65735 0.30667-0.16948 0.81979
0 -9 8 423.31 139.58 1 0.70643-0.41971-0.70144 0.35090-0.09451 0.83707
0 -10 0325934.1 3292.57 1 0.74467-0.74467-0.19478-0.19478-0.63836 0.63836
0 10 0346738.3 3522.90 1-0.97054 0.97054 0.19485 0.19485-0.14166 0.14166
0 -10 1 2231.86 159.02 1 0.76545-0.72963-0.27570-0.11386-0.58143 0.67429
0 -10 -1 2027.39 109.93 1 0.71511-0.75101-0.10879-0.28050-0.69049 0.59774
0 10 1 1992.09 99.39 1 0.41962-0.38378 0.36661 0.02274-0.83036 0.92314
0 10 1 2302.10 279.26 1-0.94943 0.98533 0.30870 0.08100-0.05728 0.15020
0 10 -1 2149.97 243.15 1-0.97049 0.93459 0.06262 0.32703-0.23284 0.13993
0 -10 2 62.63 78.34 1 0.77781-0.70620-0.35123-0.03837-0.52119 0.70697
0 -10 -2 460.71 69.80 1 0.67675-0.74856-0.01961-0.36968-0.73594 0.55044
0 10 2 353.34 48.56 1 0.18636-0.11468 0.58671-0.19738-0.78805 0.97359
0 10 2 183.06 83.18 1-0.91401 0.98580 0.40524-0.01549 0.01871 0.16718
0 10 -2 356.51 82.42 1-0.94177 0.87013-0.08291 0.47250-0.32584 0.14004
0 -10 2 432.31 61.10 1-0.53084 0.60247-0.61916 0.22958-0.57865 0.76440
0 -10 3 91.47 82.83 1 0.78300-0.67558-0.42093 0.03133-0.45794 0.73661
0 -10 -3 34.44 42.36 1 0.63138-0.73909 0.06843-0.45772-0.77244 0.49418
0 10 3 135.89 28.04 1-0.15459 0.26201 0.78304-0.39353-0.60245 0.88117
0 10 3 -8.35 112.73 1-0.86907 0.97675 0.48684-0.09710 0.08772 0.19112
0 10 -3 185.68 55.00 1-0.88394 0.77647-0.22698 0.61657-0.40880 0.13010
0 -10 3 189.14 64.37 1-0.18356 0.29107-0.78415 0.39444-0.59279 0.87159
0 -10 421868.23 653.98 1 0.78137-0.63814-0.48527 0.09566-0.39239 0.76395
0 -10 -423474.09 580.28 1 0.58530-0.72881 0.14642-0.53571-0.79748 0.42642
0 10 423023.72 561.94 1-0.50782 0.65116 0.82426-0.43491-0.25039 0.62196
0 10 -422714.79 590.47 1-0.80928 0.66598-0.34959 0.73915-0.47206 0.10052
0 -10 423151.13 585.68 1 0.17624-0.03292-0.83337 0.44376-0.52385 0.89553
0 -10 522893.19 1509.18 1 0.77325-0.59422-0.54463 0.15498-0.32472 0.78922
0 -10 -521914.81 634.45 1 0.54896-0.72835 0.20130-0.59059-0.81124 0.34741
0 10 -520312.46 621.45 1-0.73825 0.55914-0.43808 0.82765-0.51288 0.04846
0 -10 610776.95 1005.87 1 0.75906-0.54421-0.59900 0.20935-0.25499 0.81240
0 10 -6 9401.47 329.69 1-0.68676 0.47188-0.49180 0.88138-0.53523-0.02201
0 -10 723529.36 756.80 1 0.73875-0.48810-0.64860 0.25895-0.18317 0.83348
0 -10 818614.44 1582.00 1 0.71259-0.42588-0.69292 0.30344-0.10981 0.85237
0 -11 0 64.21 79.83 1 0.75032-0.75032-0.21426-0.21426-0.62538 0.62538
0 11 0 -44.11 72.44 1-0.96838 0.96838 0.21433 0.21433-0.12763 0.12763
0 -11 117101.49 349.72 1 0.76757-0.73175-0.28595-0.14256-0.57363 0.66649
0 -11 -117468.75 311.81 1 0.72704-0.76286-0.14098-0.28753-0.67195 0.57910
0 11 116931.31 296.36 1 0.41595-0.38010 0.37075 0.05753-0.83037 0.92315
0 11 117704.49 398.17 1-0.94724 0.98314 0.31637 0.11230-0.05138 0.14430
0 11 -118222.88 444.26 1-0.97300 0.93710 0.09922 0.32939-0.20836 0.11544
0 -11 117995.59 322.03 1-0.77267 0.80849-0.39767-0.03085-0.49480 0.58769
0 -11 2 3659.52 508.03 1 0.77826-0.70665-0.35501-0.07355-0.51795 0.70372
0 -11 -2 3886.50 163.62 1 0.69904-0.77084-0.06921-0.35900-0.71172 0.52621
0 11 2 3119.42 125.27 1 0.20741-0.13573 0.57002-0.14176-0.79501 0.98055
0 11 2 3907.05 515.34 1-0.91390 0.98568 0.40549 0.02322 0.01892 0.16697
0 11 -2 3366.48 249.93 1-0.95687 0.88507-0.02514 0.45377-0.28940 0.10357
0 -11 2 3315.99 145.73 1-0.55525 0.62688-0.60203 0.17350-0.57379 0.75954
0 -11 3 358.48 163.67 1 0.78298-0.67556-0.42027-0.00828-0.45858 0.73725
0 -11 -3 179.28 75.12 1 0.66891-0.77662-0.00330-0.42492-0.74333 0.46507
0 11 3 379.81 68.58 1-0.09959 0.20701 0.76063-0.33218-0.64148 0.92021
0 11 3 176.56 132.21 1-0.87169 0.97937 0.48276-0.05404 0.08416 0.19468
0 11 -3 299.06 84.26 1-0.91876 0.81129-0.14963 0.57817-0.36533 0.08663
0 -11 3 84.87 48.00 1-0.23905 0.34656-0.76629 0.33762-0.59635 0.87515
0 -11 432694.05 772.55 1 0.78164-0.63841-0.48164 0.05307-0.39629 0.76785
0 -11 -431977.42 626.27 1 0.64244-0.78605 0.04825-0.47648-0.76481 0.39381
0 11 431239.78 602.72 1-0.44582 0.58910 0.83283-0.40429-0.32805 0.69964
0 11 -429861.36 619.92 1-0.86613 0.72283-0.26027 0.68881-0.42669 0.05509
0 -11 431941.37 640.17 1 0.11035 0.03295-0.83287 0.40430-0.54234 0.91403
0 -11 527422.87 878.73 1 0.77431-0.59527-0.53909 0.11048-0.33138 0.79588
0 11 -526001.28 751.41 1-0.81211 0.63300-0.34560 0.77413-0.47012 0.00570
0 -11 7 595.43 147.65 1 0.74220-0.49156-0.64143 0.21282-0.19413 0.84443
0 -11 8 3601.42 517.57 1 0.71750-0.43079-0.68570 0.25727-0.12243 0.86500
0 -12 0237795.0 4914.93 1 0.75556-0.75556-0.23373-0.23373-0.61194 0.61194
0 12 0244090.3 3537.28 1-0.96563 0.96563 0.23382 0.23382-0.11344 0.11344
0 -12 1 65.14 93.40 1 0.76981-0.73398-0.29751-0.16996-0.56469 0.65755
0 -12 -1 228.62 79.52 1 0.73724-0.77306-0.17099-0.29648-0.65362 0.56077
0 12 1 120.25 105.42 1-0.94443 0.98033 0.32570 0.14193-0.04416 0.13708
0 12 -1 181.08 75.98 1-0.97364 0.93774 0.13281 0.33478-0.18542 0.09250
0 -12 255981.10 974.89 1 0.77890-0.70729-0.36070-0.10681-0.51302 0.69880
0 -12 -257139.92 907.75 1 0.71664-0.78845-0.11278-0.35437-0.68825 0.50275
0 12 251354.77 810.98 1 0.22042-0.14873 0.55943-0.09224-0.79902 0.98456
0 12 254970.89 1078.53 1-0.91271 0.98450 0.40804 0.05965 0.02101 0.16488
0 12 -253750.78 954.26 1-0.96607 0.89427 0.02577 0.44181-0.25696 0.07113
0 -12 3 6672.93 567.68 1 0.78302-0.67560-0.42174-0.04578-0.45717 0.73584
0 -12 -3 6116.52 207.28 1 0.69681-0.80451-0.06400-0.40315-0.71439 0.43613
0 12 3 6302.94 201.10 1-0.05762 0.16506 0.74119-0.27379-0.66881 0.94751
0 12 3 6487.60 550.95 1-0.87279 0.98047 0.48103-0.01334 0.08266 0.19618
0 12 -3 6849.96 616.32 1-0.94234 0.83486-0.08102 0.54852-0.32470 0.04600
0 -12 3 5661.72 221.76 1-0.28198 0.38950-0.75047 0.28282-0.59772 0.87652
0 -12 4185700.9 7424.78 1 0.78175-0.63852-0.48010 0.01258-0.39793 0.76949
0 -12 -4183830.1 5081.66 1 0.68344-0.82704-0.03394-0.43321-0.72921 0.35821
0 12 -4175362.3 4867.85 1-0.90708 0.76379-0.17788 0.64538-0.38150 0.00990
0 -12 5 129.35 97.88 1 0.77495-0.59592-0.53551 0.06793-0.33565 0.80016
0 12 -5 320.00 93.60 1-0.86880 0.68968-0.25547 0.72298-0.42415-0.04034
0 -12 629203.13 1197.72 1 0.76271-0.54786-0.58744 0.11986-0.27052 0.82793
0 -12 7 360.32 170.43 1 0.74480-0.49415-0.63576 0.16819-0.20264 0.85294
0 -13 0 20.78 94.15 1 0.76040-0.76040-0.25321-0.25321-0.59805 0.59805
0 13 0 77.56 88.42 1-0.96229 0.96229 0.25330 0.25330-0.09908 0.09908
0 -13 1 3150.96 184.56 1 0.77206-0.73624-0.31010-0.19633-0.55474 0.64760
0 -13 -1 2641.30 155.98 1 0.74601-0.78183-0.19925-0.30717-0.63542 0.54256
0 13 1 3543.60 318.94 1-0.94105 0.97694 0.33635 0.17025-0.03586 0.12878
0 13 -1 3725.77 308.64 1-0.97277 0.93687 0.16412 0.34243-0.16361 0.07070
0 -13 2 572.84 113.38 1 0.77966-0.70805-0.36798-0.13850-0.50666 0.69244
0 -13 -2 1393.21 115.22 1 0.73077-0.80241-0.15164-0.35478-0.66556 0.47984
0 13 2 1002.09 173.89 1-0.91062 0.98241 0.41249 0.09417 0.02467 0.16122
0 13 -2 1380.86 180.52 1-0.97127 0.89948 0.07153 0.43502-0.22693 0.04110
0 -13 353167.13 1131.00 1 0.78309-0.67567-0.42500-0.08147-0.45401 0.73268
0 -13 -352804.57 1022.35 1 0.71810-0.82580-0.11659-0.38948-0.68610 0.40784
0 13 346247.42 895.19 1-0.02665 0.13409 0.72547-0.21912-0.68773 0.96643
0 13 349906.90 1088.73 1-0.87260 0.98028 0.48133 0.02534 0.08291 0.19593
0 13 -352559.09 1480.92 1-0.95805 0.85035-0.01960 0.52616-0.28592 0.00717
0 -13 4 374.81 112.20 1 0.78173-0.63850-0.48041-0.02607-0.39761 0.76917
0 -13 -4 646.05 71.36 1 0.71297-0.85658-0.10330-0.40278-0.69353 0.32253
0 13 -4 860.70 96.86 1-0.93561 0.79231-0.10270 0.60916-0.33775-0.03385
0 -13 537694.43 1221.42 1 0.77528-0.59624-0.53367 0.02713-0.33784 0.80234
0 13 -534789.36 1037.26 1-0.91054 0.73142-0.16981 0.67627-0.37692-0.08757
0 -13 6 2679.20 466.05 1 0.76369-0.54884-0.58412 0.07758-0.27490 0.83231
0 -13 7 1412.27 308.21 1 0.74668-0.49603-0.63150 0.12497-0.20895 0.85926
0 -14 0 5955.02 256.27 1 0.76481-0.76481-0.27269-0.27269-0.58369 0.58369
0 14 0 6503.63 455.45 1-0.95835 0.95835 0.27279 0.27279-0.08454 0.08454
0 -14 1 298.84 157.07 1 0.77426-0.73844-0.32352-0.22186-0.54390 0.63676
0 -14 -1 356.43 71.93 1 0.75358-0.78940-0.22618-0.31920-0.61721 0.52435
0 14 1 -8.66 96.60 1-0.93708 0.97298 0.34808 0.19749-0.02666 0.11958
0 14 -1 -22.09 77.25 1-0.97065 0.93475 0.19375 0.35182-0.14245 0.04953
0 -14 2 7763.95 635.27 1 0.78047-0.70885-0.37657-0.16887-0.49905 0.68483
0 -14 -2 8808.72 273.62 1 0.74249-0.81413-0.18758-0.35780-0.64305 0.45733
0 14 2 9967.98 868.60 1-0.90771 0.97950 0.41853 0.12711 0.02965 0.15623
0 14 -2 9149.88 615.45 1-0.97346 0.90166 0.11329 0.43223-0.19880 0.01297
0 -14 332200.57 1027.01 1 0.78317-0.67574-0.42981-0.11562-0.44933 0.72800
0 -14 -333440.27 986.02 1 0.73449-0.84196-0.16263-0.38275-0.65883 0.38026
0 14 333058.07 1073.96 1-0.87131 0.97899 0.48336 0.06227 0.08468 0.19415
0 14 -333614.03 1020.52 1-0.96743 0.85973 0.03556 0.50995-0.25060-0.02813
0 -14 4 3885.01 477.18 1 0.78159-0.63836-0.48231-0.06313-0.39557 0.76713
0 -14 -4 4360.14 342.09 1 0.73425-0.87753-0.16190-0.38348-0.65928 0.28785
0 14 -4 3659.48 403.65 1-0.95489 0.81130-0.03404 0.57957-0.29497-0.07668
0 -14 549725.58 2721.79 1 0.77532-0.59629-0.53339-0.01211-0.33817 0.80267
0 -14 6 1941.16 357.28 1 0.76422-0.54938-0.58226 0.03675-0.27735 0.83475
0 -14 7 474.17 172.29 1 0.74794-0.49729-0.62856 0.08305-0.21329 0.86359
0 -15 0 48.75 103.73 1 0.76879-0.76879-0.29217-0.29217-0.56884 0.56884
0 15 0 468.68 120.31 1-0.95378 0.95378 0.29227 0.29227-0.06983 0.06983
0 -15 196469.10 1894.36 1 0.77634-0.74052-0.33763-0.24670-0.53225 0.62511
0 -15 -199984.69 1913.80 1 0.76013-0.79595-0.25208-0.33226-0.59887 0.50602
0 15 194095.00 1870.45 1-0.93253 0.96843 0.36068 0.22386-0.01669 0.10961
0 15 -197049.91 1873.19 1-0.96738 0.93148 0.22194 0.36260-0.12211 0.02919
0 -15 2 7198.12 842.08 1 0.78125-0.70964-0.38626-0.19814-0.49034 0.67612
0 -15 -2 6984.98 278.30 1 0.75218-0.82383-0.22100-0.36334-0.62078 0.43506
0 15 2 8045.83 564.28 1-0.90405 0.97584 0.42590 0.15871 0.03578 0.15011
0 15 -2 7382.67 755.95 1-0.97328 0.90148 0.15189 0.43259-0.17217-0.01365
0 -15 334008.92 1046.87 1 0.78321-0.67579-0.43594-0.14846-0.44331 0.72198
0 -15 -335812.35 1019.55 1 0.74762-0.85508-0.20477-0.37957-0.63176 0.35319
0 15 334760.78 1915.90 1-0.86902 0.97670 0.48692 0.09769 0.08778 0.19106
0 15 -334926.10 1011.65 1-0.97230 0.86460 0.08579 0.49869-0.21740-0.06133
0 -15 4 2877.22 450.47 1 0.78134-0.63811-0.48561-0.09878-0.39201 0.76357
0 -15 -4 2308.79 102.35 1 0.75032-0.89361-0.21425-0.37008-0.62538 0.25395
0 15 -4 2265.41 252.55 1-0.96643 0.82283 0.02823 0.55625-0.25536-0.11629
0 -15 550928.98 2005.47 1 0.77513-0.59610-0.53450-0.04996-0.33685 0.80135
0 -15 6 5440.88 702.66 1 0.76438-0.54953-0.58172-0.00274-0.27805 0.83546
0 -15 7 1780.66 387.21 1 0.74867-0.49802-0.62682 0.04235-0.21582 0.86612
0 -16 0174784.8 4923.00 1 0.77233-0.77233-0.31165-0.31165-0.55350 0.55350
0 16 0181287.2 5133.52 1-0.94857 0.94857 0.31176 0.31176-0.05493 0.05493
0 -16 1 206.48 86.92 1 0.77796-0.74215-0.35245-0.27091-0.52014 0.61303
0 -16 -1 420.24 100.97 1 0.76576-0.80158-0.27714-0.34615-0.58034 0.48748
0 16 1 244.68 132.61 1-0.92736 0.96325 0.37410 0.24948-0.00653 0.09948
0 16 -1 232.75 106.28 1-0.96308 0.92718 0.24903 0.37448-0.10224 0.00932
0 -16 2 1594.74 220.15 1 0.78197-0.71036-0.39688-0.22648-0.48062 0.66640
0 -16 -2 1691.06 145.24 1 0.76022-0.83186-0.25246-0.37084-0.59860 0.41288
0 16 2 1627.48 238.99 1-0.89968 0.97147 0.43442 0.18917 0.04289 0.14300
0 16 -2 1999.62 315.55 1-0.97116 0.89936 0.18810 0.43542-0.14648-0.03934
0 -16 3 79.58 92.51 1 0.78319-0.67577-0.44321-0.18015-0.43608 0.71475
0 -16 -3 115.57 64.47 1 0.75802-0.86549-0.24342-0.37987-0.60509 0.32652
0 16 3 556.33 230.15 1-0.86583 0.97351 0.49178 0.13180 0.09204 0.18680
0 16 -3 110.71 63.44 1-0.97364 0.86594 0.13200 0.49145-0.18597-0.09276
0 -16 412643.79 1198.81 1 0.78096-0.63773-0.49016-0.13320-0.38709 0.75865
0 16 -4 9827.60 635.74 1-0.97227 0.82867 0.08531 0.53814-0.21773-0.15392
0 -16 5 2029.68 379.03 1 0.77471-0.59568-0.53687-0.08656-0.33403 0.79854
0 -16 6 3884.37 683.59 1 0.76419-0.54934-0.58239-0.04103-0.27718 0.83458
0 -17 0 498.88 163.91 1 0.77541-0.77541-0.33112-0.33113-0.53766 0.53766
0 17 0 186.32 122.67 1-0.94270 0.94270 0.33124 0.33124-0.03985 0.03985
0 -17 134315.02 1089.01 1 0.77962-0.74382-0.36760-0.29472-0.50700 0.59989
0 -17 -135546.19 1053.31 1 0.77055-0.80637-0.30155-0.36070-0.56152 0.46866
0 17 135493.66 1821.96 1-0.92162 0.95752 0.38804 0.27452 0.00470 0.08824
0 17 -134796.39 1140.22 1-0.95781 0.92191 0.27523 0.38725-0.08270-0.01020
0 -17 226215.03 1576.91 1 0.78256-0.71095-0.40830-0.25402-0.46997 0.65575
0 -17 -227433.10 892.24 1 0.76684-0.83849-0.28237-0.37988-0.57637 0.39066
0 17 227605.12 1594.12 1-0.89462 0.96641 0.44391 0.21866 0.05086 0.13502
0 17 -226566.50 889.96 1-0.96735 0.89555 0.22215 0.44033-0.12196-0.06387
0 -17 3 691.09 180.78 1 0.78306-0.67564-0.45147-0.21085-0.42776 0.70643
0 17 3 338.86 185.02 1-0.86180 0.96948 0.49780 0.16476 0.09734 0.18150
0 17 -3 412.96 94.91 1-0.97215 0.86446 0.17508 0.48740-0.15573-0.12302
0 -17 417277.08 1594.80 1 0.78043-0.63720-0.49579-0.16652-0.38092 0.75248
0 -17 5 3211.00 387.25 1 0.77407-0.59504-0.54035-0.12203-0.32987 0.79437
0 -18 0120355.313101.12 1 0.77774-0.77774-0.35064-0.35064-0.52169 0.52169
0 18 0134313.214625.20 1-0.93615 0.93615 0.35073 0.35073-0.02457 0.02457
0 -18 1 1012.97 146.36 1 0.78102-0.74521-0.38315-0.31813-0.49315 0.58604
0 -18 -1 1075.53 145.73 1 0.77456-0.81038-0.32541-0.37579-0.54236 0.44950
0 18 1 1258.77 202.58 1-0.91527 0.95116 0.40249 0.29904 0.01646 0.07648
0 18 -1 1339.23 213.04 1-0.95160 0.91570 0.30070 0.40075-0.06340-0.02950
0 -18 2 281.29 98.60 1 0.78299-0.71137-0.42040-0.28088-0.45846 0.64424
0 -18 -2 238.53 106.33 1 0.77222-0.84387-0.31103-0.39018-0.55400 0.36828
0 18 2 539.24 156.95 1-0.88888 0.96067 0.45423 0.24731 0.05961 0.12628
0 18 -2 452.97 133.50 1-0.96206 0.89026 0.25454 0.44691-0.09815-0.08767
0 -18 3 7554.81 997.08 1 0.78279-0.67537-0.46059-0.24068-0.41842 0.69709
0 -18 -3 7453.44 687.00 1 0.77259-0.88005-0.31317-0.38804-0.55229 0.27371
0 18 3 7657.52 681.27 1-0.85698 0.96466 0.50483 0.19671 0.10355 0.17529
0 18 -3 6703.42 929.24 1-0.96826 0.86057 0.21528 0.48618-0.12695-0.15179
0 -18 415075.56 1778.36 1 0.77974-0.63652-0.50239-0.19888-0.37361 0.74517
0 -18 5 4188.63 588.74 1 0.77321-0.59418-0.54485-0.15650-0.32445 0.78895
0 -18 6 6118.53 777.40 1 0.76286-0.54801-0.58693-0.11442-0.27119 0.82860
0 -19 0 178.37 80.87 1 0.77987-0.77987-0.37012-0.37012-0.50478 0.50478
0 19 0 69.95 81.89 1-0.92890 0.92890 0.37021 0.37021-0.00910 0.00910
0 -19 116309.44 584.18 1 0.78210-0.74629-0.39904-0.34120-0.47862 0.57151
0 -19 -116813.41 1040.87 1 0.77751-0.81331-0.34875-0.39148-0.52330 0.43041
0 19 116716.32 1190.47 1-0.90827 0.94416 0.41738 0.32313 0.02871 0.06423
0 19 -115315.00 820.39 1-0.94448 0.90858 0.32557 0.41486-0.04426-0.04865
0 -19 2 4474.11 500.01 1 0.78320-0.71158-0.43309-0.30715-0.44612 0.63190
0 -19 -2 4700.33 673.31 1 0.77648-0.84813-0.33868-0.40148-0.53137 0.34565
0 19 2 4893.04 733.74 1-0.88246 0.95425 0.46528 0.27523 0.06905 0.11684
0 19 -2 4837.55 660.02 1-0.95542 0.88362 0.28557 0.45486-0.07491-0.11092
0 -19 310212.01 863.74 1 0.78234-0.67492-0.47048-0.26976-0.40813 0.68680
0 19 3 9231.20 1208.17 1-0.85138 0.95906 0.51274 0.22777 0.11059 0.16825
0 19 -3 7788.47 490.28 1-0.96231 0.85461 0.25323 0.48720-0.09913-0.17962
0 -19 4 875.98 272.37 1 0.77887-0.63564-0.50985-0.23038-0.36524 0.73680
0 -19 517171.80 1401.84 1 0.77212-0.59308-0.55025-0.19006-0.31787 0.78238
0 -20 018768.40 1097.15 1 0.78150-0.78150-0.38960-0.38960-0.48730 0.48730
0 20 019666.48 1544.14 1-0.92090 0.92090 0.38974 0.38974 0.00607-0.00607
0 -20 1 212.85 148.78 1 0.78283-0.74703-0.41523-0.36397-0.46340 0.55629
0 -20 -1 57.73 83.61 1 0.78003-0.81584-0.37180-0.40739-0.50329 0.41040
0 20 1 252.72 174.99 1-0.90061 0.93650 0.43264 0.34684 0.04140 0.05154
0 20 -1 273.75 114.09 1-0.93643 0.90053 0.34993 0.42947-0.02520-0.06770
0 -20 2 959.33 144.15 1 0.78315-0.71154-0.44629-0.33290-0.43299 0.61877
0 -20 -2 765.32 126.14 1 0.77939-0.85100-0.36531-0.41389-0.50900 0.32322
0 20 2 1083.16 214.75 1-0.87535 0.94714 0.47696 0.30253 0.07912 0.10677
0 20 -2 866.53 220.08 1-0.94750 0.87571 0.31546 0.46394-0.05208-0.13375
0 -20 3 1393.00 329.64 1 0.78168-0.67426-0.48103-0.29816-0.39694 0.67561
0 20 3 1030.96 233.30 1-0.84503 0.95271 0.52144 0.25805 0.11839 0.16045
0 -20 418742.81 1510.08 1 0.77777-0.63455-0.51808-0.26111-0.35587 0.72743
0 21 0 76.11 51.09 1-0.91216 0.91216 0.40923 0.40923 0.02199-0.02199
0 -21 1 287.76 115.89 1 0.78318-0.74738-0.43167-0.38649-0.44751 0.54040
0 -21 -1 635.09 136.14 1 0.78183-0.81763-0.39454-0.42362-0.48277 0.38988
0 21 1 749.70 137.14 1-0.89225 0.92814 0.44823 0.37023 0.05452 0.03842
0 21 -1 530.36 118.57 1-0.92745 0.89156 0.37386 0.44460-0.00672-0.08622
0 -21 2 835.77 229.45 1 0.78281-0.71120-0.45995-0.35821-0.41909 0.60487
0 -21 -2 1022.35 214.69 1 0.78162-0.85324-0.39145-0.42670-0.48560 0.29982
0 21 2 1557.00 409.98 1-0.86754 0.93932 0.48919 0.32927 0.08977 0.09612
0 21 -2 1119.66 258.63 1-0.93835 0.86656 0.34440 0.47397-0.02956-0.15627
0 -21 3 9256.20 729.25 1 0.78078-0.67335-0.49217-0.32598-0.38489 0.66356
0 21 3 8830.00 811.03 1-0.83792 0.94560 0.53082 0.28764 0.12688 0.15196
0 -21 4 590.08 304.80 1 0.77644-0.63321-0.52699-0.29116-0.34555 0.71711
0 -22 034207.89 2630.10 1 0.78315-0.78315-0.42856-0.42856-0.45055 0.45055
0 22 038344.21 1738.64 1-0.90263 0.90263 0.42872 0.42872 0.03812-0.03812
0 -22 1 1212.20 216.44 1 0.78312-0.74731-0.44833-0.40879-0.43094 0.52383
0 -22 -1 1391.58 231.24 1 0.78289-0.81870-0.41701-0.44011-0.46170 0.36881
0 22 1 1378.35 282.89 1-0.88316 0.91905 0.46410 0.39333 0.06804 0.02490
0 22 -1 1548.46 327.78 1-0.91754 0.88165 0.39743 0.46000 0.01233-0.10528
0 -22 2 1966.98 415.96 1 0.78215-0.71053-0.47399-0.38312-0.40443 0.59021
0 22 2 1852.32 393.53 1-0.85900 0.93079 0.50190 0.35553 0.10096 0.08493
0 -22 3 4106.40 900.54 1 0.77958-0.67216-0.50383-0.35328-0.37200 0.65067
0 -23 0 317.75 152.84 1 0.78313-0.78313-0.44804-0.44804-0.43123 0.43123
0 23 0 192.72 77.40 1-0.89226 0.89226 0.44820 0.44820 0.05450-0.05450
0 -23 1 6945.68 682.98 1 0.78260-0.74680-0.46518-0.43090-0.41367 0.50656
0 -23 -1 5695.26 764.52 1 0.78321-0.81902-0.43925-0.45683-0.44003 0.34714
0 23 1 5696.70 709.66 1-0.87331 0.90920 0.48021 0.41620 0.08194 0.01100
0 23 -1 5576.01 634.41 1-0.90665 0.87075 0.42070 0.47571 0.03146-0.12441
0 -23 2 307.00 105.29 1 0.78111-0.70950-0.48839-0.40769-0.38901 0.57479
0 23 2 371.39 153.62 1-0.84972 0.92151 0.51504 0.38137 0.11265 0.07324
1 0 -9 5035.48 288.22 1-0.44139 0.23038 0.83312-0.83312-0.33326-0.50281
1 0 -828921.29 1143.24 1-0.48705 0.31175 0.82816-0.82816-0.27735-0.46578
1 0 -774767.49 2060.17 1-0.52481 0.38534 0.82024-0.82024-0.22751-0.42273
1 0 -691098.67 2177.90 1-0.55478 0.45115 0.81112-0.81112-0.18515-0.37219
1 0 -515912.13 422.20 1-0.57624 0.50844 0.80281-0.80281-0.15305-0.31140
1 0 -513487.43 360.83 1-0.96159 0.89349 0.25701-0.25701-0.09633-0.36825
1 0 -430961.80 537.65 1 0.75833-0.79011-0.60117 0.60117-0.25202-0.11957
1 0 -429812.24 509.73 1-0.58679 0.55483 0.79811-0.79811-0.13667-0.23489
1 0 -429679.45 499.16 1-0.96344 0.93124 0.24699-0.24699-0.10375-0.26792
1 0 -3519047.9 4709.02 1 0.72015-0.71634-0.68163 0.68163-0.12940-0.14905
1 0 -3518582.4 4684.33 1-0.57991 0.58378 0.80122-0.80122-0.14741-0.13126
-1 0 3530139.8 4768.03 1-0.83684 0.83308 0.53222-0.53222 0.12815 0.15068
1 0 -3552322.1 4962.85 1-0.97181 0.97550 0.17996-0.17996-0.15228-0.12647
1 0 -2 6936.92 207.04 1 0.64237-0.60272-0.76533 0.76533 0.04014-0.22578
1 0 -2 6821.20 142.30 1-0.53621 0.57591 0.81709-0.81709-0.21172 0.02593
-1 0 2 7270.83 125.99 1-0.96451 0.92492 0.24075-0.24075-0.10835 0.29418
1 0 -2 7336.97 129.31 1-0.95299 0.99256-0.04218 0.04218-0.30003 0.11420
1 0 -1 1159.44 54.42 1-0.38822 0.46377 0.83361-0.83361-0.39289 0.29999
-1 0 1 1106.55 91.48 1-0.46697 0.39142 0.83088-0.83088-0.30259 0.39549
-1 0 1 1163.79 44.63 1-0.73036 0.65485-0.44680 0.44680-0.51664 0.60953
1 0 -1 1211.23 44.54 1-0.59828 0.67380-0.56953 0.56953-0.56363 0.47076
1 0 026166.60 278.94 1 0.05566 0.05566 0.67829-0.67829-0.73267 0.73267
-1 0 025302.07 269.73 1-0.05566-0.05566 0.74023-0.74023-0.67003 0.67003
-1 0 025445.58 281.75 1-0.05569-0.05569-0.81465 0.81465-0.57726 0.57726
1 0 025869.53 283.29 1 0.05570 0.05570-0.82953 0.82953-0.55567 0.55567
1 0 199651.76 932.99 1 0.60111-0.45405 0.12099-0.12099-0.78995 0.88271
-1 0 -199775.21 934.47 1 0.42104-0.56810 0.36500-0.36500-0.83035 0.73758
-1 0 -1102247.8 995.82 1 0.21924-0.36641-0.83152 0.83152-0.51038 0.41749
1 0 218546.08 249.13 1 0.76763-0.58462-0.28626 0.28626-0.57340 0.75912
-1 0 -217620.71 231.50 1 0.61055-0.79348 0.10528-0.10528-0.78494 0.59941
-1 0 -217231.47 261.21 1 0.30238-0.48535-0.82304 0.82304-0.48079 0.29500
1 0 352494.17 798.91 1 0.78104-0.56218-0.48919 0.48919-0.38813 0.66680
-1 0 -352687.42 806.06 1 0.66409-0.88298 0.00645-0.00645-0.74761 0.46936
1 0 480195.27 915.39 1 0.75670-0.50203-0.60590 0.60590-0.24552 0.61712
-1 0 -477423.40 875.03 1 0.67567-0.93045-0.01731 0.01731-0.73699 0.36599
1 0 524051.21 632.54 1 0.71937-0.42885-0.68285 0.68285-0.12733 0.59143
-1 0 -522959.97 627.56 1 0.27110-0.56146-0.82702 0.82702-0.49247 0.02800
1 0 6124792.8 3358.87 1 0.67340-0.34704-0.73899 0.73899-0.02053 0.57745
-1 0 -6124209.6 3370.98 1 0.22794-0.55410-0.83095 0.83095-0.50750-0.04985
-1 0 -7 6511.52 253.20 1-0.62126 0.25905 0.77951-0.77951-0.07993-0.57030
-1 0 -7 7187.12 566.43 1 0.17582-0.53803-0.83338 0.83338-0.52398-0.12645
-1 0 -813857.74 592.09 1 0.11663-0.51467-0.83308 0.83308-0.54070-0.20265
1 1 -9 2483.12 554.44 1-0.48052 0.26938 0.82916-0.79023-0.28561-0.55041
1 -1 -8 3606.35 251.45 1-0.44180 0.26661 0.83310-0.87206-0.33278-0.41039
1 1 -8 3686.74 260.97 1-0.52571 0.35040 0.82001-0.78107-0.22628-0.51684
1 1 -8 3499.09 244.43 1 0.25765-0.43265-0.82844 0.86738-0.49729-0.24585
1 -1 -7 8042.62 384.04 1-0.47837 0.33890 0.82947-0.86841-0.28830-0.36193
1 1 -7 8836.65 421.97 1-0.56374 0.42427 0.80785-0.76891-0.17195-0.47828
1 -1 -6 5104.99 258.47 1-0.50565 0.40201 0.82472-0.86366-0.25326-0.30409
1 1 -6 4989.21 202.52 1-0.59505 0.49142 0.79413-0.75519-0.12355-0.43380
1 -1 -5 608.67 74.83 1-0.52194 0.45414 0.82098-0.85991-0.23144-0.23301
1 1 -5 841.31 96.94 1-0.61951 0.55171 0.78058-0.74165-0.08293-0.38152
1 1 -5 565.27 96.29 1-0.95542 0.88732 0.28556-0.24659-0.07491-0.38967
-1 -1 4139532.2 2031.26 1 0.63509-0.60306-0.77057 0.73163 0.05344 0.31784
1 -1 -4142715.7 2054.47 1 0.73918-0.77097-0.64773 0.60876-0.18451-0.18708
1 1 -4141972.0 2060.25 1 0.77132-0.80310-0.55400 0.59297-0.31327-0.05833
1 -1 -4141230.9 2028.55 1-0.52283 0.49086 0.82075-0.85969-0.23022-0.14134
1 1 -4143370.2 2039.93 1-0.95600 0.92379 0.28313-0.24416-0.07675-0.29491
1 -1 -4143574.6 2065.36 1-0.96841 0.93621 0.21409-0.25306-0.12781-0.24385
-1 -1 3 4102.87 135.18 1 0.64054-0.64435-0.76668 0.72773 0.04350 0.23495
1 -1 -3 4433.56 126.48 1 0.67791-0.67410-0.73453 0.69558-0.02996-0.24849
1 1 -3 4368.52 385.65 1 0.74947-0.74545-0.62488 0.66384-0.21865-0.06004
1 -1 -3 4264.52 120.09 1-0.49710 0.50096 0.82641-0.86534-0.26444-0.01423
-1 1 3 3983.94 116.82 1-0.88474 0.88098 0.46141-0.42244 0.06574 0.21310
1 1 -3 4175.27 98.36 1-0.96779 0.97149 0.21886-0.17989-0.12435-0.15440
1 -1 -3 3949.93 311.60 1-0.97342 0.97709 0.14713-0.18610-0.17549-0.10325
1 1 -281632.12 830.79 1 0.70742-0.66777-0.70011 0.73905-0.09693-0.08870
1 -1 -279956.14 795.25 1-0.41400 0.45373 0.83404-0.87300-0.36464 0.17884
-1 -1 281998.58 773.12 1-0.93622 0.89662 0.35054-0.38951-0.02472 0.21056
-1 1 282180.83 815.75 1-0.97103 0.93143 0.18960-0.15063-0.14541 0.33125
1 -1 -282955.68 819.26 1-0.95426 0.99383-0.03678-0.00218-0.29667 0.11084
1 1 -281200.39 760.42 1-0.94559 0.98527-0.06967 0.10863-0.31779 0.13199
1 -1 -1 3575.05 84.60 1-0.19116 0.26672 0.79589-0.83484-0.57446 0.48155
-1 1 1 3570.74 82.65 1-0.28734 0.21178 0.82139-0.78244-0.49269 0.58559
-1 -1 1 3667.83 82.80 1-0.61651 0.54098 0.78239-0.82133-0.08807 0.18096
-1 1 1 3572.78 85.39 1-0.83077 0.75526-0.31831 0.35726-0.45660 0.54949
1 -1 -1 3726.83 141.39 1-0.74450 0.82002-0.43104 0.39209-0.50980 0.41692
-1 -1 1 3563.98 60.13 1-0.49189 0.41637-0.64481 0.60587-0.58502 0.67790
1 -1 037408.06 390.84 1 0.24961-0.13837 0.53484-0.57377-0.80723 0.80723
-1 1 036584.12 380.59 1 0.15201-0.26325 0.61274-0.57381-0.77552 0.77552
1 1 036380.69 359.98 1-0.21888 0.33025 0.80450-0.76555-0.55214 0.55214
-1 -1 036860.28 363.65 1-0.35325 0.24188 0.83116-0.87012-0.42938 0.42938
1 -1 036278.20 382.07 1-0.20909 0.32047-0.77629 0.73732-0.59467 0.59467
-1 -1 036907.51 383.79 1 0.22807-0.33944-0.83094 0.79199-0.50746 0.50746
1 -1 1 1641.93 70.44 1 0.62178-0.47473 0.08605-0.12498-0.77844 0.87121
1 1 1 1584.71 51.43 1 0.56999-0.42293 0.17012-0.13119-0.80384 0.89661
-1 1 -1 1705.86 72.65 1 0.48793-0.63498 0.28429-0.24536-0.82528 0.73251
-1 -1 -1 1664.44 48.92 1 0.26598-0.41306 0.52055-0.55948-0.81134 0.71857
-1 1 -1 1795.33 92.52 1 0.02768-0.17491-0.82680 0.86576-0.56180 0.46888
1 -1 1 1543.28 66.90 1 0.21157-0.06434-0.83201 0.79305-0.51282 0.60574
1 1 2292203.5 2635.11 1 0.78001-0.59695-0.37158 0.41054-0.50349 0.68927
1 -1 2300409.8 2746.00 1 0.75677-0.57376-0.23844 0.19948-0.60863 0.79435
-1 1 -2288917.5 2642.89 1 0.61993-0.80286 0.08925-0.05032-0.77955 0.59402
-1 -1 -2295912.7 2660.19 1 0.58768-0.77061 0.14266-0.18159-0.79641 0.61088
1 1 310827.82 253.20 1 0.76804-0.54918-0.56803 0.60699-0.29571 0.57441
1 -1 310911.14 233.95 1 0.78319-0.56432-0.43173 0.39277-0.44746 0.72613
-1 1 -310747.34 228.24 1 0.66315-0.88204 0.00834 0.03058-0.74843 0.47018
-1 -1 -310498.44 215.27 1 0.66144-0.88032 0.01175-0.05068-0.74989 0.47164
-1 1 -310794.16 253.86 1 0.21393-0.43270-0.83184 0.87079-0.51212 0.23344
1 1 4 2064.85 219.24 1 0.72923-0.47456-0.66653 0.70550-0.15476 0.52636
1 -1 4 2445.92 339.24 1 0.77101-0.51634-0.55542 0.51645-0.31152 0.68312
-1 1 -4 1721.95 100.30 1 0.67360-0.92838-0.01298 0.05191-0.73898 0.36797
-1 1 -4 2158.70 112.91 1 0.21725-0.47181-0.83164 0.87059-0.51104 0.13946
1 1 5 3776.63 370.73 1 0.68360-0.39308-0.72862 0.76757-0.04216 0.50626
1 -1 5 3620.43 358.77 1 0.74188-0.45140-0.64212 0.60315-0.19309 0.65759
-1 -1 -5 2537.30 392.45 1 0.66870-0.95938-0.00287-0.03605-0.74352 0.27977
-1 1 -5 3747.99 187.78 1 0.19663-0.48718-0.83273 0.87169-0.51758 0.05298
1 1 6 1461.38 221.48 1 0.63189-0.30553-0.77278 0.81173 0.05919 0.49772
1 -1 6 1924.06 224.48 1 0.70281-0.37645-0.70618 0.66723-0.08579 0.64271
-1 1 -6 2062.35 166.35 1 0.16124-0.48762-0.83360 0.87256-0.52830-0.02921
-1 -1 -6 1837.17 182.75 1 0.28788-0.61404-0.82500 0.78606-0.48629-0.07107
-1 -1 -7 3837.77 520.20 1-0.57499 0.21278 0.80334-0.84228-0.15498-0.49526
-1 1 -7 4615.54 540.35 1 0.11494-0.47715-0.83303 0.87199-0.54114-0.10929
-1 -1 -7 3863.54 459.14 1 0.23169-0.59364-0.83068 0.79173-0.50624-0.14400
-1 1 -8 208.48 97.93 1 0.05974-0.45777-0.82986 0.86883-0.55475-0.18861
-1 -1 -8 142.35 94.91 1 0.16893-0.56697-0.83351 0.79455-0.52604-0.21732
1 2 -9 151.43 88.98 1-0.51429 0.30315 0.82282-0.74495-0.24177-0.59425
1 -2 -8 2721.36 205.77 1-0.38904 0.21385 0.83364-0.91156-0.39201-0.35116
1 2 -8 2503.71 199.22 1-0.55849 0.38319 0.80980-0.73193-0.17972-0.56341
1 2 -8 2595.85 339.15 1 0.17350-0.34873-0.83343 0.91135-0.52468-0.21868
1 -2 -7 6639.62 324.07 1-0.42353 0.28417 0.83389-0.91180-0.35388-0.29639
1 2 -7 6513.84 330.04 1-0.59611 0.45664 0.79359-0.71572-0.12184-0.52839
1 2 -7 5720.98 276.86 1 0.25441-0.39361-0.82875 0.90665-0.49843-0.15182
1 -2 -610737.51 332.46 1-0.44653 0.34298 0.83278-0.91070-0.32721-0.23016
-1 -2 575165.00 1635.06 1 0.65255-0.58468-0.75745 0.67955 0.02099 0.44311
1 -2 -573791.50 1575.99 1-0.45516 0.38743 0.83209-0.91001-0.31692-0.14755
1 2 -571179.92 1507.46 1-0.94747 0.87937 0.31557-0.23763-0.05199-0.41259
-1 -2 4 693.87 82.70 1 0.67221-0.64018-0.74013 0.66223-0.01808 0.38936
1 -2 -4 396.94 60.35 1 0.71328-0.74531-0.69193 0.61404-0.11155-0.25972
1 -2 -4 467.06 67.27 1-0.44245 0.41054 0.83306-0.91097-0.33201-0.03957
1 2 -4 409.26 64.97 1-0.94501 0.91280 0.32383-0.24589-0.04561-0.32605
1 -2 -4 399.09 101.22 1-0.97153 0.93933 0.18356-0.26150-0.14971-0.22195
-1 -2 385359.84 1221.48 1 0.68447-0.68828-0.72770 0.64980-0.04405 0.32251
1 -2 -388016.58 1226.35 1-0.39197 0.39588 0.83375-0.91166-0.38886 0.11017
-1 2 386498.93 1226.82 1-0.91145 0.90769 0.41074-0.33279 0.02322 0.25561
1 2 -385360.67 1154.38 1-0.95935 0.96304 0.26812-0.19018-0.08804-0.19071
1 -2 -385389.88 1203.34 1-0.97355 0.97721 0.11748-0.19541-0.19594-0.08279
-1 -2 271042.69 747.40 1 0.68508-0.72472-0.72705 0.64915-0.04536 0.23100
1 2 -275928.30 784.74 1 0.74869-0.70886-0.62677 0.70470-0.21590 0.03010
-1 2 272530.88 721.63 1-0.44358 0.40385 0.83299-0.75507-0.33069 0.51649
1 2 -274808.14 680.73 1-0.90653 0.94621-0.17915 0.25707-0.38222 0.19642
-1 -2 176867.62 760.95 1 0.65725-0.73274-0.75357 0.67567 0.01190 0.08091
1 2 -178284.38 769.46 1 0.71302-0.63754-0.69230 0.77020-0.11090 0.01808
1 -2 -176827.27 754.01 1 0.00158 0.07394 0.71017-0.78807-0.70402 0.61111
-1 2 175888.19 739.57 1-0.11708 0.04153 0.76816-0.69026-0.62945 0.72236
-1 2 174353.55 739.22 1-0.88124 0.80573-0.23224 0.31016-0.41166 0.50456
1 -2 -176122.78 750.58 1-0.80836 0.88387-0.35087 0.27296-0.47269 0.37980
-1 -2 176983.21 701.57 1 0.02604-0.10162-0.82662 0.74870-0.56214 0.65506
1 -2 0 6022.27 119.01 1 0.37422-0.26300 0.41612-0.49399-0.82873 0.82873
-1 2 0 6258.29 120.15 1 0.27553-0.38677 0.51204-0.43417-0.81356 0.81356
1 2 0 5932.56 88.94 1-0.49517 0.60654 0.82676-0.74889-0.26694 0.26694
-1 2 0 5694.30 136.92 1-0.52087 0.40953-0.62602 0.70392-0.58032 0.58032
1 -2 0 6225.69 123.04 1-0.40353 0.51487-0.69534 0.61744-0.59469 0.59469
-1 2 -123603.33 307.70 1-0.16778 0.02056-0.78871 0.86665-0.59142 0.49849
1 2 288287.75 826.33 1 0.77618-0.59312-0.52860 0.60652-0.34367 0.52945
1 -2 282506.17 850.53 1 0.74940-0.56639-0.21097 0.13306-0.62760 0.81332
-1 2 -281840.40 839.05 1 0.62273-0.80566 0.08440-0.00654-0.77787 0.59233
-1 -2 -282143.00 767.50 1 0.52861-0.71154 0.23013-0.30799-0.81706 0.63153
-1 2 -281557.19 847.50 1 0.01836-0.20142-0.82574 0.90367-0.56373 0.37789
1 2 3169837.4 2367.99 1 0.72624-0.50737-0.67168 0.74961-0.14631 0.42502
1 -2 3167867.6 2396.66 1 0.78154-0.56268-0.39021 0.31229-0.48674 0.76541
-1 2 -3166000.2 2369.48 1 0.65996-0.87884 0.01468 0.06317-0.75115 0.47289
-1 -2 -3168136.0 2342.22 1 0.65216-0.87104 0.02988-0.10774-0.75748 0.47923
-1 2 -3164634.2 2356.45 1 0.09770-0.31659-0.83233 0.91025-0.54559 0.26683
1 2 4 6911.24 165.78 1 0.67772-0.42304-0.73471 0.81261-0.02957 0.40086
-1 -2 -4 5940.68 134.54 1 0.67188-0.92667-0.00942-0.06843-0.74059 0.36959
-1 2 -4 6731.23 193.57 1 0.12167-0.37639-0.83323 0.91115-0.53936 0.16768
1 -2 5 563.46 98.10 1 0.75662-0.46614-0.60611 0.52818-0.24523 0.70973
-1 -2 -5 655.05 74.41 1 0.66474-0.95543 0.00515-0.08301-0.74705 0.28329
-1 2 -5 540.21 91.18 1 0.11479-0.40534-0.83302 0.91095-0.54118 0.07658
1 -2 632219.63 952.83 1 0.72335-0.39707-0.67647 0.59854-0.13835 0.69575
-1 -2 -628328.83 801.67 1-0.57473 0.24835 0.80345-0.88132-0.15537-0.40197
-1 2 -630894.24 913.91 1 0.08860-0.41497-0.83185 0.90977-0.54787-0.00965
1 -2 7 7811.36 701.20 1 0.68115-0.31895-0.73120 0.65331-0.03687 0.68662
-1 2 -7 7816.04 320.47 1 0.04881-0.41102-0.82892 0.90684-0.55722-0.09321
-1 -2 -7 8485.65 341.53 1 0.28188-0.64384-0.82576 0.74786-0.48852-0.16173
-1 2 -8 799.87 160.17 1-0.00167-0.39636-0.82321 0.90113-0.56772-0.17563
-1 -2 -8 973.80 195.84 1 0.21705-0.61481-0.83166 0.75376-0.51110-0.23204
1 3 -9 8277.76 444.01 1-0.54325 0.33211 0.81496-0.69815-0.20177-0.63425
1 -3 -821939.60 869.16 1-0.32819 0.15300 0.82818-0.94506-0.45430-0.28887
1 3 -822011.60 892.09 1-0.58617 0.41087 0.79840-0.68159-0.13765-0.60548
1 -3 -7 3324.80 438.11 1-0.35949 0.22012 0.83175-0.94863-0.42302-0.22725
1 3 -7 3129.28 277.08 1-0.62288 0.48342 0.77849-0.66169-0.07712-0.57312
1 3 -7 3504.39 290.35 1 0.14786-0.28726-0.83363 0.95051-0.53215-0.11828
-1 -3 680714.72 1588.37 1 0.65310-0.54939-0.75700 0.64016 0.01993 0.53698
1 -3 -683543.26 1579.73 1-0.37657 0.27302 0.83302-0.94990-0.40527-0.15210
1 3 -670988.19 1377.99 1-0.95014 0.84614 0.30610-0.18919-0.05927-0.49823
1 3 -679095.58 1473.24 1 0.20896-0.31237-0.83211 0.94895-0.51372-0.04363
-1 -3 5 2913.34 314.46 1 0.67897-0.61110-0.73345 0.61660-0.03222 0.49632
1 -3 -5 1783.55 245.30 1 0.74389-0.81148-0.63778 0.52089-0.19962-0.26487
1 -3 -5 2581.12 126.08 1-0.37516 0.30743 0.83294-0.94981-0.40676-0.05772
1 3 -5 1927.65 260.92 1-0.93730 0.86920 0.34744-0.23053-0.02716-0.43742
1 3 -5 2720.97 116.06 1 0.25667-0.32428-0.82853 0.94537-0.49763 0.03316
1 -3 -410498.02 292.81 1 0.67951-0.71154-0.73289 0.61605-0.03338-0.33789
-1 -3 412119.76 295.24 1 0.69970-0.66767-0.71011 0.59327-0.07843 0.44971
1 -3 -410710.23 233.11 1-0.34566 0.31375 0.83037-0.94724-0.43703 0.06544
1 3 -410708.00 209.84 1-0.92858 0.89637 0.37103-0.25411-0.00845-0.36322
1 -3 -411330.51 819.68 1-0.97317 0.94094 0.15504-0.27194-0.16997-0.20167
1 3 -410969.15 202.63 1 0.27999-0.31180-0.82599 0.94283-0.48922 0.11764
-1 -3 360781.32 913.34 1 0.71493-0.71874-0.68953 0.57268-0.11578 0.39424
1 -3 -361728.35 882.68 1-0.26783 0.27177 0.81723-0.93408-0.51028 0.23155
-1 3 364827.88 918.71 1-0.55578 0.55191 0.81077-0.69397-0.18370 0.46237
-1 3 360282.79 903.46 1-0.92699 0.92323 0.37502-0.25810-0.00579 0.28464
1 3 -362671.32 850.17 1-0.94054 0.94424 0.33788-0.22097-0.03467-0.24408
1 -3 -359827.02 885.26 1-0.97255 0.97622 0.09012-0.20702-0.21449-0.06424
1 3 -363114.39 848.97 1 0.22281-0.21883-0.83129 0.94813-0.50920 0.23052
-1 -3 258605.23 651.02 1 0.72291-0.76273-0.67719 0.56030-0.13714 0.32294
1 3 -256494.05 649.27 1 0.77175-0.73193-0.55197 0.66886-0.31577 0.12997
1 -3 -258056.22 608.31 1-0.10639 0.14614 0.76360-0.88045-0.63685 0.45103
-1 3 258921.44 604.38 1-0.32589 0.28616 0.82786-0.71098-0.45654 0.64234
-1 3 258017.30 639.88 1-0.97319 0.93363 0.15439-0.03749-0.17043 0.35626
1 -3 -259582.42 650.41 1-0.95106 0.99063-0.05005-0.06684-0.30490 0.11907
-1 -3 195217.32 933.67 1 0.71873-0.79422-0.68383 0.56698-0.12565 0.21847
1 3 -196648.03 944.38 1 0.76254-0.68691-0.58799 0.70488-0.26980 0.17689
1 -3 -192912.87 906.80 1 0.16279-0.08739 0.60473-0.72152-0.77961 0.68684
-1 3 195715.14 924.13 1 0.01952-0.09505 0.69997-0.58312-0.71390 0.80680
-1 -3 194739.47 869.45 1-0.84612 0.77057 0.51996-0.63688 0.11706-0.02411
-1 3 191786.45 912.37 1-0.91076 0.83525-0.16928 0.28616-0.37662 0.46952
1 -3 -194745.92 931.65 1-0.83954 0.91506-0.30475 0.18788-0.44975 0.35687
1 3 050904.94 502.41 1 0.75565-0.64421-0.60884 0.72573-0.24144 0.24144
-1 3 050379.35 532.88 1 0.34819-0.45941 0.44289-0.32608-0.82620 0.82620
-1 3 052849.62 565.61 1-0.65989 0.54855-0.51715 0.63403-0.54505 0.54505
1 -3 053169.12 557.23 1-0.53207 0.64340-0.61832 0.50145-0.57842 0.57842
1 -3 1137448.5 1322.86 1 0.65163-0.50456 0.03089-0.14768-0.75789 0.85064
-1 3 -1134915.2 1295.80 1 0.53756-0.68462 0.21760-0.10081-0.81465 0.72189
-1 3 -1138354.0 1327.62 1-0.34628 0.19911-0.72317 0.84001-0.59758 0.50470
1 -3 1135694.2 1287.55 1-0.11739 0.26462-0.80175 0.68484-0.58600 0.67894
1 -3 282329.99 1167.09 1 0.74501-0.56200-0.19590 0.07903-0.63762 0.82334
-1 3 -280702.79 1144.06 1 0.62172-0.80465 0.08615 0.03062-0.77848 0.59295
-1 -3 -282426.63 1079.45 1 0.27480-0.45773 0.51269-0.62949-0.81340 0.62786
-1 -3 -284057.39 1099.93 1-0.56252 0.37948 0.80831-0.92512-0.17376-0.01201
-1 3 -283453.36 1174.95 1-0.13533-0.04773-0.79737 0.91428-0.58811 0.40224
1 -3 281832.35 1145.32 1 0.21238-0.02941-0.83193 0.71508-0.51262 0.69841
1 -3 355230.49 870.54 1 0.77888-0.56002-0.36055 0.24367-0.51315 0.79182
-1 3 -353300.33 840.49 1 0.65521-0.87409 0.02400 0.09278-0.75506 0.47681
-1 -3 -355682.46 795.70 1 0.62743-0.84624 0.07613-0.19292-0.77493 0.49664
-1 -3 -354803.27 780.58 1-0.60824 0.38937 0.78716-0.90397-0.10198-0.17669
-1 3 -355005.80 859.76 1-0.02682-0.19206-0.81954 0.93642-0.57238 0.29362
1 -3 419187.51 490.79 1 0.78161-0.52694-0.48200 0.36512-0.39591 0.76747
-1 -3 -419689.37 441.10 1 0.66208-0.91687 0.01048-0.12727-0.74935 0.37835
-1 -3 -418561.91 412.46 1-0.58215 0.32744 0.80023-0.91704-0.14394-0.22762
-1 3 -419889.86 501.57 1 0.01834-0.27306-0.82574 0.94262-0.56374 0.19206
1 -3 540590.05 1047.36 1 0.76610-0.47562-0.57551 0.45862-0.28612 0.75063
-1 -3 -536296.45 879.61 1 0.65588-0.94657 0.02269-0.13948-0.75451 0.29076
-1 -3 -538816.10 932.83 1-0.54166 0.25112 0.81545-0.93226-0.20402-0.26043
-1 3 -536992.10 946.05 1 0.02610-0.31664-0.82663 0.94351-0.56213 0.09753
1 -3 6 6643.87 766.56 1 0.73836-0.41207-0.64940 0.53250-0.18193 0.73934
-1 -3 -6 6372.20 286.87 1-0.49090 0.16452 0.82752-0.94432-0.27243-0.28491
-1 3 -6 7084.51 353.14 1 0.01016-0.33653-0.82475 0.94163-0.56540 0.00787
1 -3 721614.81 692.39 1 0.70118-0.33898-0.70826 0.59141-0.08190 0.73165
-1 3 -720046.22 636.97 1-0.02226-0.33993-0.82025 0.93713-0.57156-0.07887
1 -3 8 1341.46 281.48 1 0.65440-0.25636-0.75594 0.63909 0.01742 0.72514
-1 3 -8 1141.79 379.32 1-0.06751-0.33057-0.81244 0.92935-0.57911-0.16435
-1 -3 -8 1917.24 338.12 1 0.26034-0.65809-0.82817 0.71133-0.49633-0.24681
1 4 -9 3834.17 251.84 1-0.56802 0.35688 0.80619-0.65044-0.16554-0.67048
1 -4 -8 5111.19 322.39 1-0.25846 0.08336 0.81504-0.97084-0.51854-0.22472
1 4 -8 6179.42 401.38 1-0.60945 0.43415 0.78648-0.63074-0.09996-0.64316
-1 -4 7 2730.42 353.69 1 0.64406-0.50452-0.76407 0.60828 0.03700 0.61274
1 -4 -7 2353.42 206.00 1-0.28560 0.14631 0.82104-0.97684-0.49428-0.15608
1 4 -7 2683.99 227.91 1 0.02533-0.16474-0.82654 0.98239-0.56229-0.08814
-1 -4 619947.48 527.09 1 0.67418-0.57047-0.73823 0.58244-0.02214 0.57907
1 -4 -619077.03 436.68 1-0.29568 0.19213 0.82287-0.97871-0.48522-0.07216
1 4 -616931.02 390.22 1-0.94378 0.83978 0.32780-0.17192-0.04253-0.51497
1 4 -618721.08 409.43 1 0.06319-0.16677-0.83014 0.98598-0.55395-0.00356
1 -4 -5 3120.77 393.28 1 0.72493-0.79253-0.67387 0.51801-0.14269-0.32180
1 -4 -5 4213.74 161.30 1-0.28223 0.21456 0.82035-0.97615-0.49734 0.03280
1 4 -5 3963.08 282.41 1-0.92408 0.85606 0.38217-0.22628-0.00004-0.46470
1 4 -5 4151.93 196.51 1 0.07036-0.13810-0.83068 0.98652-0.55227 0.08767
1 -4 -4146420.1 2098.60 1 0.63830-0.67033-0.76830 0.61251 0.04761-0.41889
-1 -4 4141933.4 2136.88 1 0.71985-0.68782-0.68210 0.52631-0.12861 0.49989
1 -4 -4145327.8 2101.27 1-0.23482 0.20295 0.80900-0.96480-0.53886 0.16723
-1 4 4144970.3 2143.56 1-0.86751 0.89965 0.48922-0.33333 0.08980 0.28199
1 4 -4146771.3 2058.34 1-0.90299 0.87086 0.42800-0.27211 0.03753-0.40933
1 4 -4145132.3 2027.79 1 0.00669-0.03861-0.82431 0.98016-0.56608 0.19440
-1 -4 3353908.9 4730.52 1 0.73539-0.73941-0.65522 0.49936-0.17285 0.45155
1 -4 -3359253.9 4740.73 1-0.13338 0.13732 0.77483-0.93063-0.61793 0.33920
-1 4 3363360.5 4787.49 1-0.47920 0.47534 0.82936-0.67361-0.28726 0.56593
1 4 -3369187.4 4810.68 1-0.89025 0.89401 0.45181-0.29591 0.05756-0.33640
-1 4 3367968.1 4906.56 1-0.93640 0.93271 0.35000-0.19412-0.02514 0.30390
1 -4 -3351642.0 4681.28 1-0.97065 0.97432 0.06433-0.22019-0.23171-0.04702
1 4 -3376362.5 4902.51 1-0.32025 0.32412-0.73465 0.89044-0.59808 0.31944
-1 -4 2175120.5 1688.64 1 0.74635-0.78618-0.63226 0.47640-0.20784 0.39364
1 -4 -2174659.6 1639.83 1 0.04485-0.00514 0.68494-0.84074-0.72721 0.54141
-1 4 2174089.4 1622.14 1-0.21362 0.17387 0.80294-0.64714-0.55645 0.74227
-1 4 2174147.1 1678.90 1-0.97328 0.93371 0.15192 0.00394-0.17215 0.35798
1 -4 -2177634.6 1706.25 1-0.94772 0.98741-0.06186-0.09396-0.31301 0.12721
-1 -4 182844.77 838.39 1 0.75083-0.82646-0.62153 0.46568-0.22347 0.31637
1 4 -183117.32 836.17 1 0.78118-0.70554-0.48757 0.64341-0.38989 0.29700
1 -4 -182478.70 828.14 1 0.28721-0.21180 0.50146-0.65719-0.81611 0.72334
-1 4 183142.22 827.23 1 0.11972-0.19512 0.63589-0.48016-0.76243 0.85520
-1 -4 183806.64 789.97 1-0.95222 0.87673 0.29836-0.45424-0.06519 0.15811
1 -4 -182340.80 840.33 1-0.85564 0.93115-0.27851 0.12268-0.43623 0.34335
-1 -4 0 5507.78 115.35 1 0.73970-0.85114-0.64667 0.49081-0.18613 0.18613
1 4 0 5610.52 110.70 1 0.78319-0.67175-0.44229 0.59813-0.43700 0.43700
1 -4 0 6114.11 163.41 1 0.51432-0.40315 0.24966-0.40537-0.82044 0.82044
-1 4 0 5696.64 136.02 1 0.39180-0.50302 0.39738-0.24164-0.82980 0.82980
-1 -4 0 6802.62 428.23 1-0.86159 0.75015 0.49812-0.65401 0.09761-0.09761
-1 4 0 5775.32 161.89 1-0.75350 0.64216-0.42069 0.57651-0.50522 0.50522
1 -4 0 5819.00 142.31 1-0.61432 0.72566-0.55659 0.40076-0.55928 0.55928
1 4 155474.95 509.80 1 0.68711-0.54003-0.04201 0.19773-0.72533 0.81808
1 -4 154377.62 610.29 1 0.66394-0.51686 0.00677-0.16249-0.74775 0.84050
-1 4 -153715.64 601.11 1 0.54556-0.69261 0.20621-0.05049-0.81230 0.71953
-1 -4 -156400.41 636.79 1-0.83446 0.68712 0.53528-0.69117 0.13094-0.22389
1 -4 154583.79 583.65 1-0.24647 0.39370-0.76368 0.60780-0.59667 0.68961
1 -4 2252969.0 3393.62 1 0.74290-0.55989-0.18892 0.03310-0.64218 0.82790
-1 4 -2259039.7 3487.26 1 0.61826-0.80119 0.09215 0.06356-0.78055 0.59502
-1 -4 -2248717.9 3363.72 1-0.83631 0.65308 0.53290-0.68880 0.12877-0.31467
-1 4 -2254723.3 3402.85 1-0.28378 0.10072-0.74976 0.90565-0.59775 0.41188
1 -4 2250098.2 3327.16 1 0.09754 0.08551-0.83232 0.67648-0.54563 0.73147
1 -4 3 1496.76 231.09 1 0.77655-0.55773-0.33920 0.18338-0.53093 0.80951
-1 -4 -3 1395.51 77.05 1 0.54293-0.76173 0.20998-0.36569-0.81310 0.53480
-1 -4 -3 1279.28 35.31 1-0.24513 0.02634 0.81173-0.96753-0.53009 0.25136
-1 4 -3 1546.03 94.39 1-0.15496-0.06393-0.79224 0.94812-0.59019 0.31139
1 -4 480304.36 1730.11 1 0.78292-0.52825-0.45669 0.30085-0.42243 0.79399
-1 -4 -481073.57 1666.02 1 0.63874-0.89353 0.05507-0.21079-0.76744 0.39643
-1 -4 -483972.57 1723.38 1-0.39709 0.14245 0.83389-0.98973-0.38330 0.01171
-1 4 -481848.34 1749.22 1-0.09058-0.16416-0.80777 0.96365-0.58249 0.21075
1 -4 590946.67 2194.07 1 0.77217-0.48169-0.54999 0.39413-0.31819 0.78270
-1 -4 -583715.97 1945.88 1 0.63797-0.92865 0.05650-0.21222-0.76798 0.30423
-1 -4 -588777.12 2060.70 1-0.40269 0.11223 0.83400-0.98983-0.37718-0.08730
-1 4 -583262.78 1997.63 1-0.06817-0.22240-0.81231 0.96820-0.57921 0.11454
1 -4 6 198.39 119.70 1 0.74914-0.42286-0.62568 0.46982-0.21748 0.77488
-1 -4 -6 73.33 35.30 1-0.37000 0.04372 0.83259-0.98843-0.41215-0.14522
-1 4 -6 297.88 98.56 1-0.07335-0.25306-0.81130 0.96718-0.57999 0.02239
1 -4 716616.54 1340.66 1 0.71644-0.35424-0.68729 0.53150-0.11967 0.76942
-1 4 -718289.66 753.06 1-0.09787-0.26438-0.80620 0.96208-0.58349-0.06704
1 -4 8 590.55 129.31 1 0.67407-0.27603-0.73833 0.58254-0.02192 0.76449
-1 4 -8 394.43 94.24 1-0.13713-0.26096-0.79691 0.95279-0.58831-0.15515
-1 -4 -8 229.19 87.64 1 0.29936-0.69712-0.82346 0.66768-0.48195-0.26119
1 5 -9 774.97 176.87 1-0.58915 0.37801 0.79700-0.60233-0.13296-0.70306
-1 -5 8 4455.48 828.13 1 0.62816-0.45277-0.77529 0.58055 0.06584 0.67672
-1 -5 7 5928.79 460.23 1 0.66217-0.52262-0.74934 0.55460 0.00223 0.64751
1 -5 -7 6037.85 247.38 1-0.20272 0.06343 0.79960-0.99435-0.56527-0.08508
1 5 -7 5471.52 146.47 1-0.11341-0.02607-0.80268 0.99754-0.58551-0.06502
-1 -5 664508.23 1319.24 1 0.69099-0.58728-0.72049 0.52575-0.05844 0.61536
1 -5 -661805.60 1189.81 1-0.20439 0.10091 0.80012-0.99487-0.56393 0.00648
1 5 -659103.42 1130.06 1-0.93664 0.83264 0.34932-0.15447-0.02568-0.53182
1 5 -661606.24 1156.20 1-0.10423 0.00058-0.80478 0.99964-0.58433 0.02673
1 -5 -5 792.40 81.82 1-0.17908 0.11141 0.79182-0.98658-0.58389 0.11935
1 5 -5 154.81 47.86 1-0.90722 0.83919 0.41954-0.22467 0.03050-0.49524
-1 -5 4 1857.58 215.88 1 0.73420-0.70241-0.65749 0.46266-0.16927 0.54087
1 -5 -4 1923.95 88.20 1-0.11557 0.08371 0.76752-0.96227-0.63051 0.25887
-1 5 4 1409.46 74.84 1-0.59253 0.62450 0.79537-0.60070-0.12758 0.49915
1 5 -4 1833.52 124.72 1-0.86229 0.83016 0.49708-0.30220 0.09670-0.46850
-1 5 4 1863.60 314.52 1-0.88176 0.91389 0.46646-0.27159 0.07006 0.30172
1 5 -4 1911.05 64.82 1-0.31230 0.28034-0.73802 0.93276-0.59814 0.22662
-1 -5 327773.08 505.27 1 0.74945-0.75347-0.62493 0.43011-0.21856 0.49726
1 -5 -329904.44 476.57 1 0.00119 0.00270 0.71039-0.90514-0.70380 0.42509
-1 5 331916.93 494.19 1-0.39918 0.39527 0.83394-0.63915-0.38103 0.65972
-1 5 330709.75 539.91 1-0.94198 0.93828 0.33349-0.13864-0.03809 0.31685
1 -5 -327936.76 489.81 1-0.96796 0.97163 0.03965-0.23449-0.24794-0.03080
1 5 -329655.51 410.99 1-0.77737 0.78124-0.39181 0.58660-0.49210 0.21345
-1 -5 216274.57 363.65 1 0.76051-0.80034-0.59452 0.39970-0.26105 0.44685
1 5 -215120.50 257.82 1 0.78277-0.74294-0.41350 0.60830-0.46505 0.27927
1 -5 -215946.20 242.07 1 0.17682-0.13726 0.59409-0.78875-0.78472 0.59918
-1 5 216041.46 230.86 1-0.11600 0.07625 0.76770-0.57295-0.63021 0.81603
1 5 -215704.08 173.12 1-0.92900 0.96859 0.36994-0.17509-0.00932-0.17651
-1 5 214892.10 268.41 1-0.97318 0.93361 0.15474 0.04008-0.17018 0.35601
1 -5 -215891.87 280.09 1-0.94388 0.98357-0.07570-0.11908-0.32147 0.13567
-1 -5 215447.35 164.43 1-0.48120 0.44151-0.65145 0.45671-0.58655 0.77231
-1 -5 1 3507.93 267.19 1 0.76723-0.84287-0.57119 0.37637-0.29168 0.38458
1 5 -1 3279.21 369.13 1 0.78204-0.70641-0.39807 0.59287-0.47952 0.38663
1 -5 -1 2870.00 106.21 1 0.38121-0.30583 0.40873-0.60341-0.82922 0.73644
-1 5 1 2952.72 98.26 1 0.19007-0.26547 0.58381-0.38915-0.78932 0.88209
1 5 -1 3274.92 126.35 1-0.84771 0.92326 0.51780-0.32293 0.11513-0.20808
-1 -5 1 3278.82 104.84 1-0.97274 0.89727 0.16478-0.35961-0.16314 0.25606
-1 5 1 4233.55 352.76 1-0.94333 0.86782-0.07761 0.27240-0.32263 0.41553
1 -5 -1 3034.42 113.84 1-0.86377 0.93927-0.26445 0.06966-0.42891 0.33601
-1 -5 0 6357.34 213.61 1 0.76791-0.87935-0.56854 0.37372-0.29506 0.29506
1 5 0 7127.97 138.18 1 0.77246-0.66110-0.31241 0.50719-0.55290 0.55290
1 -5 0 6732.45 167.82 1 0.55724-0.44606 0.18920-0.38385-0.80850 0.80850
-1 5 0 6516.77 149.19 1 0.41831-0.52953 0.36809-0.17341-0.83037 0.83037
-1 -5 0 6296.62 190.32 1-0.91826 0.80681 0.39582-0.59069 0.01101-0.01101
-1 5 0 6669.96 169.17 1-0.81743 0.70609-0.33803 0.53281-0.46641 0.46641
1 -5 0 6353.26 154.59 1-0.66711 0.77844-0.51051 0.31572-0.54253 0.54253
-1 -5 -1148423.1 1348.78 1 0.74058-0.88783-0.64486 0.45004-0.18891 0.09601
1 -5 1147523.7 1452.20 1 0.67516-0.52808-0.01624-0.17839-0.73749 0.83024
1 5 1143051.8 1294.34 1 0.63475-0.48767 0.06236 0.13228-0.77019 0.86294
-1 5 -1145216.9 1422.80 1 0.54820-0.69525 0.20240-0.00775-0.81148 0.71871
-1 -5 -1144502.3 1425.43 1-0.88447 0.73714 0.46187-0.65674 0.06613-0.15908
-1 5 -1146837.1 1425.27 1-0.61499 0.46784-0.55604 0.75083-0.55909 0.46622
1 -5 1147639.2 1418.82 1-0.34739 0.49456-0.72267 0.52793-0.59754 0.69042
1 -5 2160575.2 2208.39 1 0.74246-0.55945-0.18749-0.00728-0.64311 0.82882
-1 5 -2168210.2 2287.37 1-0.41847 0.23548-0.68746 0.88220-0.59352 0.40776
1 -5 2166122.7 2242.70 1-0.00801 0.19107-0.82234 0.62753-0.56893 0.75477
1 -5 312284.45 300.81 1 0.77453-0.55570-0.32524 0.13046-0.54250 0.82107
-1 5 -311407.16 267.23 1-0.28087 0.06196-0.75090 0.94576-0.59770 0.31890
1 -5 4 4435.68 677.59 1 0.78321-0.52854-0.43730 0.24250-0.44197 0.81353
-1 -5 -4 3844.25 96.20 1 0.56778-0.82247 0.17346-0.36810-0.80469 0.43363
-1 -5 -4 3831.54 128.26 1-0.03601-0.21857 0.73034-0.92509-0.68212 0.31051
-1 5 -4 4202.09 186.74 1-0.20165-0.05308-0.77864 0.97350-0.59417 0.22243
1 -5 544109.72 982.34 1 0.77613-0.48566-0.52889 0.33409-0.34333 0.80778
-1 -5 -541269.66 761.04 1 0.59851-0.88907 0.12524-0.31989-0.79126 0.32743
-1 -5 -541481.08 764.08 1-0.17916-0.11123 0.79185-0.98660-0.58383 0.11928
-1 5 -542109.35 871.49 1-0.16590-0.12467-0.78923 0.98409-0.59125 0.12657
1 -5 636764.19 1208.04 1 0.75692-0.43063-0.60528 0.41045-0.24638 0.80378
-1 5 -634688.17 1094.41 1-0.16052-0.16589-0.79073 0.98558-0.59074 0.03313
1 -5 7 9662.35 739.04 1 0.72774-0.36564-0.66912 0.47430-0.15052 0.80083
-1 5 -7 9658.89 439.89 1-0.17694-0.18531-0.78609 0.98094-0.59223-0.05830
1 -5 813863.64 1460.66 1 0.68969-0.29165-0.72196 0.52722-0.05553 0.79810
1 6 -9 2264.32 306.75 1-0.60712 0.39598 0.78779-0.55418-0.10385-0.73217
-1 -6 8 391.30 137.55 1 0.64450-0.46911-0.76374 0.53005 0.03618 0.70637
-1 -6 757026.74 1754.93 1 0.67699-0.53744-0.73545 0.50176-0.02803 0.67777
1 -6 -759259.21 1724.66 1-0.11142-0.02786 0.76576-0.99946-0.63339-0.01696
-1 -6 6 7619.15 940.48 1 0.70435-0.60065-0.70417 0.47048-0.08949 0.64641
1 -6 -6 6421.32 243.02 1-0.10515 0.00167 0.76307-0.99677-0.63770 0.08024
1 6 -6 6333.00 223.80 1-0.28751 0.18386-0.74830 0.98212-0.59780 0.04020
1 -6 -521505.21 409.55 1 0.67457-0.74244-0.73785 0.50416-0.02296-0.44113
-1 -6 522868.18 511.14 1 0.72664-0.65905-0.67099 0.43721-0.14745 0.61195
1 -6 -521913.93 406.34 1-0.06900 0.00127 0.74668-0.98038-0.66158 0.19707
1 6 -521568.90 364.60 1-0.88508 0.81706 0.46083-0.22698 0.06524-0.52998
1 6 -522912.60 376.66 1-0.38045 0.31266-0.70699 0.94067-0.59616 0.13176
-1 -6 4 1071.58 168.21 1 0.74487-0.71309-0.63560 0.40181-0.20289 0.57449
1 -6 -4 1244.81 90.74 1 0.00569-0.03761 0.70787-0.94156-0.70631 0.33471
-1 6 4 1135.14 75.49 1-0.54038 0.57234 0.81585-0.58223-0.20585 0.57742
-1 6 4 1129.00 198.22 1-0.89170 0.92384 0.44921-0.21536 0.05535 0.31644
1 6 -4 1134.32 52.76 1-0.61057 0.57865-0.55966 0.79341-0.56033 0.18883
-1 -6 3142661.7 2104.03 1 0.75892-0.76294-0.59941 0.36563-0.25443 0.53313
1 -6 -3138070.4 1972.61 1 0.12648-0.12276 0.63114-0.86474-0.76528 0.48697
-1 6 3137317.0 1949.39 1-0.32138 0.31747 0.82720-0.59345-0.46091 0.73960
-1 6 3142457.9 2098.85 1-0.94521 0.94152 0.32316-0.08934-0.04613 0.32488
1 6 -3148505.2 2049.04 1-0.93388 0.93774-0.10795 0.34170-0.34088 0.06218
-1 -6 2 1707.97 203.00 1 0.76901-0.80883-0.56410 0.33031-0.30068 0.48649
1 6 -2 1715.49 212.08 1 0.77791-0.73808-0.35207 0.58584-0.52046 0.33468
1 -6 -2 1735.12 87.45 1 0.28597-0.24641 0.50259-0.73619-0.81585 0.63031
-1 6 2 1354.34 262.06 1-0.03597-0.00373 0.73032-0.49662-0.68215 0.86795
1 6 -2 2017.91 122.60 1-0.94901 0.98861 0.31017-0.07635-0.05615-0.12967
-1 6 2 1380.90 214.73 1-0.97291 0.93335 0.16115 0.07264-0.16570 0.35153
1 -6 -2 1736.05 100.11 1-0.93939 0.97907-0.09078-0.14296-0.33060 0.14480
-1 -6 2 1968.71 60.36 1-0.66427 0.62456-0.51314 0.27939-0.54353 0.72928
1 6 -137345.75 463.50 1 0.77368-0.69814-0.31980 0.55354-0.54694 0.45408
-1 6 133642.12 421.72 1 0.23895-0.31435 0.54395-0.31036-0.80437 0.89713
1 6 -134412.55 393.61 1-0.88601 0.96156 0.45923-0.22538 0.06387-0.15682
-1 -6 134585.00 466.11 1-0.97174 0.89627 0.07751-0.31131-0.22295 0.31586
-1 6 135766.89 475.59 1-0.95324 0.87777-0.04116 0.27495-0.29939 0.39231
1 -6 -133993.46 439.00 1-0.86715 0.94266-0.25844 0.02469-0.42573 0.33283
-1 -6 0 2234.33 359.16 1 0.77827-0.88971-0.51447 0.28071-0.36000 0.36000
1 6 0 1299.13 74.59 1 0.75026-0.63890-0.21405 0.44779-0.62552 0.62552
1 -6 0 1354.59 103.25 1 0.59067-0.47950 0.13789-0.37147-0.79503 0.79503
-1 6 0 1077.76 73.49 1 0.43413-0.54536 0.34997-0.11635-0.83008 0.83008
-1 -6 0 1255.39 171.97 1-0.94939 0.83800 0.30883-0.54265-0.05718 0.05718
-1 6 0 1043.05 103.68 1-0.86217 0.75083-0.26729 0.50103-0.43035 0.43035
1 -6 0 1129.23 80.73 1-0.70127 0.81260-0.47740 0.24366-0.52942 0.52942
-1 -6 -181764.14 1103.54 1 0.77469-0.92194-0.53697 0.30318-0.33391 0.24101
1 -6 179693.80 1156.86 1 0.68553-0.53846-0.03853-0.19504-0.72701 0.81976
1 6 181291.87 1092.40 1 0.60625-0.45920 0.11248 0.12108-0.78727 0.88003
-1 6 -177791.21 1123.01 1 0.54731-0.69437 0.20368 0.02989-0.81176 0.71899
-1 -6 -181255.04 1174.47 1-0.91921 0.77187 0.39365-0.62750 0.00925-0.10220
-1 6 -178996.99 1130.13 1-0.70614 0.55899-0.47244 0.70619-0.52739 0.43452
1 -6 177859.29 1103.90 1-0.42409 0.57126-0.68443 0.45075-0.59303 0.68591
1 -6 2 5773.66 477.89 1 0.74324-0.56023-0.19003-0.04369-0.64146 0.82717
-1 6 -2 6501.95 187.30 1-0.53546 0.35249-0.61599 0.84973-0.57778 0.39203
1 -6 2 6485.54 167.88 1-0.10084 0.28391-0.80554 0.57172-0.58388 0.76975
1 -6 328831.47 482.61 1 0.77314-0.55431-0.31651 0.08277-0.54960 0.82817
-1 6 -327531.29 417.21 1-0.39898 0.18016-0.69768 0.93136-0.59501 0.31637
1 -6 326576.81 380.21 1 0.18556 0.03332-0.83312 0.59936-0.52102 0.79978
1 -6 4 427.75 94.60 1 0.78305-0.52838-0.42282 0.18905-0.45613 0.82768
-1 6 -4 144.86 75.54 1-0.31074 0.05609-0.73868 0.97236-0.59815 0.22663
-1 -6 -529305.67 522.97 1 0.25115-0.54160 0.53351-0.76711-0.80763 0.34379
-1 6 -529749.48 652.59 1-0.26485-0.02573-0.75700 0.99082-0.59732 0.13265
1 -6 6 238.52 131.49 1 0.76253-0.43625-0.58801 0.35423-0.26976 0.82716
-1 6 -6 566.35 133.03 1-0.24989-0.07652-0.76247 0.99629-0.59681 0.03921
1 -6 7 1581.64 244.83 1 0.73671-0.37461-0.65267 0.41888-0.17685 0.82716
-1 6 -7 1956.80 180.71 1-0.25851-0.10374-0.75934 0.99316-0.59712-0.05341
1 7 -9 166.25 96.89 1-0.62237 0.41123 0.77882-0.50627-0.07802-0.75800
-1 -7 8 9316.63 989.31 1 0.65813-0.48274-0.75283 0.48019 0.01019 0.73237
-1 -7 7 9628.72 884.33 1 0.68907-0.54953-0.72265 0.45002-0.05417 0.70391
1 -7 -7 8526.92 313.30 1-0.01326-0.12609 0.71833-0.99098-0.69556 0.04525
1 -7 -645064.21 1302.02 1-0.00050-0.10304 0.71133-0.98398-0.70284 0.14543
1 7 -647952.12 1354.23 1-0.47441 0.37079-0.65559 0.92822-0.58747 0.03020
1 -7 -514426.36 325.64 1 0.64361-0.71148-0.76441 0.49177 0.03784-0.50194
-1 -7 516665.29 432.15 1 0.73580-0.66821-0.65443 0.38168-0.17409 0.63860
1 -7 -517591.11 351.44 1 0.04287-0.11060 0.68614-0.95879-0.72620 0.26169
-1 7 514401.02 394.96 1-0.83716 0.90519 0.53180-0.25898 0.12777 0.33697
1 7 -515344.07 280.45 1-0.85558 0.78756 0.50682-0.23400 0.10532-0.57007
1 7 -515495.87 273.17 1-0.60043 0.53270-0.56782 0.84052-0.56307 0.09869
-1 -7 466491.08 887.59 1 0.75261-0.72083-0.61698 0.34423-0.22997 0.60158
1 -7 -467341.41 1430.48 1 0.12202-0.15414 0.63428-0.90681-0.76340 0.39233
-1 7 466256.00 752.10 1-0.48603 0.51800 0.82832-0.55578-0.27864 0.65021
-1 7 471490.25 1587.47 1-0.89856 0.93069 0.43656-0.16374 0.04469 0.32710
1 7 -465667.33 682.13 1-0.81420 0.78225-0.34264 0.61534-0.46867 0.09713
-1 -7 349769.65 856.90 1 0.76528-0.76930-0.57850 0.30574-0.28226 0.56096
1 -7 -355284.01 851.50 1 0.23691-0.23320 0.54567-0.81820-0.80380 0.52550
-1 7 352880.80 802.67 1-0.24988 0.24593 0.81294-0.54028-0.52601 0.80473
-1 7 353826.73 898.05 1-0.94688 0.94319 0.31757-0.04478-0.05045 0.32920
1 7 -355442.14 792.32 1-0.96750 0.97116 0.03607 0.23668-0.25027-0.02847
-1 -7 356529.72 799.68 1 0.11701-0.12092-0.83310 0.56037-0.54060 0.81936
-1 -7 2167461.1 2339.08 1 0.77408-0.81391-0.54033 0.26758-0.32990 0.51570
1 -7 -2162925.0 2211.15 1 0.37417-0.33463 0.41617-0.68872-0.82873 0.64317
-1 7 2168791.5 2277.16 1 0.02692-0.06663 0.69565-0.42301-0.71786 0.90367
1 7 -2170514.5 2269.22 1-0.95322 0.99281 0.29449-0.02169-0.06814-0.11768
-1 -7 2169643.6 2245.70 1-0.72819 0.68850-0.44917 0.17647-0.51766 0.70343
-1 -7 1 287.18 95.06 1 0.77944-0.85508-0.50507 0.23235-0.37062 0.46351
1 7 -1 252.72 46.30 1 0.76008-0.68454-0.25190 0.52460-0.59900 0.50614
1 -7 -1 193.95 88.92 1 0.50829-0.43300 0.25773-0.53023-0.82170 0.72894
-1 7 1 120.92 51.27 1 0.27264-0.34804 0.51462-0.24210-0.81290 0.90567
1 7 -1 382.36 51.69 1-0.90444 0.97999 0.42513-0.15231 0.03513-0.12808
-1 -7 1 248.94 38.74 1-0.96427 0.88880 0.01402-0.28678-0.26454 0.35745
-1 7 1 263.95 84.13 1-0.96035 0.88488-0.00812 0.28088-0.27867 0.37158
1 -7 -1 99.63 65.54 1-0.86746 0.94297-0.25789-0.01482-0.42543 0.33253
-1 -7 026395.38 449.72 1 0.78185-0.89329-0.47861 0.20589-0.39952 0.39952
1 7 026149.87 418.44 1 0.72567-0.61449-0.13711 0.40962-0.67424 0.67424
1 -7 026858.69 464.25 1 0.61772-0.50654 0.09308-0.36558-0.78086 0.78086
-1 7 024770.66 425.63 1 0.44291-0.55413 0.33970-0.06715-0.82971 0.82971
1 7 024557.00 420.96 1-0.85458 0.96602 0.50825-0.23543 0.10659-0.10659
-1 -7 025742.63 443.76 1-0.96544 0.85405 0.23507-0.50787-0.11252 0.11252
1 -7 025355.99 433.17 1-0.72334 0.83468-0.45440 0.18171-0.51989 0.51989
-1 -7 -163827.99 889.11 1 0.78191-0.92916-0.47769 0.20496-0.40051 0.30762
1 -7 163122.39 955.23 1 0.69521-0.54813-0.06030-0.21220-0.71627 0.80902
1 7 160311.77 833.75 1 0.58426-0.43721 0.14806 0.12444-0.79794 0.89070
-1 -7 -159752.84 911.58 1-0.94285 0.79556 0.33078-0.60357-0.04021-0.05270
-1 7 -160539.36 904.46 1-0.77521 0.62805-0.39451 0.66721-0.49335 0.40046
1 -7 163613.69 929.31 1-0.48121 0.62838-0.65145 0.37882-0.58655 0.67943
-1 -7 -246247.69 654.88 1 0.76142-0.94448-0.59164 0.31889-0.26492 0.07912
1 -7 245227.53 759.66 1 0.74489-0.56189-0.19551-0.07717-0.63788 0.82360
1 7 245336.56 635.99 1-0.11911 0.30209 0.76900-0.49635-0.62804 0.81386
-1 7 -245397.29 737.24 1-0.63301 0.45004-0.54092 0.81363-0.55379 0.36804
1 -7 243195.62 685.24 1-0.17957 0.36264-0.78532 0.51253-0.59246 0.77833
1 -7 396938.07 1164.50 1 0.77237-0.55354-0.31188 0.03919-0.55332 0.83189
-1 7 -392464.28 1058.79 1-0.50640 0.28758-0.63555 0.90818-0.58277 0.30413
1 -7 393228.19 1036.86 1 0.10997 0.10891-0.83285 0.56013-0.54245 0.82121
-1 7 -4 180.01 61.40 1-0.41564 0.16099-0.68898 0.96160-0.59375 0.22224
1 -7 5 713.52 155.11 1 0.78013-0.48966-0.49876 0.22603-0.37765 0.84210
-1 7 -5 568.55 82.76 1-0.36185 0.07138-0.71596 0.98858-0.59704 0.13264
-1 7 -6 531.04 102.38 1-0.33897 0.01267-0.72647 0.99909-0.59777 0.04049
1 -7 7 9638.41 755.19 1 0.74359-0.38150-0.63843 0.36568-0.19865 0.84895
-1 7 -711131.43 398.34 1-0.34055-0.02156-0.72576 0.99839-0.59773-0.05241
1 -7 8 31.42 95.40 1 0.71202-0.31398-0.69374 0.42110-0.10836 0.85093
-1 -8 9 1689.09 374.28 1 0.63451-0.42328-0.77098 0.45940 0.05450 0.78088
-1 -8 818402.68 1789.00 1 0.66945-0.49407-0.74274 0.43116-0.01241 0.75497
-1 -8 7 111.75 81.89 1 0.69890-0.55935-0.71111 0.39952-0.07655 0.72629
1 -8 -6100220.7 2701.42 1 0.10547-0.20902 0.64591-0.95751-0.75608 0.19867
1 8 -694303.39 2510.04 1-0.65125 0.54771-0.52495 0.83661-0.54798-0.00927
-1 -8 5 5748.98 703.36 1 0.74277-0.67518-0.64022 0.32850-0.19596 0.66046
1 -8 -5 4871.77 188.64 1 0.15156-0.21953 0.61307-0.92453-0.77535 0.31151
-1 8 5 4697.94 167.44 1-0.61217 0.67997 0.78494-0.47346-0.09541 0.55988
-1 8 5 5643.66 711.66 1-0.84617 0.91420 0.51989-0.20809 0.11700 0.34774
1 8 -5 4840.49 148.95 1-0.77515 0.70737-0.39459 0.70624-0.49338 0.02896
-1 -8 427306.31 700.06 1 0.75821-0.72642-0.60153 0.28981-0.25154 0.62314
1 -8 -426391.49 609.69 1 0.22845-0.26058 0.55278-0.86424-0.80139 0.43032
-1 8 425689.85 583.51 1-0.43198 0.46389 0.83361-0.52194-0.34421 0.71580
-1 8 426548.33 686.79 1-0.90311 0.93524 0.42777-0.11597 0.03733 0.33446
1 8 -426881.76 572.39 1-0.91744 0.88547-0.15299 0.46466-0.36728-0.00431
-1 -8 337459.70 577.45 1 0.76955-0.77357-0.56181 0.25009-0.30356 0.58226
1 -8 -336557.19 479.86 1 0.33094-0.32725 0.46002-0.77151-0.82392 0.54559
-1 8 335221.70 453.49 1-0.18737 0.18343 0.79463-0.48303-0.57744 0.85617
-1 8 337117.50 582.60 1-0.94743 0.94374 0.31570-0.00394-0.05190 0.33065
1 8 -335363.60 405.49 1-0.97351 0.97718 0.11559 0.19613-0.19723-0.08150
-1 -8 336453.12 400.60 1-0.11317 0.10930-0.80274 0.49098-0.58548 0.86428
1 -8 -258023.17 903.58 1 0.44506-0.40553 0.33716-0.64864-0.82959 0.64404
-1 8 257354.15 878.51 1 0.07526-0.11497 0.66590-0.35430-0.74223 0.92803
1 8 -256501.64 839.61 1-0.95334 0.99293 0.29401 0.01774-0.06851-0.11732
-1 8 261773.05 1006.74 1-0.97175 0.93216 0.18079 0.13096-0.15168 0.33752
-1 -8 259094.68 868.47 1-0.75593 0.71624-0.41784 0.10618-0.50395 0.68972
-1 -8 116845.15 339.25 1 0.78136-0.85699-0.48537 0.17369-0.39227 0.48516
1 8 -116450.67 316.28 1 0.74390-0.66836-0.19220 0.50385-0.64005 0.54719
1 -8 -115919.33 317.46 1 0.55244-0.47715 0.19624-0.50767-0.81011 0.71735
-1 8 116214.12 310.92 1 0.29553-0.37093 0.49380-0.18233-0.81781 0.91058
1 8 -116243.23 305.20 1-0.91364 0.98918 0.40606-0.09426 0.01938-0.11233
-1 8 115866.09 345.45 1-0.96557 0.89010 0.02234 0.28938-0.25917 0.35209
-1 -8 117527.24 630.72 1-0.95442 0.87896-0.03609-0.27563-0.29624 0.38916
-1 -8 0 2161.34 279.65 1 0.78295-0.89439-0.45570 0.14402-0.42344 0.42344
1 8 0 1967.09 88.99 1 0.70141-0.59023-0.07482 0.38626-0.70881 0.70881
1 -8 0 1588.46 101.14 1 0.63994-0.52876 0.05288-0.36431-0.76659 0.76659
-1 8 0 1869.26 111.01 1 0.44678-0.55800 0.33513-0.02364-0.82950 0.82950
1 8 0 2505.81 187.34 1-0.86928 0.98072 0.48651-0.17471 0.08743-0.08743
-1 -8 0 1995.25 162.15 1-0.97237 0.86099 0.17163-0.48340-0.15817 0.15817
-1 8 0 2123.03 195.60 1-0.91778 0.80645-0.15212 0.46379-0.36677 0.36677
1 -8 0 1634.93 98.41 1-0.73732 0.84866-0.43912 0.12747-0.51333 0.51333
-1 -8 -168910.00 1001.85 1 0.78317-0.93042-0.44504 0.13335-0.43425 0.34136
1 -8 175404.27 1169.55 1 0.70427-0.55719-0.08168-0.22974-0.70521 0.79796
1 8 173972.75 1069.30 1 0.56520-0.41815 0.17734 0.13408-0.80565 0.89842
-1 8 -173840.17 1129.05 1-0.82755 0.68039-0.32316 0.63482-0.45904 0.36615
1 -8 175325.21 1134.21 1-0.52325 0.67039-0.62430 0.31264-0.58004 0.67291
-1 -8 -264424.89 919.78 1 0.78031-0.96337-0.49698 0.18530-0.37961 0.19383
1 -8 261364.02 1008.48 1 0.74717-0.56416-0.20322-0.10842-0.63279 0.81850
1 8 261463.40 872.38 1 0.08286 0.10010 0.66098-0.34938-0.74581 0.93161
-1 8 -261940.51 970.75 1-0.71234 0.52938-0.46604 0.77771-0.52474 0.33899
1 -8 3148218.9 3163.26 1 0.77214-0.55331-0.31054-0.00110-0.55439 0.83297
-1 8 -3152613.9 3174.60 1-0.60052 0.38174-0.56775 0.87941-0.56304 0.28442
1 -8 437284.11 1003.25 1 0.78243-0.52776-0.40546 0.09378-0.47263 0.84419
-1 8 -435940.05 916.20 1-0.51279 0.25814-0.63138 0.94296-0.58171 0.21019
1 -8 513437.14 988.32 1 0.78109-0.49061-0.48861 0.17693-0.38877 0.85322
-1 8 -513103.30 448.41 1-0.45573 0.16526-0.66667 0.97824-0.58979 0.12539
1 -8 6107834.7 3181.08 1 0.76951-0.44323-0.56197 0.25025-0.30336 0.86076
-1 8 -6109668.511932.33 1-0.42732 0.10103-0.68267 0.99425-0.59274 0.03546
1 -8 710573.57 870.50 1 0.74887-0.38678-0.62633 0.31462-0.21653 0.86684
-1 8 -7 9998.19 480.57 1-0.42318 0.06106-0.68492 0.99650-0.59311-0.05704
1 -8 8 8640.69 920.89 1 0.71990-0.32186-0.68202 0.37044-0.12874 0.87130
-1 -9 8 1489.14 319.34 1 0.67882-0.50343-0.73360 0.38307-0.03190 0.77447
-1 -9 712168.40 1085.74 1 0.70684-0.56729-0.70088 0.35035-0.09552 0.74526
-1 -9 6 5502.86 583.51 1 0.72956-0.62616-0.66595 0.31527-0.15570 0.71310
1 -9 -6 5128.42 251.79 1 0.20865-0.31246 0.56903-0.91942-0.79540 0.23879
-1 -9 535074.23 810.44 1 0.74804-0.68045-0.62831 0.27763-0.21365 0.67816
1 -9 -535756.17 724.01 1 0.25303-0.32100 0.53188-0.88228-0.80812 0.34428
-1 9 532019.63 657.50 1-0.57705 0.64485 0.80247-0.45205-0.15182 0.61628
-1 9 535564.34 850.35 1-0.85271 0.92074 0.51088-0.16011 0.10894 0.35580
1 9 -535666.82 666.66 1-0.88942 0.82163-0.21603 0.56666-0.40280-0.06169
-1 -9 435734.79 746.93 1 0.76223-0.73044-0.58902 0.23834-0.26842 0.64003
1 -9 -431628.07 546.66 1 0.32233-0.35448 0.46840-0.81882-0.82261 0.45151
-1 9 431313.71 522.86 1-0.38065 0.41256 0.83326-0.48263-0.40097 0.77256
-1 9 432474.85 669.46 1-0.90590 0.93803 0.42221-0.07143 0.03271 0.33908
1 9 -434442.53 523.67 1-0.95938 0.92715-0.01303 0.36373-0.28178-0.08987
-1 -9 3 1520.12 281.10 1 0.77239-0.77642-0.54891 0.19822-0.31952 0.59822
1 -9 -3 1294.83 90.56 1 0.40943-0.40574 0.37805-0.72847-0.83032 0.55199
-1 9 3 1131.32 71.96 1-0.13449 0.13055 0.77528-0.42472-0.61713 0.89585
-1 9 3 1236.74 163.33 1-0.94712 0.94343 0.31677 0.03395-0.05107 0.32982
1 9 -3 1403.56 95.90 1-0.97251 0.97618 0.16898 0.18170-0.16019-0.11855
-1 -9 3 1311.78 58.93 1-0.26200 0.25813-0.75806 0.40732-0.59723 0.87604
-1 -9 2 9044.34 283.81 1 0.77895-0.81878-0.50919 0.15854-0.36599 0.55177
1 -9 -210085.19 297.98 1 0.50224-0.46282 0.26573-0.61609-0.82287 0.63734
1 9 -2 7823.70 374.21 1-0.95162 0.99121 0.30062 0.05010-0.06346-0.12236
-1 9 2 8372.86 887.05 1-0.97072 0.93112 0.19301 0.15771-0.14298 0.32881
-1 -9 2 8032.35 184.39 1-0.76802 0.72833-0.40337 0.05276-0.49741 0.68318
-1 -9 138836.80 694.13 1 0.78225-0.85789-0.47216 0.12152-0.40636 0.49925
1 9 -139291.82 655.93 1 0.72634-0.65080-0.13903 0.48963-0.67311 0.58025
1 -9 -139190.16 655.93 1 0.58830-0.51300 0.14167-0.49203-0.79613 0.70336
-1 9 138025.31 630.77 1 0.31056-0.38594 0.47967-0.12925-0.82064 0.91342
1 9 -139299.49 651.88 1-0.91790 0.99345 0.39662-0.04585 0.01167-0.10462
-1 9 138680.87 676.37 1-0.96929 0.89383 0.05093 0.29976-0.24055 0.33347
-1 -9 139211.05 628.63 1-0.94315 0.86765-0.07822-0.27240-0.32300 0.41590
-1 -9 011875.55 266.26 1 0.78320-0.89464-0.44194 0.09130-0.43735 0.43735
1 9 012560.23 260.41 1 0.67803-0.56686-0.02232 0.37269-0.73468 0.73468
1 9 012077.78 280.27 1-0.87833 0.98977 0.47214-0.12136 0.07495-0.07495
-1 -9 012272.61 278.18 1-0.97352 0.86216 0.11611-0.46681-0.19688 0.19688
-1 9 012535.60 297.27 1-0.93520 0.82387-0.10395 0.45458-0.33850 0.33850
-1 -9 -1 5140.88 175.97 1 0.78314-0.93039-0.42788 0.07723-0.45122 0.35833
1 -9 1 5238.76 197.12 1 0.71277-0.56569-0.10279-0.24757-0.69381 0.78657
1 9 1 5097.77 135.42 1 0.54747-0.40042 0.20345 0.14690-0.81171 0.90447
1 9 1 6815.52 689.23 1-0.83487 0.98221 0.53475-0.18397 0.13045-0.03750
-1 9 -1 4654.81 173.56 1-0.86726 0.72010-0.25825 0.60888-0.42562 0.33272
1 -9 1 5208.04 165.24 1-0.55389 0.70104-0.60301 0.25239-0.57408 0.66696
-1 -9 -2191867.0 1905.27 1 0.78289-0.96594-0.45783 0.10719-0.42127 0.23549
1 -9 2196069.9 2125.61 1 0.74987-0.56687-0.21267-0.13793-0.62645 0.81217
1 9 2193526.2 1909.76 1 0.17409 0.00883 0.59617-0.24578-0.78374 0.96928
-1 9 -2197444.5 2081.93 1-0.77575 0.59277-0.39384 0.74445-0.49304 0.30727
1 -9 3 490.92 157.10 1 0.77236-0.55354-0.31185-0.03875-0.55334 0.83191
-1 9 -3 263.58 122.36 1-0.68072 0.46195-0.49765 0.84827-0.53754 0.25891
1 -9 4 1527.42 215.42 1 0.78223-0.52756-0.40139 0.05075-0.47643 0.84799
-1 9 -4 1466.06 119.77 1-0.60026 0.34567-0.56796 0.91858-0.56311 0.19161
1 -9 540617.42 1215.93 1 0.78167-0.49120-0.48121 0.13057-0.39675 0.86120
-1 9 -540015.30 1147.52 1-0.54363 0.25322-0.61030 0.96092-0.57618 0.11181
1 -9 6 1087.25 268.51 1 0.77160-0.44531-0.55270 0.20202-0.31487 0.87228
-1 9 -6 583.19 126.12 1-0.51227 0.18597-0.63172 0.98224-0.58180 0.02452
1 -9 7 9771.43 1232.79 1 0.75290-0.39080-0.61625 0.26557-0.23102 0.88132
1 -9 8 202.90 106.89 1 0.72577-0.32787-0.67247 0.32179-0.14502 0.88822
-1 -10 8 3380.09 458.19 1 0.68652-0.51114-0.72548 0.33599-0.04853 0.79109
-1 -10 745877.30 1795.02 1 0.71322-0.57368-0.69202 0.30253-0.11141 0.76115
-1 -10 6 606.77 185.91 1 0.73469-0.63129-0.65655 0.26690-0.17076 0.72816
1 -10 -6 468.49 76.24 1 0.30595-0.40976 0.48407-0.87339-0.81979 0.26318
-1 -10 550507.00 1112.21 1 0.75200-0.68440-0.61857 0.22892-0.22772 0.69222
1 -10 -551549.16 1001.13 1 0.34440-0.41239 0.44669-0.83605-0.82574 0.36186
-1 10 550865.11 1103.60 1-0.85725 0.92527 0.50444-0.11470 0.10321 0.36153
1 10 -549274.75 913.88 1-0.94887 0.88108-0.05754 0.44712-0.31035-0.15414
-1 -10 417353.03 611.85 1 0.76508-0.73330-0.57921 0.18956-0.28133 0.65293
1 -10 -417667.41 352.98 1 0.40302-0.43517 0.38514-0.77449-0.83020 0.45909
-1 10 416304.66 319.03 1-0.33360 0.36551 0.82891-0.43932-0.44901 0.82060
-1 10 419229.40 1132.40 1-0.90730 0.93943 0.41937-0.02962 0.03035 0.34143
1 10 -417066.85 308.58 1-0.97227 0.94003 0.08530 0.30435-0.21773-0.15392
-1 -10 417113.37 280.92 1 0.25218-0.22036-0.82896 0.43949-0.49921 0.87079
-1 -10 3250150.1 3638.07 1 0.77426-0.77828-0.53933 0.14968-0.33109 0.60980
1 -10 -3236657.0 4860.69 1 0.47440-0.47070 0.30153-0.69089-0.82705 0.54872
-1 10 3218223.9 4474.42 1-0.09077 0.08687 0.75677-0.36728-0.64733 0.92604
-1 10 3216720.7 4530.70 1-0.94610 0.94241 0.32022 0.06947-0.04840 0.32716
1 10 -3243514.3 3418.78 1-0.96886 0.97255 0.21042 0.17927-0.13046-0.14828
-1 -10 3255790.8 3559.64 1-0.35717 0.35331-0.71815 0.32868-0.59722 0.87586
-1 -10 2 507.20 141.64 1 0.77998-0.81981-0.50019 0.11058-0.37606 0.56184
1 -10 -2 239.56 77.84 1 0.54892-0.50950 0.20136-0.59065-0.81125 0.62572
-1 10 2 212.21 76.49 1 0.13907-0.17863 0.62216-0.23284-0.77043 0.95596
1 10 -2 143.27 50.83 1-0.94874 0.98834 0.31113 0.07856-0.05541-0.13041
-1 10 2 354.01 118.12 1-0.96934 0.92975 0.20631 0.18338-0.13343 0.31926
-1 -10 2 258.73 43.42 1-0.77191 0.73222-0.39861 0.00904-0.49523 0.68100
-1 -10 1202806.4 2946.90 1 0.78265-0.85829-0.46406 0.07446-0.41483 0.50772
1 -10 -1208881.4 2989.81 1 0.61800-0.54271 0.09259-0.48188-0.78070 0.68793
1 10 -1210332.0 2988.29 1-0.91920 0.99475 0.39366-0.00392 0.00926-0.10221
-1 10 1197290.6 2884.38 1-0.97178 0.89631 0.07808 0.31157-0.22257 0.31548
-1 -10 1214712.0 3038.07 1-0.93153 0.85602-0.11491-0.27467-0.34501 0.43791
-1 -10 0 8167.41 324.39 1 0.78321-0.89465-0.43476 0.04516-0.44447 0.44447
1 -10 0 8166.39 240.10 1 0.67577-0.56459-0.01753-0.37176-0.73689 0.73689
1 10 010061.09 699.43 1-0.88355 0.99499 0.46344-0.07369 0.06747-0.06747
-1 10 0 9875.65 746.63 1-0.94816 0.83682-0.06025 0.44984-0.31202 0.31202
-1 -10 -178957.21 886.43 1 0.78298-0.93023-0.42029 0.03069-0.45856 0.36567
1 -10 185733.49 1063.38 1 0.72076-0.57368-0.12367-0.26561-0.68206 0.77481
1 10 180758.70 886.36 1 0.53034-0.38329 0.22773 0.16155-0.81662 0.90938
1 10 181697.10 1015.27 1-0.84324 0.99058 0.52382-0.13408 0.12055-0.02760
-1 10 -180111.61 978.55 1-0.89750 0.75034-0.19917 0.58876-0.39346 0.30056
-1 -10 -210457.73 258.79 1 0.78320-0.96626-0.44117 0.05157-0.43812 0.25234
1 -10 2 9007.10 321.68 1 0.75286-0.56985-0.22349-0.16607-0.61907 0.80478
1 10 210605.71 340.85 1 0.22117-0.03824 0.55881-0.16948-0.79925 0.98478
-1 10 -210839.53 321.50 1-0.82606 0.64307-0.32539 0.71495-0.46015 0.27438
-1 -10 -3 9394.04 159.68 1 0.75756-0.97642-0.60342 0.21377-0.24894-0.02975
1 -10 310422.35 343.01 1 0.77295-0.55412-0.31534-0.07421-0.55054 0.82911
1 10 3 9550.76 150.10 1-0.48743 0.70631 0.82810-0.43874-0.27686 0.55553
-1 10 -3 9566.04 259.73 1-0.74756 0.52875-0.42756 0.81712-0.50827 0.22961
1 -10 4 331.64 158.84 1 0.78214-0.52747-0.39976 0.01016-0.47795 0.84951
-1 10 -4 285.61 94.66 1-0.67697 0.42238-0.50124 0.89081-0.53894 0.16744
1 -10 5 3136.27 356.13 1 0.78201-0.49153-0.47621 0.08660-0.40208 0.86653
-1 10 -5 2483.77 174.29 1-0.62388 0.33348-0.54866 0.93824-0.55653 0.09216
1 -10 621058.61 1639.29 1 0.77306-0.44678-0.54561 0.15596-0.32353 0.88094
-1 10 -620999.74 657.78 1-0.59210 0.26588-0.57439 0.96397-0.56522 0.00797
1 -10 7 1812.19 411.56 1 0.75593-0.39384-0.60805 0.21840-0.24254 0.89285
-1 -11 811961.98 1255.47 1 0.69280-0.51742-0.71840 0.28997-0.06253 0.80510
-1 -11 7 2375.95 487.03 1 0.71830-0.57875-0.68449 0.25606-0.12451 0.77425
-1 -11 6 2895.88 392.98 1 0.73865-0.63525-0.64881 0.22020-0.18284 0.74024
1 -11 -6 2774.02 115.98 1 0.39442-0.49826 0.39454-0.82283-0.82991 0.27326
-1 -11 5 5524.29 733.42 1 0.75491-0.68732-0.61087 0.18226-0.23860 0.70311
1 -11 -5 4626.59 195.23 1 0.42439-0.49238 0.36118-0.78947-0.83032 0.36644
-1 11 5 4483.26 404.72 1-0.86013 0.92816 0.50026-0.07154 0.09950 0.36523
1 11 -5 3885.80 220.32 1-0.97116 0.90303 0.07018 0.35843-0.22783-0.23674
-1 -11 472435.49 1811.64 1 0.76707-0.73528-0.57184 0.14323-0.29084 0.66244
1 -11 -470626.25 1690.88 1 0.47127-0.50341 0.30542-0.73372-0.82741 0.45631
-1 11 468925.06 1728.81 1-0.90756 0.93969 0.41884 0.00987 0.02992 0.34187
1 11 -469876.18 1636.95 1-0.97306 0.94083 0.15771 0.27091-0.16810-0.20354
-1 -11 473618.16 1710.29 1 0.12804-0.09613-0.83338 0.40482-0.53764 0.90932
-1 -11 342132.05 824.98 1 0.77545-0.77947-0.53266 0.10405-0.33902 0.61773
1 -11 -339067.23 664.69 1 0.52805-0.52451 0.23090-0.65912-0.81721 0.53891
-1 11 339047.66 752.63 1-0.94446 0.94077 0.32561 0.10306-0.04423 0.32298
1 11 -340818.17 694.58 1-0.96384 0.96753 0.24474 0.18392-0.10541-0.17334
-1 -11 340393.06 629.19 1-0.41928 0.41542-0.68703 0.25861-0.59345 0.87209
-1 -11 215227.42 644.96 1 0.78055-0.82037-0.49462 0.06606-0.38221 0.56799
1 -11 -215600.60 412.36 1 0.58743-0.54801 0.14306-0.57128-0.79652 0.61099
1 11 -214868.46 403.88 1-0.94496 0.98455 0.32400 0.10466-0.04548-0.14035
-1 11 216238.27 1255.47 1-0.96758 0.92798 0.22048 0.20819-0.12318 0.30901
-1 -11 215693.85 390.40 1-0.77085 0.73116-0.39991-0.02860-0.49583 0.68160
-1 -11 125085.78 446.63 1 0.78281-0.85845-0.46000 0.03144-0.41903 0.51192
1 -11 -126749.60 432.39 1 0.64268-0.56741 0.04781-0.47603-0.76463 0.67188
1 11 -124148.75 507.93 1-0.91851 0.99406 0.39523 0.03348 0.01054-0.10349
-1 11 126292.63 459.66 1-0.97319 0.89773 0.10413 0.32449-0.20504 0.29795
-1 -11 125007.10 412.93 1-0.91941 0.84390-0.14798-0.28055-0.36438 0.45728
-1 -11 023426.62 381.54 1 0.78319-0.89463-0.43243 0.00386-0.44677 0.44677
1 -11 022824.33 416.54 1 0.69038-0.57920-0.04930-0.37891-0.72176 0.72176
1 11 024681.28 444.60 1-0.88605 0.99749 0.45916-0.03044 0.06382-0.06382
-1 11 024607.97 453.78 1-0.95794 0.84658-0.02010 0.44873-0.28624 0.28624
-1 -11 -110098.67 524.35 1 0.78295-0.93020-0.41899-0.00956-0.45981 0.36692
1 -11 1 9979.41 332.37 1 0.72831-0.58113-0.14458-0.28393-0.66981 0.76267
1 11 110639.84 287.08 1 0.51342-0.36637 0.25086 0.17735-0.82064 0.91340
1 11 111271.42 879.86 1-0.84856 0.99590 0.51664-0.08791 0.11408-0.02113
-1 11 -110903.40 639.59 1-0.92052 0.77337-0.14511 0.57366-0.36272 0.26982
-1 -11 -264305.15 1355.12 1 0.78321-0.96627-0.43606 0.00749-0.44319 0.25741
1 -11 268256.11 1533.54 1 0.75600-0.57299-0.23541-0.19310-0.61076 0.79648
1 11 268320.89 1431.22 1 0.24661-0.06368 0.53742-0.10916-0.80644 0.99198
-1 11 -265615.57 1434.32 1-0.86561 0.68263-0.26119 0.68974-0.42718 0.24138
-1 -11 -310866.70 280.74 1 0.77331-0.99217-0.54461 0.11605-0.32460 0.04593
1 -11 313067.27 462.70 1 0.77381-0.55498-0.32064-0.10788-0.54626 0.82483
1 11 311451.42 282.06 1-0.31174 0.53057 0.82569-0.39715-0.47014 0.74883
-1 11 -312336.23 394.24 1-0.80250 0.58369-0.35895 0.78748-0.47659 0.19794
1 -11 429620.76 949.97 1 0.78216-0.52749-0.40022-0.02833-0.47752 0.84908
-1 11 -427258.50 862.38 1-0.74267 0.48803-0.43313 0.86165-0.51072 0.13918
-1 11 -5 2944.66 265.35 1-0.69541 0.40501-0.48328 0.91182-0.53181 0.06744
1 -11 625195.00 1641.31 1 0.77405-0.44776-0.54048 0.11187-0.32971 0.88712
-1 11 -626271.25 1033.50 1-0.66542 0.33920-0.51207 0.94060-0.54312-0.01412
1 -11 7 1309.32 327.83 1 0.75819-0.39610-0.60159 0.17298-0.25146 0.90176
-1 -12 8 206.40 91.64 1 0.69786-0.52247-0.71238 0.24500-0.07413 0.81669
-1 -12 6 1095.07 255.80 1 0.74163-0.63823-0.64266 0.17509-0.19226 0.74967
-1 -12 5 189.36 124.61 1 0.75700-0.68940-0.60505 0.13747-0.24670 0.71120
1 -12 -5 300.88 96.95 1 0.49297-0.56118 0.27782-0.74497-0.82449 0.36067
-1 12 5 460.45 186.84 1-0.86163 0.92965 0.49806-0.03037 0.09757 0.36717
-1 -12 4 3217.94 401.22 1 0.76838-0.73659-0.56667 0.09910-0.29743 0.66903
1 -12 -4 3146.67 360.29 1 0.52842-0.56075 0.23040-0.69755-0.81711 0.44605
-1 12 4 2973.29 312.64 1-0.90685 0.93898 0.42029 0.04740 0.03112 0.34067
1 12 -4 2660.11 265.51 1-0.96833 0.93613 0.21472 0.25292-0.12735-0.24431
-1 -12 388086.36 2162.97 1 0.77620-0.78022-0.52845 0.06093-0.34384 0.62251
1 -12 -386287.66 2059.25 1 0.57261-0.56907 0.16612-0.63327-0.80281 0.52452
-1 12 387505.71 2169.47 1-0.94226 0.93857 0.33260 0.13504-0.03879 0.31755
1 12 -386451.52 2035.64 1-0.95783 0.96152 0.27513 0.19250-0.08278-0.19597
-1 -12 383451.43 1952.30 1-0.45979 0.45592-0.66430 0.19694-0.58931 0.86795
-1 -12 276633.07 1699.74 1 0.78080-0.82063-0.49193 0.02441-0.38515 0.57093
1 -12 -273664.96 1597.58 1 0.61957-0.58015 0.08989-0.55704-0.77977 0.59424
1 12 -272140.46 1547.09 1-0.94036 0.97996 0.33842 0.12921-0.03424-0.15158
-1 12 275679.84 1716.43 1-0.96540 0.92580 0.23533 0.23231-0.11233 0.29817
-1 -12 277067.94 1635.81 1-0.76647 0.72677-0.40526-0.06221-0.49827 0.68404
-1 -12 1 2147.60 158.85 1 0.78284-0.85848-0.45918-0.00834-0.41988 0.51277
1 -12 -1 2078.69 204.63 1 0.66403-0.58876 0.00659-0.47374-0.74767 0.65492
1 12 -1 1747.61 204.20 1-0.91636 0.99190 0.40009 0.06760 0.01449-0.10744
-1 12 1 1647.83 205.78 1-0.97365 0.89818 0.12930 0.33828-0.18783 0.28075
-1 -12 0 5436.63 396.67 1 0.78320-0.89464-0.43373-0.03378-0.44549 0.44549
1 -12 0 4560.31 207.78 1 0.70333-0.59215-0.07942-0.38772-0.70640 0.70640
1 12 0 5605.06 507.20 1-0.88651 0.99796 0.45836 0.00933 0.06313-0.06313
-1 12 0 5146.87 417.63 1-0.96479 0.85342 0.01727 0.45031-0.26244 0.26244
-1 -12 -145773.56 1007.09 1 0.78303-0.93028-0.42201-0.04550-0.45690 0.36401
1 -12 147282.19 1101.19 1 0.73533-0.58815-0.16516-0.30230-0.65726 0.75012
1 12 152638.50 1154.97 1 0.49650-0.34945 0.27324 0.19390-0.82390 0.91666
1 12 148701.60 1133.47 1-0.85150 0.99883 0.51258-0.04488 0.11045-0.01750
-1 12 -146868.30 1069.13 1-0.93797 0.79081-0.09534 0.56284-0.33334 0.24044
-1 -12 -264423.75 972.58 1 0.78321-0.96627-0.43770-0.02981-0.44157 0.25579
1 -12 269142.83 1196.29 1 0.75920-0.57620-0.24825-0.21922-0.60164 0.78735
1 12 267521.16 1008.23 1 0.25956-0.07663 0.52620-0.05901-0.80977 0.99531
-1 12 -267712.64 1115.75 1-0.89652 0.71354-0.20125 0.66876-0.39462 0.20882
-1 -12 -318741.94 417.51 1 0.77703-0.99589-0.52317 0.05565-0.35000 0.07133
1 -12 316667.63 489.77 1 0.77486-0.55604-0.32744-0.14003-0.54069 0.81927
1 12 314581.22 294.80 1-0.20395 0.42274 0.79998-0.33258-0.56428 0.84301
-1 12 -315222.32 399.59 1-0.84695 0.62815-0.29290 0.76038-0.44369 0.16503
1 -12 4 2230.33 257.35 1 0.78228-0.52762-0.40248-0.06504-0.47542 0.84698
-1 12 -4 2457.02 174.52 1-0.79800 0.54337-0.36503 0.83251-0.47951 0.10797
1 -12 576973.90 2383.86 1 0.78225-0.49177-0.47226 0.00474-0.40625 0.87070
-1 12 -579793.17 2328.80 1-0.75763 0.46717-0.41583 0.88331-0.50305 0.03863
1 -12 612762.11 1367.39 1 0.77466-0.44838-0.53713 0.06956-0.33372 0.89112
1 -12 7 7430.85 1076.18 1 0.75980-0.39771-0.59674 0.12916-0.25806 0.90837
-1 -13 7 345.32 143.43 1 0.72495-0.58574-0.67384 0.16731-0.14273 0.79303
-1 -13 677680.29 9238.91 1 0.74379-0.64039-0.63800 0.13146-0.19930 0.75671
-1 -13 5 8499.00 1171.70 1 0.75840-0.69081-0.60095 0.09441-0.25233 0.71684
1 -13 -5 7582.28 287.38 1 0.55089-0.61910 0.19850-0.70458-0.81062 0.34679
-1 13 5 7531.63 850.18 1-0.86192 0.92995 0.49762 0.00904 0.09718 0.36756
-1 -13 4 1825.16 221.75 1 0.76916-0.73737-0.56347 0.05693-0.30147 0.67308
1 -13 -4 1938.14 166.69 1 0.57617-0.60850 0.16065-0.66673-0.80138 0.43032
-1 13 4 1672.30 330.40 1-0.90529 0.93743 0.42343 0.08323 0.03372 0.33807
1 13 -4 1431.31 172.25 1-0.96076 0.92856 0.26122 0.24539-0.09319-0.27847
-1 -13 3 465.26 183.21 1 0.77651-0.78053-0.52651 0.02003-0.34611 0.62478
1 -13 -3 218.98 70.00 1 0.60978-0.60624 0.10657-0.61265-0.78536 0.50707
-1 13 3 831.82 162.70 1-0.93953 0.93584 0.34092 0.16568-0.03229 0.31104
1 13 -3 574.07 76.68 1-0.95098 0.95467 0.30303 0.20358-0.06163-0.21712
-1 -13 3 568.76 67.25 1-0.48587 0.48201-0.64857 0.14226-0.58589 0.86453
-1 -13 229039.14 597.47 1 0.78082-0.82065-0.49166-0.01481-0.38545 0.57123
1 -13 -229869.26 564.24 1 0.64632-0.60695 0.04099-0.54708-0.76196 0.57645
1 13 -232229.97 1146.73 1-0.93501 0.97460 0.35391 0.15269-0.02206-0.16377
-1 13 231591.40 669.46 1-0.96277 0.92318 0.25073 0.25587-0.10098 0.28681
-1 -13 228179.29 563.17 1-0.75966 0.71996-0.41344-0.09299-0.50197 0.68774
-1 -13 1 8984.89 272.58 1 0.78278-0.85841-0.46097-0.04551-0.41804 0.51093
1 -13 -1 8579.50 270.37 1 0.68245-0.60718-0.03180-0.47428-0.73023 0.63748
1 13 -1 9256.10 624.00 1-0.91302 0.98857 0.40739 0.09928 0.02047-0.11342
-1 13 1 9029.80 516.47 1-0.97322 0.89775 0.15377 0.35278-0.17086 0.26378
-1 -13 0 4184.52 272.29 1 0.78321-0.89465-0.43783-0.06864-0.44144 0.44144
1 -13 0 4392.12 201.88 1 0.71488-0.60371-0.10821-0.39787-0.69081 0.69081
1 13 0 5192.62 542.73 1-0.88537 0.99682 0.46033 0.04634 0.06481-0.06481
-1 13 0 4614.12 479.24 1-0.96945 0.85809 0.05239 0.45416-0.23959 0.23959
-1 -13 -1 2990.47 283.23 1 0.78314-0.93039-0.42813-0.07834-0.45097 0.35808
1 -13 1 2370.00 200.67 1 0.74189-0.59470-0.18564-0.32079-0.64430 0.73716
1 13 1 2810.47 324.27 1-0.85252 0.99985 0.51116-0.00448 0.10918-0.01623
-1 13 -1 3019.48 364.67 1-0.95128 0.80402-0.04917 0.55573-0.30435 0.21144
-1 -13 -2 2452.27 138.40 1 0.78318-0.96624-0.44366-0.06281-0.43563 0.24985
1 -13 2 3831.38 259.74 1 0.76240-0.57940-0.26183-0.24459-0.59175 0.77747
1 13 2 2568.06 117.61 1 0.26457-0.08164 0.52180-0.01567-0.81100 0.99653
-1 13 -2 3414.20 415.54 1-0.92046 0.73747-0.14529 0.65175-0.36282 0.17702
1 -13 3 7392.77 606.06 1 0.77604-0.55722-0.33552-0.17090-0.53401 0.81258
-1 13 -3 7046.90 300.72 1-0.88245 0.66365-0.22989 0.73635-0.41038 0.13168
1 -13 4 1866.73 347.88 1 0.78247-0.52780-0.40628-0.10020-0.47187 0.84343
-1 13 -4 1276.29 142.56 1-0.84369 0.58905-0.29817 0.80461-0.44639 0.07485
1 -13 5 4481.22 630.90 1 0.78221-0.49174-0.47285-0.03363-0.40564 0.87009
-1 13 -5 4365.14 516.49 1-0.81076 0.52030-0.34751 0.85395-0.47105 0.00663
1 -13 6 452.55 155.59 1 0.77498-0.44869-0.53537 0.02884-0.33581 0.89321
1 -13 7 5736.55 588.42 1 0.76088-0.39879-0.59336 0.08683-0.26261 0.91292
-1 -14 7 1908.41 392.20 1 0.72717-0.58796-0.67010 0.12460-0.14892 0.79923
-1 -14 6 1615.20 295.82 1 0.74527-0.64187-0.63472 0.08921-0.20420 0.76160
-1 -14 512522.13 1083.88 1 0.75925-0.69165-0.59842 0.05292-0.25577 0.72028
1 -14 -511068.08 383.10 1 0.59934-0.66755 0.12389-0.66889-0.79084 0.32702
-1 14 511848.94 1014.73 1-0.86117 0.92920 0.49873 0.04690 0.09816 0.36658
-1 -14 422022.92 1283.11 1 0.76950-0.73771-0.56202 0.01651-0.30330 0.67490
1 -14 -421762.87 657.60 1 0.61602-0.64836 0.09598-0.64099-0.78185 0.41079
-1 14 423918.25 1650.16 1-0.90298 0.93511 0.42802 0.11761 0.03754 0.33424
1 14 -419998.96 856.88 1-0.95145 0.91924 0.30128 0.24430-0.06296-0.30870
-1 -14 310967.27 480.06 1 0.77652-0.78054-0.52649-0.01894-0.34614 0.62481
1 -14 -3 8794.33 290.81 1 0.64060-0.63713 0.05166-0.59668-0.76613 0.48788
-1 14 3 9421.55 835.29 1-0.93627 0.93258 0.35037 0.19520-0.02485 0.30361
1 14 -3 8114.64 521.09 1-0.94333 0.94703 0.32924 0.21633-0.04141-0.23734
-1 -14 255613.98 1448.97 1 0.78066-0.82049-0.49344-0.05200-0.38350 0.56928
1 -14 -253788.28 1341.84 1 0.66939-0.63002-0.00429-0.54072-0.74289 0.55738
1 14 -255253.37 1357.53 1-0.92891 0.96850 0.37017 0.17540-0.00913-0.17670
-1 14 255213.42 1424.39 1-0.95966 0.92007 0.26661 0.27897-0.08917 0.27501
-1 -14 1 453.72 92.71 1 0.78262-0.85825-0.46489-0.08054-0.41397 0.50686
1 -14 -1 142.17 96.26 1 0.69847-0.62320-0.06789-0.47712-0.71240 0.61965
1 14 -1 469.51 93.64 1-0.90867 0.98422 0.41655 0.12908 0.02802-0.12097
-1 14 1 667.58 160.22 1-0.97198 0.89649 0.17765 0.36793-0.15391 0.24683
-1 -14 0 443.94 97.89 1 0.78318-0.89462-0.44412-0.10132-0.43517 0.43517
1 -14 0 449.16 79.13 1 0.72523-0.61406-0.13590-0.40910-0.67495 0.67495
1 14 0 365.33 114.71 1-0.88291 0.99435 0.46452 0.08111 0.06840-0.06840
-1 14 0 368.00 122.87 1-0.97229 0.86092 0.08564 0.45988-0.21751 0.21751
-1 -14 -1 7771.91 265.81 1 0.78321-0.93046-0.43655-0.10889-0.44271 0.34982
1 -14 1 7949.87 333.01 1 0.74798-0.60080-0.20602-0.33936-0.63092 0.72378
1 14 1 8376.80 909.73 1-0.85195 0.99928 0.51195 0.03368 0.10989-0.01694
-1 14 -1 8531.93 812.74 1-0.96074 0.81348-0.00603 0.55156-0.27735 0.18443
-1 -14 -264182.01 1234.67 1 0.78303-0.96609-0.45254-0.09289-0.42667 0.24089
1 -14 269955.38 1450.98 1 0.76552-0.58252-0.27604-0.26934-0.58117 0.76688
-1 14 -268851.46 1382.93 1-0.93872 0.75574-0.09293 0.63836-0.33189 0.14609
1 -14 338886.57 1239.87 1 0.77728-0.55845-0.34469-0.20069-0.52631 0.80488
-1 14 -339742.36 1147.28 1-0.91041 0.69161-0.17011 0.71553-0.37709 0.09839
1 -14 417700.71 659.75 1 0.78269-0.52802-0.41142-0.13401-0.46702 0.83858
-1 14 -418198.75 609.80 1-0.88071 0.62608-0.23327 0.77869-0.41222 0.04061
1 -14 5 6167.22 933.82 1 0.78209-0.49162-0.47488-0.07056-0.40349 0.86794
-1 14 -5 6486.47 409.90 1-0.85505 0.56459-0.27951 0.82490-0.43675-0.02766
1 -14 6 70.53 109.80 1 0.77503-0.44875-0.53506-0.01044-0.33619 0.89359
1 -14 7 7812.49 1101.97 1 0.76151-0.39942-0.59135 0.04585-0.26531 0.91561
-1 -15 7 5157.63 788.26 1 0.72868-0.58947-0.66749 0.08302-0.15320 0.80350
-1 -15 614386.49 863.37 1 0.74614-0.64274-0.63273 0.04826-0.20715 0.76455
-1 -15 5 9765.92 923.55 1 0.75960-0.69201-0.59733 0.01286-0.25726 0.72176
-1 15 5 8047.87 915.18 1-0.85947 0.92750 0.50122 0.08339 0.10035 0.36439
-1 -15 4 5775.05 476.35 1 0.76947-0.73769-0.56213-0.02233-0.30316 0.67476
1 -15 -4 5006.02 402.08 1 0.64892-0.68135 0.03608-0.62002-0.75999 0.38899
-1 15 4 5251.16 495.61 1-0.89996 0.93209 0.43388 0.15073 0.04244 0.32935
1 15 -4 3995.58 556.49 1-0.94083 0.90863 0.33701 0.24754-0.03535-0.33631
-1 -15 329153.92 1479.75 1 0.77626-0.78028-0.52813-0.05626-0.34422 0.62289
1 -15 -327818.40 831.59 1 0.66693-0.66346 0.00073-0.58467-0.74511 0.46686
-1 15 330466.42 1946.51 1-0.93250 0.92880 0.36078 0.22376-0.01661 0.29537
1 15 -323928.97 1185.71 1-0.93488 0.93858 0.35427 0.23027-0.02177-0.25697
-1 -15 219048.09 659.37 1 0.78032-0.82014-0.49695-0.08744-0.37964 0.56542
1 -15 -220114.50 660.56 1 0.68917-0.64980-0.04659-0.53735-0.72309 0.53759
1 15 -219157.38 897.80 1-0.92208 0.96173 0.38697 0.19764 0.00383-0.18973
-1 15 219949.68 1537.62 1-0.95606 0.91647 0.28286 0.30168-0.07695 0.26279
-1 -15 124832.78 1293.85 1 0.78234-0.85797-0.47058-0.11381-0.40802 0.50091
1 -15 -123688.18 581.17 1 0.71249-0.63722-0.10208-0.48186-0.69421 0.60146
1 15 -125585.06 1523.95 1-0.90341 0.97896 0.42718 0.15743 0.03684-0.12979
-1 15 124454.51 636.16 1-0.96991 0.89442 0.20108 0.38346-0.13719 0.23011
-1 -15 0 7148.64 495.57 1 0.78304-0.89449-0.45214-0.13225-0.42707 0.42707
1 -15 0 7361.56 282.85 1 0.73454-0.62318-0.16279-0.42154-0.65873 0.65873
1 15 0 9148.84 848.15 1-0.87930 0.99074 0.47054 0.11407 0.07358-0.07358
-1 15 0 8190.98 518.04 1-0.97354 0.86218 0.11736 0.46712-0.19602 0.19602
-1 -15 -1116016.3 2170.20 1 0.78315-0.93039-0.44670-0.13770-0.43258 0.33969
1 -15 1124706.9 3554.93 1 0.75362-0.60643-0.22633-0.35801-0.61711 0.70996
1 15 1125174.6 3579.11 1-0.85002 0.99736 0.51463 0.06998 0.11228-0.01933
-1 15 -1123893.6 2374.94 1-0.96729 0.82003 0.03452 0.54996-0.25128 0.15837
-1 -15 -252126.89 1509.05 1 0.78268-0.96573-0.46350-0.12090-0.41541 0.22964
1 -15 252438.73 1591.35 1 0.76852-0.58552-0.29078-0.29356-0.56992 0.75563
-1 15 -254864.93 1644.53 1-0.95262 0.76946-0.04373 0.62822-0.30099 0.11516
1 -15 349083.13 1568.12 1 0.77827-0.55941-0.35510-0.22930-0.51787 0.79654
-1 15 -350146.80 1551.40 1-0.93201 0.71321-0.11350 0.69788-0.34417 0.06547
1 -15 4 450.82 132.27 1 0.78291-0.52824-0.41774-0.16666-0.46101 0.83257
-1 15 -4 213.39 88.31 1-0.91013 0.65550-0.17078 0.75517-0.37747 0.00587
1 -15 521320.54 759.45 1 0.78188-0.49140-0.47819-0.10620-0.39997 0.86442
-1 -16 7 5965.87 729.06 1 0.72956-0.59035-0.66594 0.04251-0.15571 0.80602
-1 -16 6 9863.98 1487.90 1 0.74649-0.64309-0.63193 0.00850-0.20833 0.76573
-1 -16 5 4799.87 636.28 1 0.75954-0.69194-0.59754-0.02588-0.25697 0.72148
-1 16 5 4208.17 504.26 1-0.85691 0.92494 0.50492 0.11866 0.10363 0.36110
-1 -16 4 3946.63 429.63 1 0.76912-0.73733-0.56363-0.05979-0.30127 0.67287
1 -16 -4 3878.55 173.52 1 0.67679-0.70922-0.01968-0.60319-0.73591 0.36490
-1 16 4 4110.52 423.50 1-0.89627 0.92841 0.44085 0.18274 0.04829 0.32350
-1 -16 340876.14 1335.69 1 0.77568-0.77970-0.53130-0.09212-0.34063 0.61933
1 -16 -339527.51 1243.47 1 0.68925-0.68578-0.04677-0.57609-0.72300 0.44475
1 16 -337488.53 1199.75 1-0.92566 0.92942 0.37833 0.24525-0.00313-0.27571
-1 16 340388.20 1329.61 1-0.92812 0.92436 0.37217 0.25142-0.00808 0.28693
-1 -16 217185.71 608.74 1 0.77979-0.81962-0.50195-0.12140-0.37410 0.55988
1 -16 -217055.55 568.92 1 0.70620-0.66683-0.08638-0.53648-0.70272 0.51721
1 16 -217171.02 575.37 1-0.91446 0.95412 0.40425 0.21933 0.01790-0.20380
-1 16 217540.76 1204.09 1-0.95193 0.91234 0.29945 0.32407-0.06436 0.25020
-1 -16 144968.89 1365.06 1 0.78191-0.85755-0.47773-0.14562-0.40046 0.49335
1 -16 -148270.59 1452.36 1 0.72479-0.64952-0.13469-0.48818-0.67566 0.58291
1 16 -149016.19 1466.97 1-0.89728 0.97283 0.43897 0.18462 0.04671-0.13965
-1 16 146519.98 1424.99 1-0.96707 0.89158 0.22413 0.39939-0.12052 0.21344
-1 -16 0 551.40 88.86 1 0.78275-0.89420-0.46158-0.16178-0.41741 0.41741
1 -16 0 457.60 111.62 1 0.74288-0.63152-0.18887-0.43443-0.64222 0.64222
1 16 0 194.95 88.34 1-0.87466 0.98610 0.47806 0.14552 0.08008-0.08008
-1 16 0 364.40 143.07 1-0.97340 0.86204 0.14780 0.47565-0.17503 0.17503
-1 -16 -171151.57 1959.63 1 0.78287-0.93012-0.45820-0.16515-0.42088 0.32800
1 -16 176017.66 2151.32 1 0.75880-0.61161-0.24657-0.37672-0.60284 0.69570
1 16 172973.72 2084.07 1-0.84689 0.99423 0.51891 0.10467 0.11612-0.02317
-1 16 -169642.95 1973.63 1-0.97139 0.82412 0.07291 0.55054-0.22601 0.13310
-1 -16 -2 2739.42 359.85 1 0.78202-0.96508-0.47598-0.14737-0.40232 0.21654
1 -16 2 3158.73 308.11 1 0.77135-0.58834-0.30597-0.31732-0.55802 0.74374
-1 16 -2 3950.63 435.26 1-0.96233 0.77916 0.00257 0.62088-0.27186 0.08603
1 -16 311333.73 480.94 1 0.77946-0.56060-0.36600-0.25736-0.50840 0.78707
1 -16 4 4623.97 784.53 1 0.78309-0.52842-0.42508-0.19827-0.45393 0.82549
-1 16 -4 4173.67 295.10 1-0.93290 0.67827-0.11090 0.73424-0.34263-0.02896
1 -16 5 2465.14 323.44 1 0.78157-0.49109-0.48264-0.14071-0.39521 0.85966
1 -16 623451.61 1364.42 1 0.77447-0.44819-0.53819-0.08523-0.33245 0.88986
-1 -17 611950.21 931.92 1 0.74636-0.64296-0.63223-0.03016-0.20789 0.76529
-1 -17 5 255.22 118.01 1 0.75908-0.69149-0.59893-0.06346-0.25508 0.71959
-1 17 5 289.64 115.16 1-0.85354 0.92157 0.50972 0.15285 0.10789 0.35684
-1 -17 4 9782.95 1041.77 1 0.76845-0.73666-0.56638-0.09601-0.29780 0.66940
1 -17 -4 8353.82 386.92 1 0.70011-0.73254-0.07174-0.59005-0.71041 0.33941
-1 17 4 8396.35 1185.13 1-0.89194 0.92408 0.44878 0.21378 0.05498 0.31681
-1 -17 3 2534.53 278.39 1 0.77492-0.77894-0.53568-0.12671-0.33544 0.61415
1 17 -3 2723.39 274.56 1-0.91554 0.91930 0.40189 0.26067 0.01597-0.29482
-1 17 3 3607.40 535.10 1-0.92329 0.91952 0.38409 0.27847 0.00150 0.27734
-1 -17 218287.34 699.41 1 0.77907-0.81889-0.50822-0.15409-0.36708 0.55286
1 -17 -216082.98 583.97 1 0.72090-0.68153-0.12406-0.53773-0.68183 0.49633
1 17 -214520.30 727.64 1-0.90607 0.94572 0.42188 0.24068 0.03243-0.21833
-1 17 215661.53 1121.22 1-0.94726 0.90766 0.31631 0.34618-0.05143 0.23726
-1 -17 1 116.80 89.85 1 0.78130-0.85693-0.48612-0.17620-0.39147 0.48436
1 -17 -1 432.10 160.34 1 0.73559-0.66005-0.16595-0.49630-0.65677 0.56392
1 17 -1 154.70 85.91 1-0.89032 0.96587 0.45169 0.21087 0.05745-0.15040
-1 17 1 387.84 130.19 1-0.96347 0.88798 0.24684 0.41564-0.10386 0.19678
-1 -17 0 1743.61 236.24 1 0.78225-0.89369-0.47215-0.19016-0.40637 0.40637
1 -17 0 1218.69 156.58 1 0.75034-0.63897-0.21431-0.44794-0.62534 0.62534
1 17 0 1447.78 235.53 1-0.86907 0.98052 0.48683 0.17573 0.08771-0.08771
-1 17 0 1509.00 217.41 1-0.97201 0.86062 0.17718 0.48531-0.15424 0.15424
-1 -17 -1 2689.18 321.20 1 0.78233-0.92958-0.47077-0.19154-0.40782 0.31493
1 -17 1 2515.22 262.86 1 0.76351-0.61633-0.26676-0.39549-0.58811 0.68097
1 17 1 2128.33 474.19 1-0.84269 0.99002 0.52457 0.13799 0.12122-0.02827
-1 17 -1 1988.02 244.17 1-0.97336 0.82610 0.10945 0.55296-0.20142 0.10850
-1 -17 -250909.70 1506.78 1 0.78100-0.96406-0.48963-0.17269-0.38766 0.20188
1 -17 254780.15 1697.96 1 0.77396-0.59095-0.32155-0.34070-0.54551 0.73122
-1 17 -247984.25 2135.55 1-0.96878 0.78562 0.04641 0.61601-0.24352 0.05769
1 -17 3 758.42 212.22 1 0.78056-0.56169-0.37760-0.28472-0.49813 0.77680
-1 17 -3 614.94 173.20 1-0.96019 0.74113-0.00893 0.67135-0.27918 0.00044
1 -17 4 2030.36 343.55 1 0.78320-0.52853-0.43333-0.22898-0.44588 0.81744
-1 17 -4 1143.47 243.31 1-0.94988 0.69525-0.05363 0.71593-0.30795-0.06364
1 -17 5 6597.17 640.14 1 0.78113-0.49066-0.48812-0.17420-0.38931 0.85375
-1 -18 6 391.70 169.95 1 0.74579-0.64239-0.63353-0.06782-0.20596 0.76336
-1 -18 5 198.75 125.45 1 0.75825-0.69066-0.60139-0.09996-0.25172 0.71623
-1 18 5 483.57 197.12 1-0.84941 0.91743 0.51548 0.18606 0.11304 0.35170
-1 -18 4 322.48 194.63 1 0.76748-0.73569-0.57024-0.13111-0.29289 0.66449
1 -18 -4 210.89 101.90 1 0.71960-0.75203-0.12058-0.58015-0.68383 0.31283
-1 18 4 92.91 121.51 1-0.88698 0.91911 0.45755 0.24398 0.06244 0.30935
-1 -18 373355.79 3963.78 1 0.77392-0.77794-0.54118-0.16017-0.32887 0.60757
1 -18 -379315.99 4250.82 1 0.72434-0.72087-0.13344-0.56728-0.67639 0.39814
1 18 -370975.78 3813.49 1-0.90453 0.90829 0.42496 0.27658 0.03499-0.31384
-1 18 372872.37 3974.09 1-0.91790 0.91413 0.39663 0.30490 0.01167 0.26716
1 -18 -229243.42 940.32 1 0.73355-0.69383-0.15982-0.54139-0.66056 0.47485
1 18 -230761.96 972.65 1-0.89685 0.93651 0.43977 0.26176 0.04738-0.23328
-1 18 231410.58 1758.63 1-0.94200 0.90241 0.33340 0.36805-0.03816 0.22400
-1 -18 165133.46 1959.12 1 0.78046-0.85609-0.49554-0.20574-0.38120 0.47409
1 -18 -164725.16 1937.14 1 0.74508-0.66954-0.19614-0.50507-0.63747 0.54461
1 18 -163894.67 1981.63 1-0.88252 0.95807 0.46517 0.23637 0.06896-0.16191
-1 18 161128.33 1978.59 1-0.95910 0.88361 0.26927 0.43218-0.08717 0.18009
-1 -18 0 2822.93 256.67 1 0.78149-0.89293-0.48368-0.21759-0.39410 0.39410
1 -18 0 2622.59 186.60 1 0.75697-0.64561-0.23923-0.46198-0.60807 0.60807
1 18 0 2435.63 319.92 1-0.86259 0.97403 0.49664 0.20489 0.09632-0.09632
-1 18 0 3193.20 287.11 1-0.96942 0.85803 0.20563 0.49582-0.13392 0.13392
-1 -18 -1 5595.90 630.28 1 0.78145-0.92870-0.48420-0.21707-0.39353 0.30064
1 -18 1 7016.35 810.89 1 0.76776-0.62058-0.28691-0.41429-0.57290 0.66576
1 18 1 6808.34 861.50 1-0.83748 0.98481 0.53140 0.17013 0.12741-0.03446
-1 18 -1 6559.27 681.92 1-0.97348 0.82622 0.14441 0.55697-0.17738 0.08447
-1 -18 -236103.56 1105.28 1 0.77954-0.96260-0.50417-0.19710-0.37163 0.18585
1 -18 234017.35 2426.33 1 0.77632-0.59331-0.33747-0.36373-0.53238 0.71810
-1 18 -231652.84 1338.94 1-0.97244 0.78927 0.08808 0.61330-0.21586 0.03003
1 -18 3 5883.59 423.53 1 0.78151-0.56265-0.38982-0.31146-0.48710 0.76577
-1 18 -3 5589.59 522.98 1-0.96792 0.74886 0.03937 0.66201-0.24812-0.03062
1 -18 4 1982.35 416.55 1 0.78319-0.52852-0.44238-0.25889-0.43691 0.80847
1 -18 510080.31 1141.17 1 0.78056-0.49008-0.49450-0.20677-0.38234 0.84679
-1 -19 5 350.26 161.30 1 0.75707-0.68948-0.60482-0.13549-0.24700 0.71151
-1 -19 416959.69 655.28 1 0.76621-0.73442-0.57510-0.16522-0.28666 0.65826
-1 19 416950.31 1207.13 1-0.88138 0.91351 0.46708 0.27343 0.07060 0.30119
-1 -19 3 3153.04 586.39 1 0.77265-0.77667-0.54768-0.19264-0.32102 0.59972
1 -19 -3 2303.29 318.53 1 0.73794-0.73404-0.17314-0.56703-0.65227 0.37370
-1 19 3 3063.77 624.33 1-0.91194 0.90817 0.40971 0.33080 0.02238 0.25646
-1 -19 2 9686.71 804.63 1 0.77692-0.81674-0.52392-0.21631-0.34912 0.53490
1 -19 -2 8089.76 998.82 1 0.74451-0.70479-0.19423-0.54593-0.63872 0.45300
1 19 -2 6338.23 822.78 1-0.88679 0.92644 0.45789 0.28262 0.06273-0.24863
-1 19 2 7647.87 866.66 1-0.93616 0.89656 0.35071 0.38972-0.02459 0.21043
-1 -19 1 2682.13 455.13 1 0.77935-0.85499-0.50584-0.23439-0.36976 0.46265
1 -19 -1 2466.99 319.02 1 0.75336-0.67782-0.22537-0.51479-0.61777 0.52491
1 19 -1 1678.90 307.88 1-0.87389 0.94944 0.47928 0.26123 0.08114-0.17409
-1 19 1 1871.77 358.28 1-0.95398 0.87849 0.29147 0.44896-0.07044 0.16335
-1 -19 011453.77 440.31 1 0.78041-0.89185-0.49600-0.24424-0.38070 0.38070
1 -19 011126.19 468.25 1 0.76282-0.65146-0.26369-0.47647-0.59038 0.59038
1 19 011025.43 1116.87 1-0.85522 0.96666 0.50735 0.23316 0.10579-0.10579
-1 19 011256.30 867.22 1-0.96571 0.85432 0.23331 0.50711-0.11381 0.11381
-1 -19 -1 790.57 160.37 1 0.78018-0.92743-0.49834-0.24190-0.37811 0.28522
1 -19 1 1099.11 145.85 1 0.77153-0.62435-0.30702-0.43314-0.55719 0.65005
-1 19 -1 1399.51 188.30 1-0.97195 0.82466 0.17808 0.56235-0.15361 0.06069
1 -19 211992.37 477.85 1 0.77813-0.59507-0.35387-0.38636-0.51892 0.70470
-1 19 -211543.22 865.63 1-0.97365 0.79048 0.12788 0.61247-0.18881 0.00298
1 -19 3 1008.42 180.07 1 0.78229-0.56343-0.40257-0.33766-0.47533 0.75400
-1 19 -3 898.57 128.26 1-0.97227 0.75321 0.08542 0.65492-0.21765-0.06108
1 -19 4 1239.85 257.00 1 0.78304-0.52837-0.45215-0.28809-0.42707 0.79863
1 -19 5 6233.08 797.48 1 0.77982-0.48934-0.50170-0.23853-0.37438 0.83883
-1 -20 5 3250.65 428.60 1 0.75554-0.68795-0.60914-0.17014-0.24102 0.70552
-1 20 5 2373.60 521.67 1-0.83892 0.90695 0.52952 0.24996 0.12570 0.33904
-1 -20 4 1932.23 467.89 1 0.76463-0.73284-0.58084-0.19844-0.27920 0.65081
-1 20 4 1838.17 412.04 1-0.87515 0.90728 0.47728 0.30221 0.07940 0.29239
-1 -20 318436.83 1190.75 1 0.77109-0.77511-0.55504-0.22424-0.31198 0.59068
1 -20 -318296.16 612.94 1 0.74949-0.74559-0.21131-0.56781-0.62737 0.34880
-1 20 318781.81 690.00 1-0.90538 0.90162 0.42325 0.35624 0.03357 0.24527
-1 -20 215101.42 1070.05 1 0.77537-0.81520-0.53313-0.24615-0.33846 0.52426
1 -20 -214838.51 522.20 1 0.75389-0.71417-0.22735-0.55177-0.61640 0.43068
1 20 -212716.85 710.98 1-0.87583 0.91549 0.47619 0.30330 0.07845-0.26435
-1 20 214509.34 833.57 1-0.92968 0.89009 0.36819 0.41121-0.01071 0.19655
-1 -20 1 5247.14 678.50 1 0.77794-0.85357-0.51690-0.26229-0.35722 0.45011
1 -20 -1 2431.33 340.35 1 0.76053-0.68499-0.25379-0.52533-0.59763 0.50477
1 20 -1 2451.07 418.77 1-0.86441 0.93996 0.49393 0.28556 0.09392-0.18687
-1 20 1 2438.31 435.52 1-0.94808 0.87259 0.31346 0.46594-0.05362 0.14654
-1 -20 0 384.00 208.71 1 0.77897-0.89042-0.50898-0.27022-0.36623 0.36623
1 -20 0 289.54 131.09 1 0.76793-0.65657-0.28776-0.49136-0.57225 0.57225
1 20 0 202.62 101.10 1-0.84698 0.95842 0.51880 0.26068 0.11602-0.11602
-1 20 0 300.02 95.64 1-0.96094 0.84955 0.26032 0.51907-0.09386 0.09386
-1 -20 -1 829.80 263.81 1 0.77846-0.92571-0.51305-0.26615-0.36162 0.26873
1 -20 1 364.69 119.15 1 0.77481-0.62763-0.32710-0.45202-0.54097 0.63383
-1 20 -1 836.59 181.71 1-0.96885 0.82156 0.21052 0.56887-0.13039 0.03747
1 -20 214312.95 986.98 1 0.77989-0.59684-0.37033-0.40886-0.50459 0.69036
-1 20 -213668.34 958.14 1-0.97269 0.78951 0.16613 0.61327-0.16205-0.02378
1 -20 310625.00 869.52 1 0.78285-0.56399-0.41581-0.36339-0.46285 0.74152
1 -20 4 1187.50 302.20 1 0.78272-0.52805-0.46255-0.31665-0.41640 0.78796
-1 -21 4 7626.23 1007.62 1 0.76272-0.73094-0.58738-0.23086-0.27060 0.64220
-1 21 4 5591.93 739.02 1-0.86827 0.90041 0.48806 0.33040 0.08878 0.28301
-1 -21 3 7795.18 857.33 1 0.76922-0.77324-0.56318-0.25506-0.30183 0.58053
-1 21 3 7429.77 926.97 1-0.89822 0.89446 0.43720 0.38126 0.04522 0.23362
-1 -21 212895.70 1123.74 1 0.77357-0.81340-0.54302-0.27523-0.32666 0.51246
1 -21 -214126.37 616.80 1 0.76183-0.72211-0.25934-0.55873-0.59358 0.40786
-1 21 212733.49 887.94 1-0.92252 0.88286 0.38593 0.43253 0.00298 0.18291
-1 -21 111449.46 590.36 1 0.77618-0.85181-0.52862-0.28954-0.34365 0.43654
1 -21 -112224.57 480.39 1 0.76667-0.69113-0.28151-0.53657-0.57703 0.48417
1 21 -111300.89 746.24 1-0.85404 0.92959 0.50901 0.30945 0.10727-0.20022
-1 21 110856.90 655.49 1-0.94140 0.86591 0.33527 0.48310-0.03671 0.12963
-1 -21 013959.03 975.73 1 0.77713-0.88857-0.52252-0.29564-0.35075 0.35075
1 -21 010132.36 654.58 1 0.77230-0.66094-0.31149-0.50659-0.55363 0.55363
1 21 010728.25 939.88 1-0.83786 0.94930 0.53090 0.28756 0.12695-0.12695
-1 21 011020.95 796.94 1-0.95513 0.84374 0.28676 0.53161-0.07401 0.07401
-1 -21 -122422.29 1700.75 1 0.77624-0.92349-0.52824-0.28992-0.34410 0.25121
1 -21 126168.04 1050.24 1 0.77732-0.63007-0.34726-0.47090-0.52457 0.61746
-1 21 -123339.75 989.43 1-0.96431 0.81702 0.24196 0.57641-0.10746 0.01454
1 -21 211595.11 614.83 1 0.78131-0.59826-0.38702-0.43113-0.48964 0.67542
-1 21 -2 9019.08 1039.14 1-0.96972 0.78654 0.20286 0.61551-0.13592-0.04991
1 -21 3 8584.75 1254.43 1 0.78316-0.56430-0.42947-0.38869-0.44967 0.72834
-1 -22 317965.49 1202.64 1 0.76702-0.77104-0.57201-0.28520-0.29063 0.56933
-1 22 315238.30 1511.71 1-0.89041 0.88665 0.45152 0.40591 0.05731 0.22153
-1 -22 2 814.59 201.82 1 0.77142-0.81125-0.55353-0.30368-0.31384 0.49964
1 -22 -2 460.55 119.21 1 0.76844-0.72873-0.29038-0.56665-0.57023 0.38451
-1 -22 1 495.32 174.06 1 0.77396-0.84960-0.54094-0.31627-0.32916 0.42206
1 -22 -1 197.75 127.00 1 0.77181-0.69627-0.30861-0.54842-0.55593 0.46307
1 22 -1 69.29 72.99 1-0.84276 0.91831 0.52447 0.33296 0.12113-0.21408
-1 22 1 100.34 57.08 1-0.93392 0.85843 0.35693 0.50041-0.01967 0.11259
-1 -22 0 846.13 156.35 1 0.77476-0.88621-0.53657-0.32064-0.33438 0.33438
1 -22 0 1049.63 282.75 1 0.77596-0.66460-0.33492-0.52211-0.53451 0.53451
-1 22 0 930.54 260.13 1-0.94830 0.83691 0.31270 0.54464-0.05421 0.05421
1 -22 1 4237.78 768.65 1 0.77959-0.63234-0.36729-0.48983-0.50727 0.60016
-1 22 -1 4114.41 619.52 1-0.95840 0.81112 0.27252 0.58481-0.08474-0.00817
1 -22 2 3800.45 566.51 1 0.78236-0.59930-0.40391-0.45321-0.47409 0.65987
-1 22 -2 3100.87 530.43 1-0.96491 0.78173 0.23834 0.61900-0.11012-0.07571
-1 -23 2 1544.38 308.65 1 0.76888-0.80871-0.56461-0.33156-0.30004 0.48584
1 -23 -2 1771.37 430.87 1 0.77380-0.73408-0.32059-0.57540-0.54630 0.36058
-1 23 2 1957.88 416.80 1-0.90621 0.86655 0.42159 0.47482 0.03220 0.15369
1 -23 -1 1627.85 297.74 1 0.77600-0.70046-0.33520-0.56079-0.53428 0.44142
-1 23 1 1526.58 417.16 1-0.92559 0.85004 0.37851 0.51790-0.00299 0.09594
-1 -23 0 9969.04 933.42 1 0.77196-0.88340-0.55101-0.34516-0.31694 0.31694
1 -23 010789.44 1173.66 1 0.77862-0.66718-0.35813-0.53794-0.51525 0.51525
-1 23 010404.84 1554.06 1-0.94044 0.82905 0.33820 0.55810-0.03441 0.03441
1 -23 1 5223.72 873.04 1 0.78133-0.63408-0.38729-0.50879-0.48940 0.58229
-1 23 -1 4440.94 554.86 1-0.95117 0.80388 0.30233 0.59398-0.06216-0.03074
2 0 -9 174.57 107.75 1-0.40392 0.30428 0.83402-0.83402-0.37584-0.46024
2 0 -8 3650.56 432.41 1-0.43848 0.37465 0.83329-0.83329-0.33667-0.40650
2 0 -777609.77 2148.10 1-0.46439 0.43639 0.83117-0.83117-0.30574-0.34453
2 0 -6 9559.87 625.22 1-0.48069 0.48842 0.82914-0.82914-0.28540-0.27195
2 0 -5170637.1 3548.18 1-0.48513 0.52870 0.82846-0.82846-0.27978-0.18467
2 0 -5167714.0 3457.13 1-0.94329 0.98683-0.07775 0.07775-0.32271-0.14178
2 0 -498795.77 1478.77 1-0.47281 0.55227 0.83017-0.83017-0.29539-0.07619
-2 0 4103186.2 1500.86 1-0.92564 0.84633 0.37838-0.37838-0.00309 0.37489
2 0 -499616.74 1442.89 1-0.90272 0.98209-0.18776 0.18776-0.38708 0.01548
2 0 -363287.95 930.99 1-0.43347 0.54875 0.83354-0.83354-0.34248 0.06379
-2 0 363616.77 925.54 1-0.61476 0.49952 0.78343-0.78343-0.09105 0.36972
-2 0 362167.73 879.99 1-0.96985 0.85482 0.05614-0.05614-0.23712 0.51587
2 0 -364230.98 905.12 1-0.78490 0.90011-0.38225 0.38225-0.48765 0.20899
2 0 -2406492.1 3701.59 1-0.34654 0.49763 0.83046-0.83046-0.43615 0.25036
-2 0 2425230.2 3830.16 1-0.78758 0.63655-0.37878 0.37878-0.48602 0.67179
2 0 -2411242.3 3699.24 1-0.52353 0.67457-0.62411 0.62411-0.57999 0.39424
2 0 -1102467.4 1012.57 1-0.17517 0.36209 0.79047-0.79047-0.58690 0.49399
-2 0 1103685.3 1014.57 1-0.33769 0.15077 0.82943-0.82943-0.44497 0.53787
2 0 1104583.9 1021.27 1 0.44382-0.18553 0.33863-0.33863-0.82966 0.92244
-2 0 -1104347.7 1014.11 1 0.12943-0.38776 0.62905-0.62905-0.76650 0.67373
-2 0 -1101229.0 1044.42 1 0.05378-0.31241-0.82936 0.82936-0.55610 0.46318
2 0 2133254.7 1813.38 1 0.67233-0.37818-0.01035 0.01035-0.74017 0.92567
-2 0 -2132144.1 1790.41 1 0.31231-0.60643 0.47801-0.47801-0.82095 0.63539
-2 0 -2127597.6 1798.69 1 0.13265-0.42711-0.83347 0.83347-0.53639 0.35055
2 0 3195425.6 1997.73 1 0.76733-0.43714-0.28477 0.28477-0.57454 0.85311
-2 0 -3189202.0 1930.64 1 0.41804-0.74801 0.36839-0.36839-0.83037 0.55204
-2 0 -3200577.9 2146.23 1 0.16273-0.49302-0.83358 0.83358-0.52787 0.24910
2 0 436937.22 641.80 1 0.78215-0.41604-0.47389 0.47389-0.40453 0.77609
-2 0 -436091.29 602.04 1 0.46854-0.83435 0.30880-0.30880-0.82771 0.45660
-2 0 -439079.51 724.14 1 0.16383-0.52995-0.83357 0.83357-0.52754 0.15586
2 0 537857.85 1141.43 1 0.75769-0.35577-0.60303 0.60303-0.24947 0.71397
-2 0 -542602.26 1291.87 1 0.14616-0.54811-0.83362 0.83362-0.53263 0.06803
2 0 6 9238.95 699.07 1 0.71246-0.27477-0.69311 0.69311-0.10947 0.66639
-2 0 -610234.14 413.97 1 0.11518-0.55296-0.83304 0.83304-0.54108-0.01643
-2 0 -763087.67 1773.22 1 0.07388-0.54749-0.83093 0.83093-0.55144-0.09899
-2 0 -8 2891.76 330.11 1 0.02386-0.53330-0.82638 0.82638-0.56260-0.18075
2 -1 -911460.85 502.10 1-0.36193 0.26229 0.83196-0.87092-0.42051-0.41556
2 1 -911727.10 519.46 1-0.44121 0.34157 0.83313-0.79418-0.33348-0.50259
2 -1 -811007.94 400.40 1-0.39544 0.33162 0.83385-0.87281-0.38510-0.35807
2 1 -810048.56 816.66 1-0.47631 0.41237 0.82976-0.79083-0.29088-0.45225
2 -1 -713529.39 462.64 1-0.41918 0.39118 0.83398-0.87294-0.35882-0.29145
2 1 -712572.07 446.19 1-0.50378 0.47568 0.82511-0.78617-0.25571-0.39452
2 -1 -613960.41 420.91 1-0.43179 0.43961 0.83361-0.87257-0.34443-0.21295
2 1 -615186.86 458.15 1-0.52298 0.53072 0.82071-0.78178-0.23001-0.32733
2 1 -613579.79 440.74 1-0.95484 0.96218-0.03427 0.07323-0.29511-0.26237
2 -1 -552290.87 1157.18 1-0.43020 0.47383 0.83368-0.87264-0.34626-0.11822
2 1 -551865.90 1202.57 1-0.53225 0.57582 0.81823-0.77929-0.21724-0.24721
-2 1 551388.17 1161.04 1-0.84908 0.80566 0.51592-0.47695 0.11344 0.35130
2 -1 -551780.06 1135.50 1-0.94523 0.98877-0.07096 0.03200-0.31858-0.14591
2 1 -553829.98 1150.55 1-0.93882 0.98237-0.09261 0.13157-0.33170-0.13279
2 -1 -497924.88 1467.22 1-0.40823 0.48769 0.83405-0.87301-0.37107-0.00052
2 1 -4101576.4 1516.72 1-0.52791 0.60731 0.81942-0.78049-0.22325-0.14831
-2 -1 4103194.1 1487.86 1-0.89355 0.81423 0.44587-0.48485 0.05253 0.31926
-2 1 4102206.3 1500.68 1-0.94246 0.86328 0.33197-0.29300-0.03928 0.41095
2 -1 -4102687.5 1499.94 1-0.91269 0.99206-0.16467 0.12571-0.37399 0.00239
2 1 -4101256.5 1450.72 1-0.88384 0.96321-0.22718 0.26614-0.40891 0.03731
2 1 -3104695.1 1479.93 1 0.66178-0.54664-0.74968 0.78863 0.00301-0.28147
2 -1 -3103333.2 1449.27 1-0.35406 0.46933 0.83124-0.87020-0.42856 0.14986
2 1 -3103158.6 1456.71 1-0.50195 0.61719 0.82547-0.78654-0.25812-0.02055
-2 1 3106277.3 1478.07 1-0.55932 0.44408 0.80950-0.77056-0.17850 0.45718
-2 -1 3107034.7 1446.82 1-0.97155 0.85652 0.07501-0.11398-0.22461 0.50336
-2 1 3106843.5 1472.26 1-0.96920 0.85416 0.05005-0.01109-0.24113 0.51987
2 -1 -3106567.5 1466.71 1-0.82477 0.93998-0.32730 0.28834-0.46110 0.18244
2 1 -3110980.9 1494.71 1-0.71109 0.82632-0.46734 0.50630-0.52528 0.24666
2 -1 -2 3423.03 261.29 1-0.24638 0.39749 0.81205-0.85100-0.52902 0.34320
-2 1 2 3029.45 101.59 1-0.41994 0.26884 0.83397-0.79501-0.35796 0.54376
2 1 -2 2614.56 98.89 1-0.43666 0.58776 0.83339-0.79443-0.33878 0.15299
-2 -1 2 2741.06 96.75 1-0.58079 0.42972 0.80084-0.83977-0.14604 0.33183
-2 1 2 2598.29 103.89 1-0.83408 0.68305-0.31324 0.35220-0.45405 0.63982
-2 -1 2 2685.67 87.55 1-0.71828 0.56724-0.45981 0.42085-0.52214 0.70789
2 -1 -2 3108.33 103.01 1-0.62849 0.77953-0.54477 0.50582-0.55516 0.36941
2 1 -2 2903.70 81.57 1-0.35436 0.50539-0.71946 0.75841-0.59732 0.41156
2 -1 -1431097.7 3904.92 1-0.05748 0.24435 0.74112-0.78007-0.66889 0.57599
-2 1 1428252.5 3868.28 1-0.22468 0.03776 0.80617-0.76722-0.54735 0.64026
2 1 -1431376.7 3893.84 1-0.29306 0.47998 0.82251-0.78356-0.48743 0.39452
-2 -1 1436767.5 3937.19 1-0.45292 0.26600 0.83229-0.87124-0.31961 0.41251
-2 -1 1430448.8 3870.25 1-0.25925 0.07232-0.75907 0.72010-0.59715 0.69008
2 1 -1430710.5 3867.98 1 0.01170 0.17527-0.82494 0.86390-0.56509 0.47217
2 -1 062738.05 664.63 1 0.21353 0.00895 0.56507-0.60400-0.79692 0.79692
2 1 064159.40 656.04 1-0.01065 0.23333 0.71692-0.67797-0.69707 0.69707
-2 -1 062961.68 641.73 1-0.25725 0.03452 0.81475-0.85370-0.51960 0.51960
-2 1 062861.62 681.73 1-0.24827 0.02550-0.76304 0.80201-0.59675 0.59675
2 -1 064206.51 680.43 1-0.02845 0.25126-0.81928 0.78032-0.57267 0.57267
-2 -1 063949.47 682.67 1 0.02981-0.25261-0.82703 0.78807-0.56135 0.56135
2 1 064278.64 677.62 1 0.25959-0.03684-0.82824 0.86719-0.49660 0.49660
2 -1 1 424.47 57.41 1 0.48802-0.22979 0.28418-0.32311-0.82527 0.91803
2 1 1 527.53 50.30 1 0.38581-0.12753 0.40382-0.36489-0.82949 0.92227
-2 1 -1 464.83 46.61 1 0.22246-0.48079 0.55775-0.51882-0.79963 0.70687
-2 -1 -1 370.13 45.65 1-0.00464-0.25384 0.71363-0.75258-0.70050 0.60760
-2 1 -1 490.45 71.66 1-0.06359-0.19502-0.81319 0.85216-0.57850 0.48557
-2 -1 -1 370.46 59.50 1 0.16593-0.42456-0.83355 0.79459-0.52692 0.43400
2 -1 1 532.51 55.50 1 0.20821 0.05042-0.83219 0.79323-0.51390 0.60682
2 1 2135821.1 1827.42 1 0.67532-0.38116-0.01658 0.05551-0.73733 0.92283
2 -1 2131933.7 1807.35 1 0.67298-0.37883-0.01169-0.02723-0.73956 0.92506
-2 1 -2131456.4 1793.69 1 0.37009-0.66422 0.42044-0.38150-0.82840 0.64285
-2 -1 -2132716.9 1784.60 1 0.22230-0.51647 0.55788-0.59681-0.79959 0.61405
-2 1 -2126823.3 1780.36 1 0.03554-0.33001-0.82764 0.86660-0.56013 0.37429
-2 -1 -2130543.4 1833.56 1 0.22297-0.51732-0.83128 0.79234-0.50915 0.32336
2 1 3 371.76 62.13 1 0.77584-0.44565-0.33411 0.37307-0.53518 0.81375
2 -1 3 263.97 57.25 1 0.76020-0.43001-0.25238 0.21342-0.59865 0.87723
-2 1 -3 279.20 53.07 1 0.45328-0.78325 0.32737-0.28843-0.82907 0.55074
-2 -1 -3 233.19 39.38 1 0.36310-0.69307 0.42769-0.46663-0.82778 0.54946
-2 1 -3 566.00 78.86 1 0.08084-0.41113-0.83139 0.87035-0.54976 0.27100
-2 -1 -3 608.37 107.07 1 0.23836-0.56851-0.83016 0.79121-0.50398 0.22530
2 1 432075.48 542.34 1 0.77573-0.40962-0.53135 0.57031-0.34044 0.71200
2 -1 430043.55 551.85 1 0.78317-0.41706-0.43052 0.39156-0.44864 0.82020
-2 1 -430648.66 548.76 1 0.49269-0.85855 0.27818-0.23925-0.82454 0.45348
-2 -1 -429487.92 495.17 1 0.43137-0.79718 0.35316-0.39210-0.83017 0.45906
-2 1 -430098.83 582.70 1 0.09278-0.45891-0.83208 0.87104-0.54682 0.17514
-2 -1 -429912.40 584.09 1 0.22951-0.59546-0.83083 0.79189-0.50698 0.13540
2 1 5 5724.07 467.69 1 0.73575-0.33383-0.65452 0.69349-0.17395 0.63845
2 -1 5 5650.15 663.53 1 0.76989-0.36797-0.56034 0.52138-0.30540 0.76990
-2 1 -5 5896.25 270.51 1 0.08290-0.48485-0.83152 0.87048-0.54926 0.08466
-2 -1 -5 5789.71 277.22 1 0.20463-0.60659-0.83237 0.79341-0.51505 0.05045
2 -1 6 197.75 88.28 1 0.73476-0.29703-0.65642 0.61746-0.17095 0.72835
-2 1 -6 523.47 143.07 1 0.05762-0.49541-0.82969 0.86865-0.55523-0.00228
-2 -1 -6 204.59 85.30 1 0.16859-0.60638-0.83351 0.79455-0.52614-0.03137
-2 1 -7 444.71 149.88 1 0.02058-0.49419-0.82600 0.86496-0.56328-0.08715
-2 -1 -7 195.90 85.42 1 0.12354-0.59715-0.83328 0.79432-0.53886-0.11157
-2 1 -8 9856.19 600.65 1-0.02619-0.48324-0.81964 0.85860-0.57227-0.17108
-2 -1 -812362.49 783.07 1 0.07071-0.58015-0.83071 0.79175-0.55219-0.19116
2 -2 -918668.41 743.13 1-0.31497 0.21533 0.82621-0.90413-0.46706-0.36901
2 2 -917356.64 716.03 1-0.47404 0.37427 0.83007-0.75219-0.29370-0.54232
2 -2 -8 4099.75 486.64 1-0.34700 0.28318 0.83051-0.90843-0.43569-0.30749
2 2 -8 4143.13 605.96 1-0.50945 0.44551 0.82391-0.74604-0.24823-0.49490
2 -2 -731788.07 938.91 1-0.36793 0.33993 0.83244-0.91036-0.41431-0.23597
2 2 -729391.84 893.74 1-0.53789 0.50979 0.81660-0.73872-0.20935-0.44088
2 -2 -620154.48 564.06 1-0.37597 0.38379 0.83299-0.91091-0.40591-0.15147
2 2 -622546.41 638.25 1-0.55910 0.56684 0.80958-0.73171-0.17881-0.37853
2 2 -618946.71 497.71 1-0.95166 0.95899-0.04765 0.12558-0.30342-0.25406
2 -2 -539599.39 906.25 1-0.36730 0.41094 0.83239-0.91031-0.41497-0.04951
2 2 -536753.06 854.77 1-0.57198 0.61555 0.80459-0.72672-0.15956-0.30489
-2 2 535079.70 807.17 1-0.87532 0.83191 0.47700-0.39905 0.07915 0.38558
2 2 -541147.14 892.57 1-0.92970 0.97324-0.12020 0.19812-0.34814-0.11635
2 -2 -485455.60 1290.13 1-0.33475 0.41420 0.82906-0.90697-0.44788 0.07629
2 2 -489665.46 1358.92 1-0.57391 0.65332 0.80379-0.72592-0.15662-0.21494
-2 2 489049.26 1346.60 1-0.95159 0.87240 0.30076-0.22282-0.06336 0.43503
2 -2 -486126.37 1286.28 1-0.91788 0.99724-0.15188 0.07397-0.36664-0.00495
2 2 -488460.84 1260.19 1-0.84538 0.92477-0.29545 0.37336-0.44500 0.07346
2 2 -3 340.40 57.50 1 0.70125-0.58611-0.70817 0.78606-0.08208-0.19637
-2 2 3 587.17 54.30 1-0.49830 0.38307 0.82618-0.74831-0.26287 0.54155
2 2 -3 545.45 71.52 1-0.55900 0.67424 0.80961-0.73174-0.17897-0.09970
-2 -2 3 363.56 46.18 1-0.97358 0.85855 0.12000-0.19793-0.19422 0.47296
-2 2 3 289.36 92.36 1-0.96933 0.85430 0.05125 0.02667-0.24034 0.51909
2 -2 -3 266.40 63.17 1-0.84777 0.96298-0.29158 0.21366-0.44300 0.16435
2 2 -3 362.09 38.31 1-0.55943 0.67466-0.59900 0.67692-0.57290 0.29427
2 2 -210814.94 204.63 1 0.64552-0.49455-0.76296 0.84086 0.03427-0.21992
2 -2 -211003.31 213.14 1-0.14158 0.29269 0.77807-0.85597-0.61201 0.42619
-2 2 210556.90 191.57 1-0.33401 0.18292 0.82896-0.75105-0.44860 0.63440
2 2 -210768.44 200.30 1-0.51332 0.66439 0.82305-0.74518-0.24307 0.05728
-2 2 211469.68 209.82 1-0.86711 0.71610-0.25851 0.33643-0.42576 0.61156
2 -2 -211098.91 201.62 1-0.69445 0.84550-0.48423 0.40632-0.53220 0.34645
-2 -2 211087.40 157.93 1-0.61019 0.45915-0.55997 0.48206-0.56043 0.74618
2 2 -211181.80 153.01 1-0.08961 0.24071-0.80797 0.88592-0.58235 0.39648
2 -2 -1148914.2 1438.85 1 0.05274 0.13411 0.68010-0.75800-0.73121 0.63831
-2 2 1149829.3 1435.25 1-0.12262-0.06429 0.77046-0.69256-0.62557 0.71848
2 2 -1153051.9 1458.60 1-0.40246 0.58937 0.83400-0.75608-0.37744 0.28454
-2 2 1147248.4 1427.35 1-0.63338 0.44652-0.54061 0.61852-0.55368 0.64656
2 -2 -1148802.8 1430.41 1-0.44227 0.62912-0.67438 0.59648-0.59127 0.49839
-2 -2 1148332.5 1392.66 1-0.08467-0.10226-0.80901 0.73107-0.58165 0.67459
2 2 -1150311.6 1405.10 1 0.22664-0.03969-0.83104 0.90893-0.50793 0.41504
2 -2 1 529.56 68.86 1 0.52317-0.26494 0.23764-0.31549-0.81842 0.91118
2 2 1 359.96 42.61 1 0.30609-0.04776 0.48394-0.40607-0.81982 0.91259
-2 2 -1 439.56 63.60 1 0.28676-0.54508 0.50187-0.42401-0.81602 0.72325
-2 -2 -1 276.73 31.60 1-0.19100-0.06753 0.79583-0.87373-0.57459 0.48168
-2 2 -1 314.04 65.58 1-0.18132-0.07729-0.78481 0.86275-0.59260 0.49967
2 -2 1 295.35 50.37 1 0.10249 0.15613-0.83255 0.75463-0.54437 0.63729
-2 -2 -1 354.56 54.00 1 0.26878-0.52733-0.82728 0.74938-0.49331 0.40042
2 2 211651.48 214.79 1 0.68462-0.39047-0.03653 0.11439-0.72797 0.91348
2 -2 210943.24 238.26 1 0.67585-0.38169-0.01769-0.06016-0.73682 0.92232
-2 2 -211245.92 243.91 1 0.40832-0.70245 0.37928-0.30141-0.83030 0.64475
-2 -2 -211145.95 198.11 1 0.07706-0.37137 0.66474-0.74264-0.74308 0.55728
2 2 364798.32 732.80 1 0.78271-0.45241-0.41187 0.48979-0.46659 0.74526
2 -2 366733.37 803.66 1 0.75493-0.42474-0.23131 0.15340-0.61364 0.89222
-2 2 -363395.39 761.78 1 0.47642-0.80638 0.29901-0.22114-0.82680 0.54848
-2 -2 -362217.87 677.07 1 0.27251-0.60253 0.51474-0.59261-0.81287 0.53457
-2 2 -363493.10 811.12 1-0.00616-0.32412-0.82260 0.90052-0.56858 0.28982
2 2 418124.82 388.53 1 0.75610-0.38999-0.60758 0.68551-0.24319 0.61479
2 -2 418541.79 391.72 1 0.78203-0.41592-0.39789 0.31997-0.47968 0.85124
-2 -2 -417280.52 310.40 1 0.37205-0.73787 0.41838-0.49626-0.82856 0.45746
-2 2 -418620.44 418.98 1 0.01688-0.38300-0.82557 0.90349-0.56404 0.19236
-2 -2 -417375.05 399.09 1 0.28901-0.65496-0.82486 0.74696-0.48586 0.11429
2 2 540761.07 1172.35 1 0.69624-0.29439-0.71434 0.79223-0.07039 0.53449
2 -2 554244.42 1683.04 1 0.77671-0.37480-0.52524 0.44732-0.34760 0.81205
-2 2 -540735.27 1230.34 1 0.01528-0.41723-0.82538 0.90330-0.56436 0.09976
-2 -2 -540985.40 1241.28 1 0.25835-0.66009-0.82837 0.75047-0.49704 0.03257
2 -2 6 9447.29 696.98 1 0.74988-0.31215-0.62389 0.54596-0.22008 0.77748
-2 2 -6 9993.58 397.59 1-0.00378-0.43399-0.82293 0.90085-0.56812 0.01060
-2 -2 -610819.10 427.91 1 0.21801-0.65555-0.83160 0.75370-0.51078-0.04657
2 -2 7 121.34 88.68 1 0.70767-0.23414-0.69977 0.62187-0.09754 0.74729
-2 2 -7 315.91 109.73 1-0.03612-0.43748-0.81804 0.89597-0.57401-0.07642
-2 -2 -7 213.61 100.71 1 0.16949-0.64310-0.83350 0.75558-0.52587-0.12456
-2 2 -8 4068.05 472.29 1-0.07941-0.43007-0.81009 0.88803-0.58089-0.16257
-2 -2 -8 3894.51 306.33 1 0.11427-0.62371-0.83301 0.75509-0.54132-0.20203
2 -3 -914539.92 598.64 1-0.26254 0.16301 0.81601-0.93286-0.51495-0.32122
2 3 -916407.72 685.32 1-0.50296 0.40319 0.82527-0.70847-0.25680-0.57922
2 -3 -8 4172.05 282.84 1-0.29271 0.22898 0.82244-0.93929-0.48775-0.25551
2 3 -8 5536.88 372.24 1-0.53825 0.47431 0.81649-0.69968-0.20885-0.53428
2 -3 -7 4854.90 269.30 1-0.31059 0.28259 0.82550-0.94238-0.47124-0.17904
2 3 -7 5413.36 296.95 1-0.56716 0.53906 0.80652-0.68972-0.16683-0.48341
2 3 -7 4547.87 217.35 1 0.26078-0.28860-0.82812 0.94496-0.49618-0.15407
2 -3 -673358.01 1775.18 1-0.31338 0.32120 0.82596-0.94283-0.46858-0.08879
2 3 -671212.30 1820.28 1-0.58965 0.59738 0.79677-0.67996-0.13217-0.42518
2 3 -666978.25 1576.89 1-0.94496 0.95268-0.07193 0.18881-0.31917-0.23822
2 -3 -5 6293.80 232.08 1-0.29698 0.34062 0.82312-0.93999-0.48401 0.01952
2 3 -5 5696.21 221.64 1-0.60503 0.64860 0.78893-0.67212-0.10731-0.35714
-2 3 5 6776.47 652.40 1-0.89306 0.84964 0.44676-0.32983 0.05327 0.41146
2 3 -5 5794.52 160.25 1-0.91035 0.95390-0.17025 0.28712-0.37717-0.08732
2 -3 -411939.50 270.17 1-0.25355 0.33305 0.81385-0.93070-0.52282 0.15119
2 3 -410822.61 267.97 1-0.61155 0.69096 0.78529-0.66849-0.09645-0.27511
-2 3 411560.42 275.01 1-0.95676 0.87757 0.27987-0.16296-0.07921 0.45088
2 -3 -410265.43 255.31 1-0.92017 0.99953-0.14603 0.02916-0.36325-0.00834
2 3 -411187.98 189.64 1-0.75150 0.83089-0.42301 0.53988-0.50625 0.13471
2 3 -3 7595.22 248.80 1 0.73181-0.61634-0.66191 0.77881-0.16222-0.11647
2 -3 -3 8171.88 203.54 1-0.17166 0.28696 0.78924-0.90609-0.58959 0.31087
-2 3 3 7864.45 184.86 1-0.43432 0.31905 0.83350-0.71663-0.34150 0.62019
2 3 -3 8630.35 213.99 1-0.60509 0.72033 0.78889-0.67209-0.10720-0.17147
-2 3 3 8587.93 212.97 1-0.96994 0.85491 0.05700 0.05989-0.23655 0.51530
2 -3 -3 8427.46 206.74 1-0.86137 0.97658-0.26868 0.15181-0.43108 0.15243
2 3 -3 8425.47 133.03 1-0.18524 0.30050-0.78365 0.90056-0.59293 0.31412
2 3 -2350271.0 3242.29 1 0.69727-0.54629-0.71310 0.82995-0.07275-0.11288
2 -3 -2343056.5 3159.05 1-0.03745 0.18850 0.73108-0.84793-0.68125 0.49545
-2 3 2333270.5 3058.44 1-0.25134 0.10022 0.81330-0.69645-0.52474 0.71056
2 3 -2343577.5 3158.89 1-0.57555 0.72662 0.80310-0.68630-0.15412-0.03166
-2 3 2340066.0 3135.07 1-0.89153 0.74052-0.21171 0.32858-0.40042 0.58622
2 -3 -2349881.6 3217.82 1-0.73688 0.88791-0.43962 0.32275-0.51355 0.32778
-2 -3 2347136.9 3101.14 1-0.43965 0.28862-0.67585 0.55901-0.59154 0.77730
2 3 -2344326.0 3071.52 1 0.26763-0.11647-0.82740 0.94424-0.49372 0.30794
2 3 -132511.45 412.56 1 0.64624-0.45942-0.76242 0.87926 0.03294-0.12576
2 -3 -132945.01 421.16 1 0.15134 0.03530 0.61323-0.73003-0.77526 0.68249
-2 3 133283.19 410.88 1-0.03569-0.15117 0.73017-0.61332-0.68232 0.77522
2 3 -132007.36 385.09 1-0.49582 0.68273 0.82664-0.70984-0.26609 0.17320
-2 3 132861.64 425.73 1-0.70860 0.52174-0.46992 0.58679-0.52635 0.61923
2 -3 -133612.33 420.89 1-0.52489 0.71174-0.62320 0.50632-0.57974 0.48687
-2 -3 133189.44 375.38 1 0.09575-0.28273-0.83223 0.71535-0.54608 0.63900
-2 3 0999998.513058.00 1 0.17193-0.39442 0.59782-0.48102-0.78297 0.78297
2 -3 0978421.8 8728.55 1-0.25677 0.47954-0.75998 0.64307-0.59706 0.59706
2 -3 1164484.0 2240.21 1 0.55217-0.29394 0.19663-0.31342-0.81020 0.90297
-2 3 -1165427.3 2244.48 1 0.33154-0.58982 0.45943-0.34263-0.82401 0.73123
2 3 1171338.8 2263.13 1 0.19321 0.06511 0.58134-0.46454-0.79038 0.88314
-2 -3 -1170575.0 2250.93 1-0.42127 0.16272 0.83394-0.95082-0.35645 0.26355
-2 3 -1175062.6 2392.58 1-0.29435 0.03584-0.74539 0.86223-0.59811 0.50523
2 -3 1165123.9 2246.96 1 0.00366 0.25496-0.82392 0.70704-0.56668 0.65960
2 3 2 1675.52 58.73 1 0.70620-0.41205-0.08639 0.20318-0.70271 0.88821
2 -3 2 1646.70 107.62 1 0.68012-0.38596-0.02677-0.09001-0.73260 0.91810
-2 3 -2 1601.71 89.24 1 0.43395-0.72808 0.35018-0.23337-0.83009 0.64454
-2 -3 -2 1595.82 50.46 1-0.16761-0.12673 0.78780-0.90465-0.59268 0.40686
-2 3 -2 1565.94 105.66 1-0.16876-0.12568-0.78843 0.90534-0.59151 0.40564
2 3 336305.48 418.84 1 0.77465-0.44435-0.53750 0.65438-0.33315 0.61182
-2 -3 -336030.01 404.27 1 0.10761-0.43773 0.64446-0.76131-0.75702 0.47831
-2 3 -336936.84 552.29 1-0.09658-0.23370-0.80648 0.92339-0.58331 0.30451
2 3 4129964.6 2995.65 1 0.70318-0.33717-0.70570 0.82255-0.08667 0.45795
2 -3 4128077.8 1932.09 1 0.78019-0.41408-0.37356 0.25668-0.50173 0.87329
-2 -3 -4127427.6 1798.46 1 0.26806-0.63392 0.51870-0.63550-0.81183 0.44076
-2 3 -4128647.4 3059.77 1-0.06289-0.30323-0.81332 0.93023-0.57840 0.20666
2 -3 5 1033.17 124.83 1 0.78030-0.37839-0.49708 0.38019-0.37951 0.84396
-2 3 -5 1000.85 144.77 1-0.05610-0.34586-0.81458 0.93149-0.57732 0.11265
2 -3 626466.47 873.37 1 0.76003-0.32230-0.59604 0.47914-0.25901 0.81641
-2 3 -625193.00 822.71 1-0.06869-0.36911-0.81221 0.92913-0.57929 0.02168
-2 -3 -625626.43 846.64 1 0.26284-0.70038-0.82791 0.71107-0.49544-0.06191
2 -3 710718.95 969.30 1 0.72418-0.25064-0.67511 0.55822-0.14061 0.79092
-2 3 -712931.18 476.06 1-0.09603-0.37761-0.80660 0.92351-0.58324-0.06729
-2 -3 -713859.46 519.72 1 0.21169-0.68530-0.83200 0.71512-0.51278-0.13765
-2 3 -837736.68 2045.94 1-0.13536-0.37411-0.79736 0.91427-0.58812-0.15535
-2 -3 -846235.79 2510.53 1 0.15452-0.66396-0.83364 0.71675-0.53025-0.21310
2 4 -918522.41 874.06 1-0.52824 0.42847 0.81933-0.66359-0.22280-0.61322
2 -4 -810643.36 492.97 1-0.23325 0.16952 0.80857-0.96437-0.54018-0.20308
2 4 -8 9653.04 460.87 1-0.56314 0.49921 0.80807-0.65233-0.17283-0.57029
2 -4 -7 783.93 130.23 1-0.24709 0.21917 0.81223-0.96803-0.52841-0.12194
2 4 -7 870.08 120.35 1-0.59212 0.56402 0.79557-0.63983-0.12824-0.52200
2 4 -7 828.44 66.96 1 0.08943-0.11743-0.83190 0.98774-0.54766-0.10277
2 -4 -6 1048.83 181.43 1-0.24429 0.25217 0.81151-0.96731-0.53081-0.02663
2 4 -6 785.72 137.82 1-0.61526 0.62300 0.78314-0.62740-0.09019-0.46715
2 4 -6 804.57 64.56 1-0.93093 0.93865-0.11664 0.27248-0.34604-0.21135
2 4 -6 919.83 56.26 1 0.15010-0.14227-0.83364 0.98948-0.53151-0.02600
-2 -4 574241.13 1674.40 1 0.63152-0.67497-0.77304 0.61725 0.05986 0.40423
2 -4 -576972.64 1654.79 1-0.22015 0.26384 0.80487-0.96067-0.55110 0.08655
-2 4 580195.67 1743.31 1-0.90520 0.86178 0.42362-0.26772 0.03388 0.43086
2 4 -576729.80 1575.69 1-0.86079 0.90434-0.26970 0.42553-0.43162-0.03279
2 4 -576541.03 1569.01 1 0.17818-0.13452-0.83332 0.98917-0.52327 0.05867
-2 -4 4 2493.50 367.82 1 0.64123-0.72052-0.76618 0.61038 0.04224 0.32903
2 -4 -4 1842.59 98.29 1-0.16723 0.24673 0.78766-0.94347-0.59296 0.22133
-2 -4 315936.18 339.46 1 0.64092-0.75605-0.76641 0.61061 0.04282 0.23563
2 -4 -316267.98 319.00 1-0.07574 0.19098 0.74987-0.90567-0.65722 0.37852
-2 4 316573.54 310.55 1-0.37021 0.25494 0.83261-0.67677-0.41194 0.69063
-2 4 316285.50 331.26 1-0.97078 0.85575 0.06581 0.09005-0.23073 0.50948
2 -4 -316292.66 326.40 1-0.86930 0.98449-0.25458 0.09874-0.42367 0.14497
2 4 -243229.86 671.69 1 0.73500-0.58373-0.65596 0.81182-0.17169-0.01410
2 -4 -244876.13 691.89 1 0.06137 0.08967 0.67473-0.83053-0.73550 0.54970
-2 4 243941.01 665.55 1-0.17588 0.02477 0.79072-0.63492-0.58635 0.77217
-2 4 244742.78 697.27 1-0.91027 0.75926-0.17044 0.32628-0.37728 0.56308
-2 -4 243825.68 434.19 1-0.19526 0.04417-0.78062 0.62474-0.59371 0.77957
2 4 -1288802.0 2667.53 1 0.71029-0.52348-0.69616 0.85196-0.10404 0.01122
2 -4 -1293632.3 2737.83 1 0.23703-0.05038 0.54558-0.70131-0.80383 0.71106
-2 4 1280020.0 2603.26 1 0.03530-0.22217 0.69069-0.53489-0.72228 0.81518
2 4 -1278370.9 2559.55 1-0.57022 0.75713 0.80530-0.64956-0.16222 0.06933
-2 4 1292919.1 2740.73 1-0.76676 0.57991-0.40490 0.56073-0.49811 0.59099
2 -4 -1288996.6 2693.94 1-0.58440 0.77126-0.58035 0.42452-0.56714 0.47427
-2 -4 1277372.4 2523.57 1 0.26219-0.44914-0.82798 0.67219-0.49568 0.58857
2 4 0176541.6 1643.71 1 0.67901-0.45635-0.73341 0.88920-0.03230 0.03230
2 -4 0172791.0 1678.81 1 0.42118-0.19874 0.36484-0.52058-0.83035 0.83035
-2 4 0175680.5 1693.58 1 0.22385-0.44633 0.55660-0.40087-0.80005 0.80005
2 4 0170180.3 1578.65 1-0.41761 0.64035 0.83400-0.67817-0.36058 0.36058
-2 4 0174285.2 1705.35 1-0.57631 0.35364-0.58651 0.74234-0.56908 0.56908
2 -4 0175579.4 1698.89 1-0.34157 0.56426-0.72530 0.56951-0.59770 0.59770
2 4 112415.03 203.45 1 0.63896-0.38047-0.76783 0.92362 0.04640 0.04641
2 -4 112244.94 266.07 1 0.57680-0.31858 0.15967-0.31539-0.80112 0.89388
-2 4 -112711.83 266.79 1 0.36270-0.62099 0.42810-0.27235-0.82775 0.73497
2 4 112544.80 200.76 1 0.03724 0.22125 0.68953-0.53373-0.72329 0.81619
[truncated: 4,409 more rows]
