# Supplementary material for: Gem-diol and Ketone Crystal-to-crystal Transition Phenomena
Source: Sci Rep. 2017 Oct 18;7:13426. doi: 10.1038/s41598-017-13596-6 (PMC5647396; doi:10.1038/s41598-017-13596-6)
Supplement: Supplementary file 4 — Dataset 3A [file 41598_2017_13596_MOESM4_ESM.csv]

#
# h	k	l	Fc-squared	Fo-squared	sigma(Fo-squared) and status flag
#
data_bwn16010
_shelx_title ' BWN16010 in P-1'
_shelx_refln_list_code 4
_shelx_F_calc_maximum 94.96
_exptl_crystal_F_000 336.00
_reflns_d_resolution_high 0.8409
loop_
_symmetry_equiv_pos_as_xyz
'x	y	z'
'-x	-y	-z'
_cell_length_a 6.9602
_cell_length_b 9.6833
_cell_length_c 9.7538
_cell_angle_alpha 104.420
_cell_angle_beta 90.031
_cell_angle_gamma 92.032
_shelx_F_squared_multiplier 1.000
loop_
_refln_index_h
_refln_index_k
_refln_index_l
_refln_F_squared_calc
_refln_F_squared_meas
_refln_F_squared_sigma
_refln_observed_status
1 0 0 23.48 10.96 0.54 o
2 0 0 4319.55 5956.64 99.22 o
3 0 0 1.55 2.11 0.44 o
4 0 0 791.97 766.00 8.93 o
5 0 0 11.41 15.02 3.29 o
6 0 0 232.39 274.94 9.92 o
7 0 0 2.22 8.65 1.77 o
8 0 0 153.40 205.09 70.19 o
-8 1 0 17.63 19.51 8.22 o
-7 1 0 217.18 288.89 17.91 o
-6 1 0 1.75 2.45 1.91 o
-5 1 0 425.34 475.12 13.21 o
-4 1 0 65.88 95.66 4.47 o
-3 1 0 6.89 11.75 1.12 o
-2 1 0 224.85 211.57 2.86 o
-1 1 0 139.11 114.05 1.87 o
1 1 0 210.58 145.71 5.18 o
2 1 0 39.17 173.90 4.35 o
3 1 0 12.13 9.74 0.95 o
4 1 0 137.11 136.83 4.26 o
5 1 0 416.20 464.76 21.57 o
6 1 0 7.79 8.09 1.55 o
7 1 0 174.25 249.88 17.86 o
8 1 0 18.65 15.26 2.84 o
-8 2 0 32.50 34.27 10.35 o
-7 2 0 71.06 94.34 27.72 o
-6 2 0 2.65 2.83 1.51 o
-5 2 0 92.68 77.03 4.72 o
-4 2 0 174.19 215.93 6.84 o
-3 2 0 12.76 9.25 6.66 o
-2 2 0 19.82 9.87 0.54 o
-1 2 0 1533.30 1417.83 6.36 o
0 2 0 6478.18 6368.77 124.16 o
1 2 0 1509.71 1124.56 20.00 o
2 2 0 18.50 16.58 1.26 o
3 2 0 4.19 4.68 0.81 o
4 2 0 135.14 176.22 3.86 o
5 2 0 31.87 66.13 7.70 o
6 2 0 3.97 7.80 2.24 o
7 2 0 124.60 116.78 11.01 o
8 2 0 3.43 9.53 7.47 o
-8 3 0 49.52 44.63 5.77 o
-7 3 0 209.62 200.09 23.05 o
-6 3 0 13.68 14.39 3.64 o
-5 3 0 0.13 6.81 4.17 o
-4 3 0 141.15 120.04 2.46 o
-3 3 0 634.69 547.45 14.95 o
-2 3 0 36.94 31.52 2.94 o
-1 3 0 479.65 372.68 7.91 o
0 3 0 10.36 6.30 2.60 o
1 3 0 539.75 321.69 6.59 o
2 3 0 33.28 9.27 1.62 o
3 3 0 323.95 331.03 14.92 o
4 3 0 83.48 82.86 7.48 o
5 3 0 37.17 35.16 6.24 o
6 3 0 5.22 2.99 4.01 o
7 3 0 142.16 136.80 20.97 o
-7 4 0 0.73 5.51 2.06 o
-6 4 0 129.14 137.43 8.03 o
-5 4 0 921.76 996.58 44.36 o
-4 4 0 76.92 54.32 5.53 o
-3 4 0 1519.90 1102.02 169.29 o
-2 4 0 0.68 1.35 1.00 o
-1 4 0 517.20 433.09 8.95 o
0 4 0 54.93 44.41 4.13 o
1 4 0 173.72 153.05 6.27 o
2 4 0 0.92 2.01 0.71 o
3 4 0 943.11 869.89 20.09 o
4 4 0 57.94 95.34 30.33 o
5 4 0 802.59 585.91 77.99 o
6 4 0 52.11 37.93 7.07 o
7 4 0 2.00 3.50 1.48 o
-7 5 0 17.85 7.58 3.58 o
-6 5 0 47.65 48.18 5.90 o
-5 5 0 3.29 2.67 1.65 o
-4 5 0 129.67 138.49 5.72 o
-3 5 0 119.59 135.10 3.27 o
-2 5 0 23.99 27.52 2.59 o
-1 5 0 674.65 740.97 22.76 o
0 5 0 58.07 59.89 1.88 o
1 5 0 711.88 691.58 12.20 o
2 5 0 5.44 6.19 1.99 o
3 5 0 82.26 49.62 6.74 o
4 5 0 116.22 119.96 5.15 o
5 5 0 37.77 40.22 6.24 o
6 5 0 18.53 16.61 3.33 o
7 5 0 12.00 7.90 2.80 o
-7 6 0 33.08 44.45 13.27 o
-6 6 0 63.21 39.15 9.19 o
-5 6 0 14.08 14.28 4.71 o
-4 6 0 22.28 34.11 7.04 o
-3 6 0 10.30 9.41 2.17 o
-2 6 0 304.73 299.18 23.48 o
-1 6 0 573.46 692.68 40.34 o
0 6 0 11.36 10.41 1.09 o
1 6 0 463.07 564.92 32.29 o
2 6 0 77.91 59.80 8.10 o
3 6 0 24.78 27.09 4.67 o
4 6 0 16.55 9.95 5.36 o
5 6 0 26.63 20.05 3.58 o
6 6 0 3.18 3.50 1.19 o
-6 7 0 127.90 113.12 20.09 o
-5 7 0 34.94 27.83 4.89 o
-4 7 0 99.69 112.37 12.17 o
-3 7 0 0.51 5.87 1.66 o
-2 7 0 4.78 4.49 1.29 o
-1 7 0 25.98 45.39 5.87 o
0 7 0 123.62 159.91 7.67 o
1 7 0 0.89 2.68 2.56 o
2 7 0 3.66 3.16 3.08 o
3 7 0 28.11 29.64 7.68 o
4 7 0 43.61 30.75 6.35 o
5 7 0 11.04 5.59 1.70 o
6 7 0 91.90 27.97 42.18 o
-5 8 0 0.05 5.31 1.89 o
-4 8 0 17.79 16.57 6.71 o
-3 8 0 0.04 1.31 1.81 o
-2 8 0 2.00 4.95 1.57 o
-1 8 0 13.19 25.54 9.05 o
0 8 0 305.03 366.78 35.69 o
1 8 0 22.19 30.08 4.52 o
2 8 0 83.59 78.22 12.80 o
3 8 0 5.52 4.89 2.76 o
4 8 0 0.01 1.46 1.77 o
5 8 0 5.95 7.73 3.31 o
-5 9 0 3.37 6.33 2.52 o
-4 9 0 118.00 74.06 49.45 o
-3 9 0 38.06 26.42 6.94 o
-2 9 0 105.39 137.18 13.91 o
-1 9 0 19.76 12.79 2.66 o
0 9 0 47.08 79.10 16.99 o
1 9 0 6.79 9.05 4.21 o
2 9 0 90.63 127.01 22.59 o
3 9 0 50.33 69.67 13.61 o
4 9 0 78.08 98.28 31.29 o
-3 10 0 23.89 30.43 4.62 o
-2 10 0 41.43 81.21 18.71 o
-1 10 0 2.30 9.47 3.43 o
0 10 0 21.85 70.11 15.76 o
1 10 0 14.68 31.58 11.67 o
2 10 0 30.64 48.10 6.02 o
3 10 0 0.39 3.24 4.08 o
-1 11 0 41.21 42.46 31.22 o
0 11 0 11.82 35.98 12.98 o
1 11 0 28.16 54.63 8.66 o
-1 -11 1 0.25 5.93 3.11 o
0 -11 1 0.13 7.95 3.79 o
1 -11 1 5.68 20.44 6.61 o
2 -11 1 3.03 4.10 1.70 o
-3 -10 1 17.90 22.91 5.98 o
-2 -10 1 94.78 124.39 41.64 o
-1 -10 1 0.03 2.82 2.03 o
0 -10 1 0.54 1.79 3.56 o
1 -10 1 31.14 46.99 7.59 o
2 -10 1 117.84 141.91 20.57 o
3 -10 1 54.41 58.23 14.10 o
4 -10 1 0.63 0.95 2.45 o
-4 -9 1 3.91 8.80 3.37 o
-3 -9 1 11.96 18.31 6.39 o
-2 -9 1 196.09 271.53 25.33 o
-1 -9 1 0.38 1.92 2.78 o
0 -9 1 2.32 5.63 4.84 o
1 -9 1 6.69 4.43 1.91 o
2 -9 1 289.35 411.86 71.53 o
3 -9 1 0.46 6.50 3.96 o
4 -9 1 0.02 3.79 1.66 o
5 -9 1 6.73 11.04 2.60 o
-5 -8 1 0.15 4.79 3.25 o
-4 -8 1 1.57 0.90 4.22 o
-3 -8 1 67.93 68.82 11.12 o
-2 -8 1 250.60 390.31 31.42 o
-1 -8 1 25.78 39.08 6.30 o
0 -8 1 0.92 3.50 1.36 o
1 -8 1 286.43 362.46 110.86 o
2 -8 1 428.81 495.53 247.65 o
3 -8 1 143.52 186.60 32.65 o
4 -8 1 2.22 5.05 2.51 o
5 -8 1 0.36 1.21 1.66 o
6 -8 1 15.21 9.60 3.34 o
-6 -7 1 15.14 11.73 5.25 o
-5 -7 1 23.62 24.77 9.34 o
-4 -7 1 0.01 6.71 2.03 o
-3 -7 1 21.91 23.39 3.15 o
-2 -7 1 317.96 345.28 27.25 o
-1 -7 1 18.46 14.12 1.95 o
0 -7 1 0.15 2.30 1.44 o
1 -7 1 69.01 78.91 8.20 o
2 -7 1 298.16 329.38 23.06 o
3 -7 1 2.18 4.20 1.49 o
4 -7 1 43.64 26.17 4.95 o
5 -7 1 45.17 33.31 11.26 o
6 -7 1 0.09 3.78 2.08 o
-6 -6 1 76.88 56.75 10.45 o
-5 -6 1 125.74 99.95 11.37 o
-4 -6 1 4.41 8.81 1.95 o
-3 -6 1 91.41 100.89 8.52 o
-2 -6 1 271.96 283.51 24.93 o
-1 -6 1 183.01 213.46 9.29 o
0 -6 1 4.03 5.07 0.85 o
1 -6 1 137.41 144.31 10.48 o
2 -6 1 298.02 335.50 21.76 o
3 -6 1 54.69 67.49 5.29 o
4 -6 1 3.23 3.93 1.88 o
5 -6 1 206.58 227.12 23.65 o
6 -6 1 221.40 316.80 24.37 o
7 -6 1 28.35 21.97 5.57 o
-7 -5 1 50.53 15.97 8.93 o
-6 -5 1 45.20 44.63 8.22 o
-5 -5 1 5.51 3.75 3.25 o
-4 -5 1 1.42 5.17 2.74 o
-3 -5 1 249.01 235.90 23.78 o
-2 -5 1 19.38 15.64 1.87 o
-1 -5 1 1.93 6.66 1.16 o
0 -5 1 0.67 1.93 1.05 o
1 -5 1 0.32 0.17 0.81 o
2 -5 1 0.12 1.02 0.90 o
3 -5 1 127.23 121.32 10.38 o
4 -5 1 3.28 4.17 2.38 o
5 -5 1 4.93 4.24 1.84 o
6 -5 1 3.03 3.70 1.92 o
7 -5 1 80.46 83.33 7.41 o
-7 -4 1 60.30 64.80 13.23 o
-6 -4 1 55.35 52.39 6.35 o
-5 -4 1 72.78 76.95 4.22 o
-4 -4 1 72.64 72.37 2.91 o
-3 -4 1 4.27 3.24 2.08 o
-2 -4 1 136.26 152.91 8.60 o
-1 -4 1 49.83 62.30 2.29 o
0 -4 1 4.40 3.41 0.76 o
1 -4 1 33.20 26.25 1.63 o
2 -4 1 94.09 77.06 2.66 o
3 -4 1 52.41 39.37 2.94 o
4 -4 1 6.86 13.56 7.98 o
5 -4 1 102.48 74.11 3.90 o
6 -4 1 156.04 151.24 7.54 o
7 -4 1 21.79 12.34 3.41 o
-7 -3 1 19.32 9.16 1.85 o
-6 -3 1 74.35 113.25 10.18 o
-5 -3 1 0.49 0.39 1.50 o
-4 -3 1 130.42 146.93 8.88 o
-3 -3 1 24.83 22.07 5.89 o
-2 -3 1 106.13 80.54 1.30 o
-1 -3 1 433.88 352.82 5.35 o
0 -3 1 3.02 0.68 0.66 o
1 -3 1 215.56 199.18 6.00 o
2 -3 1 114.27 105.13 1.87 o
3 -3 1 14.50 17.75 2.64 o
4 -3 1 135.69 95.45 3.53 o
5 -3 1 1.56 1.46 3.41 o
6 -3 1 186.33 172.76 9.89 o
7 -3 1 29.19 22.76 4.19 o
8 -3 1 21.71 20.33 5.32 o
-8 -2 1 2.69 3.71 1.92 o
-7 -2 1 10.93 12.27 2.46 o
-6 -2 1 27.22 26.61 5.21 o
-5 -2 1 60.02 70.66 4.75 o
-4 -2 1 0.77 3.75 1.57 o
-3 -2 1 7.13 14.59 2.43 o
-2 -2 1 323.46 349.10 10.71 o
-1 -2 1 0.34 5.69 1.29 o
0 -2 1 0.39 1.07 1.14 o
1 -2 1 17.55 31.48 1.25 o
2 -2 1 353.59 351.36 17.61 o
3 -2 1 18.26 16.41 0.64 o
4 -2 1 1.05 2.33 0.60 o
5 -2 1 71.17 83.07 3.92 o
6 -2 1 23.17 40.89 7.39 o
7 -2 1 0.99 5.39 1.58 o
8 -2 1 3.58 1.29 5.18 o
-8 -1 1 11.24 8.85 1.86 o
-7 -1 1 42.64 74.83 6.31 o
-6 -1 1 10.13 10.07 3.43 o
-5 -1 1 68.16 103.67 4.85 o
-4 -1 1 470.17 443.72 17.90 o
-3 -1 1 5.88 7.97 0.60 o
-2 -1 1 2887.67 3636.56 38.68 o
-1 -1 1 193.78 210.60 5.63 o
0 -1 1 35.46 27.00 6.02 o
1 -1 1 282.40 254.92 6.64 o
2 -1 1 2832.72 3423.57 62.69 o
3 -1 1 4.52 7.73 0.63 o
4 -1 1 256.89 371.59 9.25 o
5 -1 1 96.24 104.96 7.34 o
6 -1 1 10.53 12.54 2.26 o
7 -1 1 98.38 91.38 10.11 o
8 -1 1 12.32 6.25 4.72 o
-8 0 1 27.34 17.99 4.02 o
-7 0 1 49.16 39.33 3.15 o
-6 0 1 94.46 119.92 5.75 o
-5 0 1 194.74 292.93 10.56 o
-4 0 1 347.32 398.19 4.71 o
-3 0 1 992.73 1261.09 32.06 o
-2 0 1 854.91 1193.40 14.41 o
-1 0 1 167.41 128.34 2.94 o
0 0 1 0.40 -0.04 0.22 o
1 0 1 180.18 154.58 4.56 o
2 0 1 1469.89 1347.73 9.60 o
3 0 1 1150.03 1366.29 28.42 o
4 0 1 260.47 438.76 9.76 o
5 0 1 310.85 322.27 16.87 o
6 0 1 84.63 113.83 4.56 o
7 0 1 29.22 45.27 4.31 o
8 0 1 17.89 11.17 11.60 o
-8 1 1 7.19 14.20 3.25 o
-7 1 1 33.90 27.30 4.15 o
-6 1 1 13.52 13.23 2.79 o
-5 1 1 13.94 16.32 2.74 o
-4 1 1 125.90 125.77 8.79 o
-3 1 1 119.98 232.68 8.88 o
-2 1 1 1410.26 1418.01 21.88 o
-1 1 1 787.21 780.52 14.17 o
0 1 1 4.08 6.79 0.99 o
1 1 1 1392.93 1235.94 10.72 o
2 1 1 1715.94 1617.16 27.05 o
3 1 1 385.55 288.30 7.71 o
4 1 1 50.17 93.67 4.19 o
5 1 1 0.38 14.46 1.96 o
6 1 1 14.11 9.71 2.17 o
7 1 1 25.47 20.92 3.54 o
8 1 1 20.51 18.45 4.98 o
-8 2 1 0.10 3.88 2.05 o
-7 2 1 35.20 34.39 6.16 o
-6 2 1 65.58 70.18 4.32 o
-5 2 1 289.63 253.27 9.73 o
-4 2 1 258.30 283.12 18.73 o
-3 2 1 82.08 57.19 3.81 o
-2 2 1 410.55 392.80 12.22 o
-1 2 1 883.20 789.82 6.66 o
0 2 1 9.19 5.33 1.33 o
1 2 1 767.94 644.55 3.61 o
2 2 1 437.63 440.06 15.45 o
3 2 1 22.43 25.80 2.34 o
4 2 1 291.86 330.51 6.71 o
5 2 1 134.61 188.41 5.60 o
6 2 1 45.15 62.05 7.35 o
7 2 1 20.99 18.92 5.05 o
8 2 1 0.20 6.41 3.03 o
-7 3 1 13.86 9.42 2.17 o
-6 3 1 0.02 3.18 1.37 o
-5 3 1 168.60 176.13 11.23 o
-4 3 1 99.14 84.53 6.69 o
-3 3 1 138.24 107.95 7.51 o
-2 3 1 200.27 204.22 5.56 o
-1 3 1 753.19 672.13 14.43 o
0 3 1 67.81 11.49 5.25 o
1 3 1 328.74 281.66 4.90 o
2 3 1 558.40 490.60 24.97 o
3 3 1 270.51 177.19 8.48 o
4 3 1 122.20 155.23 17.05 o
5 3 1 142.12 153.16 9.30 o
6 3 1 0.00 1.35 1.65 o
7 3 1 20.31 13.77 3.53 o
-7 4 1 1.38 4.41 2.26 o
-6 4 1 108.53 100.29 6.89 o
-5 4 1 109.35 117.40 8.31 o
-4 4 1 11.89 4.75 1.73 o
-3 4 1 139.75 100.86 5.33 o
-2 4 1 171.10 199.15 3.87 o
-1 4 1 11.87 8.04 1.25 o
0 4 1 2.00 3.93 0.92 o
1 4 1 463.24 465.23 18.34 o
2 4 1 146.11 138.79 8.51 o
3 4 1 6.81 4.00 1.54 o
4 4 1 22.66 22.35 2.98 o
5 4 1 23.41 15.88 2.21 o
6 4 1 48.08 30.20 11.76 o
7 4 1 4.14 3.61 4.35 o
-7 5 1 85.90 121.97 18.65 o
-6 5 1 19.67 20.24 7.87 o
-5 5 1 33.60 52.48 8.79 o
-4 5 1 151.55 173.03 9.12 o
-3 5 1 198.00 194.87 9.53 o
-2 5 1 7.01 8.40 1.30 o
-1 5 1 69.43 90.67 8.68 o
0 5 1 1.47 2.38 1.52 o
1 5 1 94.51 84.07 4.09 o
2 5 1 49.11 35.98 4.74 o
3 5 1 139.23 129.10 12.29 o
4 5 1 43.85 28.65 4.86 o
5 5 1 0.01 1.62 1.00 o
6 5 1 25.93 11.50 5.95 o
7 5 1 23.89 24.04 8.60 o
-6 6 1 32.30 28.97 8.46 o
-5 6 1 97.60 114.85 5.36 o
-4 6 1 182.27 168.57 4.29 o
-3 6 1 52.16 47.88 4.30 o
-2 6 1 63.61 82.39 8.15 o
-1 6 1 154.64 152.64 11.29 o
0 6 1 2.95 3.91 2.17 o
1 6 1 112.86 127.96 2.66 o
2 6 1 89.11 85.20 8.36 o
3 6 1 72.68 91.91 4.17 o
5 6 1 41.81 21.15 7.02 o
6 6 1 5.68 1.77 1.96 o
-6 7 1 9.34 11.13 2.58 o
-5 7 1 15.77 22.24 4.58 o
-4 7 1 29.50 39.75 7.02 o
-3 7 1 182.59 221.37 22.27 o
-2 7 1 11.69 8.72 1.20 o
-1 7 1 31.83 32.52 10.62 o
0 7 1 13.96 18.12 3.75 o
1 7 1 95.49 143.34 15.43 o
2 7 1 23.95 23.61 4.22 o
3 7 1 87.32 136.96 7.21 o
4 7 1 13.68 27.94 5.81 o
5 7 1 0.01 2.31 1.58 o
6 7 1 5.23 5.88 1.16 o
-5 8 1 5.31 4.09 2.40 o
-4 8 1 191.49 289.74 21.88 o
-3 8 1 3.28 4.37 3.14 o
-2 8 1 9.59 6.44 2.33 o
-1 8 1 8.15 5.85 2.89 o
0 8 1 11.26 10.67 2.44 o
1 8 1 66.32 73.49 17.25 o
2 8 1 10.53 9.21 4.18 o
3 8 1 6.31 6.00 1.56 o
4 8 1 45.48 45.23 6.49 o
5 8 1 1.10 3.57 1.46 o
-4 9 1 1.74 4.49 2.33 o
-3 9 1 34.00 47.08 10.73 o
-2 9 1 170.22 250.16 20.78 o
-1 9 1 65.65 83.52 22.49 o
0 9 1 3.95 15.77 3.75 o
1 9 1 40.15 62.04 9.59 o
2 9 1 64.24 92.12 16.24 o
3 9 1 37.17 69.96 15.34 o
4 9 1 4.23 10.91 2.85 o
-3 10 1 0.03 6.38 2.15 o
-2 10 1 56.87 60.05 16.81 o
-1 10 1 21.61 28.13 7.83 o
0 10 1 25.21 15.98 8.89 o
1 10 1 5.27 2.70 2.38 o
2 10 1 10.57 9.41 3.37 o
-2 -11 2 8.05 24.48 4.08 o
-1 -11 2 0.27 8.76 5.17 o
0 -11 2 1.21 9.05 25.23 o
1 -11 2 0.29 1.07 5.42 o
2 -11 2 32.28 18.06 12.45 o
-3 -10 2 59.30 87.82 16.56 o
-2 -10 2 0.77 1.44 1.91 o
-1 -10 2 216.85 420.87 19.16 o
0 -10 2 168.49 256.41 19.25 o
1 -10 2 149.12 259.73 63.98 o
2 -10 2 3.04 2.12 2.17 o
3 -10 2 29.88 47.12 11.40 o
4 -10 2 26.24 16.66 4.54 o
-4 -9 2 2.51 4.66 1.68 o
-3 -9 2 2.28 5.62 2.52 o
-2 -9 2 0.04 2.03 1.28 o
-1 -9 2 149.92 173.58 7.64 o
0 -9 2 0.63 3.27 2.56 o
1 -9 2 128.26 121.47 10.28 o
2 -9 2 9.48 7.23 2.90 o
3 -9 2 6.85 4.87 1.67 o
4 -9 2 0.01 8.81 4.57 o
5 -9 2 16.71 10.97 3.51 o
-5 -8 2 0.09 2.40 1.55 o
-4 -8 2 163.36 205.81 21.15 o
-3 -8 2 220.31 226.72 23.28 o
-2 -8 2 69.59 97.07 5.34 o
-1 -8 2 47.22 41.40 4.45 o
0 -8 2 288.64 345.12 26.47 o
1 -8 2 11.12 5.48 1.37 o
2 -8 2 90.65 88.49 9.61 o
3 -8 2 183.69 245.30 46.86 o
4 -8 2 343.70 399.90 48.99 o
5 -8 2 0.43 4.75 1.70 o
6 -8 2 10.26 13.03 3.64 o
-6 -7 2 4.60 6.97 2.15 o
-5 -7 2 48.13 32.20 3.76 o
-4 -7 2 4.58 8.58 2.36 o
-3 -7 2 2.34 4.72 1.84 o
-2 -7 2 2.13 4.53 2.66 o
-1 -7 2 0.05 4.90 1.31 o
0 -7 2 1.14 2.50 1.10 o
1 -7 2 0.60 4.30 3.31 o
2 -7 2 1.40 3.54 4.38 o
3 -7 2 22.24 25.00 4.38 o
4 -7 2 37.67 47.09 4.12 o
5 -7 2 116.57 116.23 9.56 o
6 -7 2 5.71 6.12 2.98 o
-6 -6 2 47.28 37.95 13.84 o
-5 -6 2 420.91 252.97 90.87 o
-4 -6 2 135.53 142.38 4.07 o
-3 -6 2 63.10 65.37 8.28 o
-2 -6 2 162.56 205.83 13.48 o
-1 -6 2 104.12 100.80 17.15 o
0 -6 2 479.87 577.26 31.45 o
1 -6 2 26.87 29.43 2.40 o
2 -6 2 331.21 410.93 25.28 o
3 -6 2 178.16 215.98 7.83 o
4 -6 2 76.17 87.71 6.85 o
5 -6 2 500.45 523.29 27.64 o
6 -6 2 25.60 26.10 4.66 o
7 -6 2 4.29 9.10 2.61 o
-7 -5 2 33.17 21.37 4.82 o
-6 -5 2 2.42 5.30 1.36 o
-5 -5 2 115.68 83.30 11.97 o
-4 -5 2 110.15 94.12 4.79 o
-3 -5 2 68.12 49.10 6.50 o
-2 -5 2 77.38 94.64 2.90 o
-1 -5 2 0.06 0.92 0.84 o
0 -5 2 1065.84 1067.95 19.16 o
1 -5 2 1.29 2.87 0.56 o
2 -5 2 43.10 33.45 4.92 o
3 -5 2 94.07 76.05 7.68 o
4 -5 2 282.57 303.49 17.03 o
5 -5 2 263.09 260.06 21.60 o
6 -5 2 2.61 3.39 1.83 o
7 -5 2 67.84 62.68 10.19 o
-7 -4 2 3.56 4.69 2.67 o
-6 -4 2 31.46 25.59 3.50 o
-5 -4 2 3.04 2.19 1.45 o
-4 -4 2 572.62 491.27 15.66 o
-3 -4 2 122.35 101.98 16.51 o
-2 -4 2 1868.08 1822.66 250.85 o
-1 -4 2 197.70 191.77 5.21 o
0 -4 2 1063.70 1110.85 26.87 o
1 -4 2 190.56 138.54 6.30 o
2 -4 2 2626.97 1590.68 442.03 o
3 -4 2 95.55 83.64 12.30 o
4 -4 2 652.78 606.69 69.10 o
5 -4 2 42.68 35.84 2.33 o
6 -4 2 33.61 39.72 3.91 o
7 -4 2 47.96 37.61 3.97 o
-7 -3 2 51.03 67.29 5.69 o
-6 -3 2 27.34 25.66 11.04 o
-5 -3 2 264.83 327.27 18.17 o
-4 -3 2 478.88 494.11 9.60 o
-3 -3 2 84.27 49.99 3.18 o
-2 -3 2 0.54 1.11 0.84 o
-1 -3 2 197.29 118.01 3.04 o
0 -3 2 507.88 427.04 8.24 o
1 -3 2 242.40 171.77 3.91 o
2 -3 2 39.51 32.62 2.19 o
3 -3 2 43.29 33.14 2.99 o
4 -3 2 387.73 448.78 14.46 o
5 -3 2 319.67 360.89 54.66 o
6 -3 2 77.97 81.85 6.63 o
7 -3 2 111.49 100.07 5.76 o
8 -3 2 7.06 6.94 1.96 o
-8 -2 2 59.25 76.34 8.98 o
-7 -2 2 59.28 60.47 8.26 o
-6 -2 2 211.57 196.60 8.98 o
-5 -2 2 256.64 338.95 18.69 o
-4 -2 2 180.18 312.20 11.30 o
-3 -2 2 178.70 198.08 5.71 o
-2 -2 2 174.25 159.27 5.08 o
-1 -2 2 2235.39 2498.01 35.37 o
0 -2 2 3960.62 -0.28 0.45 o
1 -2 2 2262.43 2654.90 41.45 o
2 -2 2 65.92 120.26 1.78 o
3 -2 2 124.75 167.48 6.68 o
4 -2 2 376.50 382.94 5.89 o
5 -2 2 328.18 370.19 35.65 o
6 -2 2 143.38 200.53 16.65 o
7 -2 2 13.31 72.08 10.29 o
8 -2 2 70.21 100.31 34.49 o
-8 -1 2 10.49 11.74 3.09 o
-7 -1 2 3.74 5.05 1.42 o
-6 -1 2 21.83 44.56 4.41 o
-5 -1 2 2.61 4.03 1.06 o
-4 -1 2 25.95 52.12 3.40 o
-3 -1 2 109.43 209.67 6.40 o
-2 -1 2 766.21 1076.42 14.59 o
-1 -1 2 3600.51 3862.13 88.13 o
0 -1 2 63.36 70.64 7.16 o
1 -1 2 2727.49 3634.37 76.87 o
2 -1 2 1108.18 1139.95 22.45 o
3 -1 2 309.38 270.20 8.89 o
4 -1 2 60.66 77.71 5.13 o
5 -1 2 3.81 4.51 0.84 o
6 -1 2 42.04 50.99 3.75 o
7 -1 2 0.57 2.79 4.46 o
8 -1 2 3.13 12.71 3.11 o
-8 0 2 2.03 3.17 1.30 o
-7 0 2 98.00 95.37 6.24 o
-6 0 2 260.37 212.85 13.52 o
-5 0 2 101.61 120.81 4.36 o
-4 0 2 80.99 65.26 4.14 o
-3 0 2 1198.58 1616.43 37.44 o
-1 0 2 6566.30 9477.75 237.56 o
0 0 2 724.84 808.65 13.48 o
1 0 2 6700.66 9917.80 597.45 o
2 0 2 158.51 284.42 7.94 o
3 0 2 1042.81 1709.12 93.50 o
4 0 2 22.98 63.46 5.82 o
5 0 2 106.99 146.57 9.44 o
6 0 2 82.84 178.37 7.93 o
7 0 2 71.30 98.21 6.44 o
8 0 2 9.26 5.74 2.19 o
-8 1 2 67.82 100.49 34.30 o
-7 1 2 92.12 101.24 6.76 o
-6 1 2 225.53 328.78 37.26 o
-5 1 2 3.92 4.17 1.34 o
-4 1 2 53.30 48.01 4.10 o
-3 1 2 751.35 761.84 15.11 o
-2 1 2 365.21 335.03 8.03 o
-1 1 2 8107.69 10229.16 252.05 o
0 1 2 4940.98 5060.99 99.96 o
1 1 2 9018.33 10323.67 244.06 o
2 1 2 67.25 223.89 5.77 o
3 1 2 572.55 761.85 30.09 o
4 1 2 28.33 49.80 5.59 o
5 1 2 5.06 4.80 2.00 o
6 1 2 322.62 394.48 30.75 o
7 1 2 73.92 96.91 6.61 o
8 1 2 56.70 116.09 11.01 o
-8 2 2 2.42 6.27 2.18 o
-7 2 2 10.49 9.31 1.76 o
-6 2 2 115.26 94.85 4.55 o
-5 2 2 7.34 6.97 1.35 o
-4 2 2 5.59 3.39 2.09 o
-3 2 2 287.97 227.59 13.06 o
-2 2 2 46.75 29.75 2.20 o
-1 2 2 2405.06 1987.28 13.43 o
0 2 2 311.54 242.36 8.74 o
1 2 2 3654.55 3482.10 90.68 o
2 2 2 69.72 41.21 1.88 o
3 2 2 87.87 194.45 9.62 o
4 2 2 1.27 2.29 1.58 o
5 2 2 49.80 55.44 4.91 o
6 2 2 74.88 72.61 8.05 o
7 2 2 0.43 3.49 2.48 o
-7 3 2 51.44 65.00 6.77 o
-6 3 2 43.64 33.81 11.87 o
-5 3 2 12.37 5.39 4.21 o
-4 3 2 0.56 1.49 1.18 o
-3 3 2 215.08 149.35 358.71 o
-2 3 2 7.47 7.27 0.73 o
-1 3 2 276.45 223.16 5.48 o
0 3 2 5.55 4.83 1.58 o
1 3 2 320.32 259.04 2.98 o
2 3 2 4.00 2.20 0.89 o
3 3 2 129.02 99.90 8.48 o
4 3 2 1.06 4.41 1.47 o
5 3 2 18.77 9.43 3.85 o
6 3 2 84.66 57.79 7.94 o
7 3 2 31.16 23.84 5.01 o
-7 4 2 20.18 12.13 4.48 o
-6 4 2 96.45 114.92 6.51 o
-5 4 2 3.05 6.39 2.84 o
-4 4 2 87.28 73.14 6.45 o
-3 4 2 34.25 32.11 2.45 o
-2 4 2 205.93 163.28 4.17 o
-1 4 2 92.06 99.82 6.29 o
0 4 2 187.08 143.42 24.56 o
1 4 2 144.89 135.01 5.32 o
2 4 2 108.68 95.11 5.74 o
3 4 2 44.15 38.68 5.52 o
4 4 2 189.18 164.50 17.91 o
5 4 2 18.10 10.25 4.72 o
6 4 2 145.92 115.21 19.95 o
7 4 2 2.62 3.08 1.65 o
-7 5 2 6.18 5.25 3.03 o
-6 5 2 62.03 71.13 4.95 o
-5 5 2 0.08 2.15 2.38 o
-4 5 2 292.97 343.18 23.71 o
-3 5 2 7.67 6.65 1.60 o
-2 5 2 346.53 353.95 22.21 o
-1 5 2 163.08 171.90 7.07 o
0 5 2 538.73 685.48 8.51 o
2 5 2 44.77 28.15 2.47 o
3 5 2 6.20 7.36 1.07 o
4 5 2 120.00 95.01 10.58 o
5 5 2 6.56 4.47 1.27 o
6 5 2 74.81 62.45 5.22 o
-6 6 2 44.33 35.71 9.03 o
-5 6 2 0.01 4.25 1.45 o
-4 6 2 426.62 491.00 23.81 o
-3 6 2 2.91 2.63 0.81 o
-2 6 2 8.63 14.29 2.69 o
-1 6 2 19.79 11.50 4.41 o
0 6 2 198.06 230.56 8.99 o
1 6 2 7.13 6.57 1.33 o
2 6 2 7.24 5.28 1.90 o
3 6 2 5.59 3.26 3.41 o
4 6 2 402.69 151.05 12.70 o
5 6 2 0.03 4.39 1.53 o
6 6 2 62.20 94.25 10.18 o
-6 7 2 15.21 6.14 3.02 o
-5 7 2 2.20 6.97 2.86 o
-4 7 2 19.55 17.90 3.67 o
-3 7 2 136.79 161.32 9.14 o
-2 7 2 11.73 6.46 1.57 o
0 7 2 62.67 81.86 14.85 o
1 7 2 22.17 30.91 2.68 o
2 7 2 12.03 5.04 1.65 o
3 7 2 36.72 40.58 5.05 o
4 7 2 19.44 23.31 4.45 o
5 7 2 0.01 3.69 1.58 o
-5 8 2 1.38 7.35 4.63 o
-4 8 2 12.56 12.38 4.13 o
-3 8 2 53.05 95.49 20.74 o
-2 8 2 3.09 6.49 1.92 o
-1 8 2 205.41 293.95 44.29 o
0 8 2 47.44 59.45 16.16 o
1 8 2 204.08 218.03 116.47 o
2 8 2 12.97 9.11 2.53 o
3 8 2 22.07 38.63 9.88 o
4 8 2 27.35 29.67 14.17 o
-4 9 2 0.53 7.04 2.65 o
-3 9 2 1.76 3.47 1.50 o
-2 9 2 0.16 4.37 3.58 o
-1 9 2 39.59 60.73 15.60 o
0 9 2 23.33 28.16 19.71 o
1 9 2 95.93 123.84 56.35 o
2 9 2 9.40 14.36 8.78 o
3 9 2 9.64 17.62 6.09 o
-2 10 2 2.33 5.76 1.93 o
-1 10 2 51.85 81.46 18.85 o
0 10 2 0.27 11.32 3.79 o
1 10 2 92.91 85.58 87.68 o
2 10 2 0.01 3.05 5.33 o
-2 -11 3 2.61 4.91 1.91 o
-1 -11 3 0.30 3.44 2.25 o
0 -11 3 0.36 7.89 2.46 o
1 -11 3 5.22 13.65 3.17 o
2 -11 3 15.78 21.09 5.69 o
-3 -10 3 4.10 4.88 3.04 o
-2 -10 3 35.75 58.45 9.51 o
-1 -10 3 0.38 1.00 1.93 o
0 -10 3 7.61 7.05 1.98 o
1 -10 3 0.38 3.67 1.43 o
2 -10 3 86.10 113.03 22.22 o
3 -10 3 36.26 34.21 8.00 o
4 -10 3 7.19 8.37 1.96 o
-4 -9 3 20.51 24.11 3.65 o
-3 -9 3 10.76 11.75 2.61 o
-2 -9 3 26.65 30.82 4.84 o
-1 -9 3 116.11 140.99 7.32 o
0 -9 3 1.31 1.18 1.40 o
1 -9 3 104.78 131.95 8.13 o
2 -9 3 42.60 29.24 5.48 o
3 -9 3 21.66 25.24 3.70 o
4 -9 3 30.83 32.06 4.28 o
5 -9 3 21.00 12.63 4.95 o
-5 -8 3 17.75 13.39 3.23 o
-4 -8 3 1.23 0.04 1.34 o
-3 -8 3 134.14 172.65 6.98 o
-2 -8 3 52.73 45.10 8.76 o
-1 -8 3 306.79 399.45 27.85 o
0 -8 3 13.05 8.95 3.36 o
1 -8 3 479.09 557.34 32.41 o
2 -8 3 6.13 6.05 3.60 o
3 -8 3 225.70 292.34 40.55 o
4 -8 3 4.92 4.33 1.58 o
5 -8 3 50.14 62.96 10.83 o
6 -8 3 0.00 4.53 1.64 o
-6 -7 3 2.51 4.37 2.74 o
-5 -7 3 52.98 51.37 4.06 o
-4 -7 3 22.39 19.27 4.74 o
-3 -7 3 14.26 13.90 2.57 o
-2 -7 3 1.58 6.23 1.59 o
-1 -7 3 44.14 44.48 5.38 o
0 -7 3 2.08 2.65 0.88 o
1 -7 3 21.40 17.91 3.75 o
2 -7 3 18.72 26.21 3.17 o
3 -7 3 7.32 10.27 6.24 o
4 -7 3 2.26 4.57 3.07 o
5 -7 3 18.61 16.61 3.84 o
6 -7 3 11.09 4.82 1.85 o
-6 -6 3 0.62 3.91 2.08 o
-5 -6 3 46.20 23.52 3.12 o
-4 -6 3 0.73 3.75 3.11 o
-3 -6 3 4.37 7.82 2.43 o
-2 -6 3 36.25 33.38 3.61 o
-1 -6 3 408.84 446.72 26.28 o
0 -6 3 6.13 3.22 1.37 o
1 -6 3 432.59 360.15 13.82 o
2 -6 3 119.00 119.29 6.02 o
3 -6 3 0.41 2.84 1.95 o
4 -6 3 3.84 2.92 3.32 o
5 -6 3 186.66 180.80 17.79 o
6 -6 3 1.35 2.56 1.76 o
7 -6 3 1.64 3.19 2.27 o
-7 -5 3 7.06 5.96 1.43 o
-6 -5 3 123.75 118.19 28.56 o
-5 -5 3 2.61 1.88 1.10 o
-4 -5 3 0.81 2.43 1.49 o
-3 -5 3 54.43 38.38 7.97 o
-2 -5 3 435.68 466.88 8.07 o
-1 -5 3 94.12 89.86 5.38 o
0 -5 3 5.39 3.59 1.19 o
1 -5 3 137.49 127.84 15.49 o
2 -5 3 487.55 499.55 7.06 o
3 -5 3 58.38 57.38 5.26 o
4 -5 3 0.42 3.37 2.69 o
5 -5 3 4.64 8.16 4.25 o
6 -5 3 168.74 136.39 8.76 o
7 -5 3 0.95 2.25 1.96 o
-7 -4 3 2.30 4.24 3.11 o
-6 -4 3 191.26 183.05 16.42 o
-5 -4 3 35.62 33.47 12.10 o
-4 -4 3 18.06 14.11 2.13 o
-3 -4 3 4.06 3.85 1.57 o
-2 -4 3 130.72 126.43 6.24 o
-1 -4 3 263.71 275.71 7.16 o
0 -4 3 4.86 8.33 0.81 o
1 -4 3 213.31 166.28 10.24 o
2 -4 3 111.77 75.60 6.62 o
3 -4 3 1.19 1.20 2.07 o
4 -4 3 39.54 46.66 5.27 o
5 -4 3 193.33 163.79 4.10 o
6 -4 3 237.34 193.97 8.12 o
7 -4 3 35.01 41.40 3.55 o
-7 -3 3 9.27 12.14 2.58 o
-6 -3 3 49.27 87.94 8.84 o
-5 -3 3 0.10 22.68 4.94 o
-4 -3 3 5.93 2.29 0.93 o
-3 -3 3 89.38 148.11 18.43 o
-2 -3 3 683.99 700.36 68.24 o
-1 -3 3 18.75 11.86 0.74 o
0 -3 3 2.69 7.71 0.78 o
1 -3 3 9.15 7.88 1.20 o
2 -3 3 765.34 790.42 35.86 o
3 -3 3 158.34 166.91 22.48 o
4 -3 3 0.13 2.45 1.44 o
5 -3 3 65.93 65.25 11.31 o
6 -3 3 206.36 171.49 18.25 o
7 -3 3 1.54 6.43 2.23 o
-7 -2 3 101.80 113.39 12.13 o
-6 -2 3 172.30 223.99 8.94 o
-5 -2 3 30.63 32.45 3.00 o
-4 -2 3 193.91 233.87 14.36 o
-3 -2 3 113.50 181.85 4.91 o
-2 -2 3 296.94 289.27 7.15 o
-1 -2 3 0.13 20.59 2.72 o
0 -2 3 9.04 10.58 0.99 o
1 -2 3 48.06 45.63 3.22 o
2 -2 3 111.42 238.07 12.32 o
3 -2 3 199.39 202.17 10.71 o
4 -2 3 178.77 262.36 14.76 o
5 -2 3 37.85 37.99 9.87 o
6 -2 3 203.42 252.56 23.29 o
7 -2 3 138.08 177.68 10.09 o
-7 -1 3 5.30 7.34 2.41 o
-6 -1 3 131.24 265.64 16.32 o
-5 -1 3 3.68 1.96 1.33 o
-4 -1 3 194.67 258.73 9.47 o
-3 -1 3 74.87 100.81 2.53 o
-2 -1 3 5.04 6.68 0.64 o
-1 -1 3 127.02 153.13 2.64 o
0 -1 3 11.10 9.31 0.70 o
1 -1 3 217.40 201.91 3.25 o
2 -1 3 7.93 10.24 1.05 o
3 -1 3 73.76 100.32 5.00 o
4 -1 3 220.91 266.48 9.21 o
5 -1 3 4.02 3.95 1.64 o
6 -1 3 289.20 317.39 30.01 o
7 -1 3 1.14 4.42 2.01 o
-7 0 3 0.03 -0.33 3.35 o
-6 0 3 79.62 66.53 9.88 o
-5 0 3 202.79 257.06 11.13 o
-4 0 3 351.11 520.49 20.87 o
-3 0 3 1318.34 1390.50 20.07 o
-2 0 3 965.19 1655.43 38.57 o
-1 0 3 8123.70 9447.10 413.44 o
0 0 3 13.84 39.96 2.31 o
1 0 3 3765.43 6896.96 294.91 o
2 0 3 1895.16 1866.56 38.17 o
3 0 3 988.76 1410.88 76.44 o
4 0 3 553.53 630.32 63.69 o
5 0 3 259.00 302.81 18.75 o
6 0 3 54.29 70.60 4.47 o
7 0 3 7.73 6.69 2.10 o
-7 1 3 12.03 6.16 3.81 o
-6 1 3 0.09 0.86 0.81 o
-5 1 3 269.69 295.75 15.93 o
-4 1 3 178.60 140.35 5.97 o
-3 1 3 123.10 283.48 4.98 o
-2 1 3 402.23 -0.22 0.22 o
-1 1 3 2671.94 2343.63 54.16 o
0 1 3 17.82 18.19 2.27 o
1 1 3 1862.39 1986.25 50.92 o
2 1 3 213.07 211.22 9.58 o
3 1 3 567.50 504.14 54.17 o
4 1 3 96.62 155.51 13.66 o
5 1 3 147.16 271.83 202.11 o
6 1 3 5.03 3.91 2.39 o
7 1 3 9.32 7.97 2.46 o
-7 2 3 8.42 7.18 2.16 o
-6 2 3 30.68 22.26 3.60 o
-5 2 3 38.22 27.89 3.42 o
-4 2 3 177.53 131.26 15.02 o
-3 2 3 491.95 436.31 24.74 o
-2 2 3 110.62 89.49 4.16 o
-1 2 3 820.07 675.22 13.97 o
0 2 3 1.52 4.39 1.91 o
1 2 3 1824.71 1599.42 42.47 o
2 2 3 123.85 146.08 11.56 o
3 2 3 590.94 580.44 12.56 o
4 2 3 276.04 298.80 23.59 o
5 2 3 16.01 5.36 2.66 o
6 2 3 51.78 53.15 7.59 o
7 2 3 0.79 3.15 1.81 o
-7 3 3 93.99 158.94 37.04 o
-6 3 3 24.05 38.68 8.22 o
-5 3 3 36.94 35.16 5.33 o
-4 3 3 68.06 69.25 2.95 o
-3 3 3 8.16 12.62 1.36 o
-2 3 3 154.73 112.74 146.74 o
-1 3 3 118.77 100.11 6.46 o
0 3 3 19.21 24.32 2.93 o
1 3 3 205.90 184.14 5.87 o
2 3 3 301.63 229.22 16.96 o
3 3 3 7.38 14.97 3.55 o
4 3 3 14.96 11.55 2.47 o
5 3 3 20.99 9.77 4.24 o
6 3 3 1.33 2.75 1.28 o
7 3 3 60.35 74.43 8.47 o
-7 4 3 9.65 10.51 4.91 o
-6 4 3 277.76 288.61 20.49 o
-5 4 3 3.97 3.35 1.03 o
-4 4 3 161.65 166.58 6.11 o
-3 4 3 124.40 141.22 7.85 o
-2 4 3 74.73 67.40 3.47 o
-1 4 3 34.12 28.10 2.11 o
0 4 3 8.52 10.27 6.50 o
1 4 3 29.13 7.65 6.85 o
2 4 3 459.65 447.59 10.79 o
3 4 3 125.11 122.95 13.07 o
4 4 3 5.75 6.32 2.43 o
5 4 3 2.86 5.37 1.39 o
6 4 3 75.15 59.41 5.52 o
7 4 3 7.26 15.59 2.96 o
-6 5 3 8.69 5.42 6.03 o
-5 5 3 31.80 20.72 10.28 o
-4 5 3 42.36 42.46 2.90 o
-3 5 3 58.95 62.46 4.08 o
-2 5 3 1.42 3.11 1.57 o
-1 5 3 17.16 18.35 4.98 o
0 5 3 116.92 156.09 4.62 o
1 5 3 104.23 132.93 10.64 o
2 5 3 23.23 27.06 3.37 o
3 5 3 134.04 125.65 8.72 o
4 5 3 78.60 64.84 14.07 o
5 5 3 12.80 8.29 3.80 o
6 5 3 6.42 11.29 3.22 o
-6 6 3 1.84 3.81 2.50 o
-5 6 3 1.94 2.91 1.32 o
-4 6 3 28.67 16.56 5.71 o
-3 6 3 32.68 46.55 3.18 o
-2 6 3 77.45 81.86 9.62 o
-1 6 3 13.76 12.09 3.09 o
0 6 3 0.84 2.48 3.99 o
1 6 3 13.70 22.25 3.49 o
2 6 3 50.51 51.82 2.60 o
3 6 3 3.06 4.59 2.09 o
4 6 3 12.36 11.15 4.72 o
5 6 3 0.15 4.04 1.06 o
6 6 3 0.94 2.86 1.45 o
-5 7 3 11.38 11.17 2.43 o
-4 7 3 16.09 14.00 4.37 o
-3 7 3 160.04 235.51 10.43 o
-2 7 3 46.36 40.53 9.63 o
-1 7 3 0.00 6.29 2.25 o
0 7 3 9.87 9.11 2.75 o
1 7 3 3.97 3.77 2.09 o
2 7 3 8.01 5.57 4.41 o
3 7 3 73.62 79.14 15.81 o
4 7 3 1.30 6.98 2.01 o
5 7 3 3.62 1.81 3.14 o
-4 8 3 9.56 11.46 4.81 o
-3 8 3 3.23 4.96 1.78 o
-2 8 3 0.84 3.02 1.81 o
-1 8 3 59.80 39.31 45.62 o
0 8 3 18.27 27.61 11.34 o
1 8 3 21.77 44.74 10.09 o
2 8 3 0.93 7.13 2.88 o
3 8 3 14.60 32.24 4.89 o
4 8 3 4.06 6.13 2.07 o
-3 9 3 38.26 20.08 22.42 o
-2 9 3 2.95 7.83 7.39 o
-1 9 3 8.05 10.59 6.90 o
0 9 3 0.81 3.49 3.89 o
1 9 3 37.85 52.26 21.67 o
2 9 3 6.03 5.26 2.00 o
3 9 3 3.95 9.98 3.62 o
0 10 3 0.10 6.44 6.42 o
-1 -11 4 6.33 10.32 2.37 o
0 -11 4 0.00 3.86 2.55 o
1 -11 4 5.34 5.00 1.86 o
2 -11 4 2.56 4.53 4.42 o
-3 -10 4 5.92 4.25 1.56 o
-2 -10 4 166.79 262.29 15.74 o
-1 -10 4 5.22 5.50 1.73 o
0 -10 4 167.09 208.91 24.19 o
1 -10 4 3.33 2.65 1.38 o
2 -10 4 131.65 230.14 13.74 o
3 -10 4 7.49 3.08 2.24 o
4 -10 4 50.31 60.57 17.17 o
-4 -9 4 32.85 36.51 6.40 o
-3 -9 4 114.39 119.75 13.71 o
-2 -9 4 9.05 12.95 2.59 o
-1 -9 4 49.39 33.10 4.39 o
0 -9 4 9.94 24.08 8.87 o
1 -9 4 67.33 77.73 6.41 o
2 -9 4 3.07 11.26 2.50 o
3 -9 4 190.35 200.48 29.39 o
4 -9 4 57.89 47.90 16.56 o
5 -9 4 41.06 11.92 11.28 o
-5 -8 4 19.43 15.67 3.38 o
-4 -8 4 47.22 52.63 5.87 o
-3 -8 4 10.68 6.32 1.76 o
-2 -8 4 251.97 256.84 11.33 o
-1 -8 4 15.12 14.55 2.51 o
0 -8 4 1224.73 1436.72 232.29 o
1 -8 4 18.50 16.52 2.71 o
2 -8 4 130.99 129.86 18.64 o
3 -8 4 35.04 54.02 13.26 o
4 -8 4 60.07 52.55 5.06 o
5 -8 4 62.79 73.04 5.25 o
-6 -7 4 0.51 6.71 1.59 o
-5 -7 4 39.42 22.42 7.71 o
-4 -7 4 6.54 4.34 1.99 o
-3 -7 4 457.17 521.13 55.48 o
-2 -7 4 5.15 10.16 2.18 o
-1 -7 4 185.08 197.93 22.72 o
0 -7 4 296.58 294.08 9.40 o
1 -7 4 273.46 293.19 30.02 o
2 -7 4 14.07 15.34 3.65 o
3 -7 4 722.05 637.94 136.63 o
4 -7 4 32.73 30.70 3.92 o
5 -7 4 115.43 136.77 98.18 o
6 -7 4 2.66 3.39 2.05 o
-6 -6 4 147.94 95.75 18.83 o
-5 -6 4 200.05 227.66 27.65 o
-4 -6 4 1.81 0.82 2.16 o
-3 -6 4 122.80 115.87 14.71 o
-2 -6 4 65.21 90.94 18.00 o
-1 -6 4 23.74 22.46 2.61 o
0 -6 4 0.07 2.82 1.20 o
1 -6 4 80.85 113.97 13.62 o
2 -6 4 11.20 12.10 1.66 o
3 -6 4 139.26 172.13 16.57 o
4 -6 4 0.01 2.72 2.42 o
5 -6 4 193.81 199.48 38.44 o
6 -6 4 138.55 129.78 9.66 o
-7 -5 4 0.12 6.10 2.03 o
-6 -5 4 0.24 3.81 1.21 o
-5 -5 4 102.70 98.28 8.53 o
-4 -5 4 82.98 86.67 5.85 o
-3 -5 4 110.62 127.24 17.02 o
-2 -5 4 5.95 8.49 2.19 o
-1 -5 4 661.95 691.60 488.57 o
0 -5 4 59.44 67.13 3.82 o
1 -5 4 899.53 753.42 1204.09 o
2 -5 4 22.14 26.55 3.50 o
3 -5 4 49.45 62.85 6.10 o
4 -5 4 103.41 90.18 13.36 o
5 -5 4 27.92 19.66 3.36 o
6 -5 4 1.14 6.92 1.99 o
7 -5 4 5.16 6.88 2.31 o
-7 -4 4 0.26 5.57 2.04 o
-6 -4 4 58.23 54.27 5.55 o
-5 -4 4 514.17 478.06 76.21 o
-4 -4 4 0.74 4.26 1.54 o
-3 -4 4 497.42 460.39 61.91 o
-2 -4 4 187.53 184.81 5.53 o
-1 -4 4 59.87 47.49 1.25 o
0 -4 4 6.75 8.63 2.30 o
1 -4 4 140.33 114.05 8.82 o
2 -4 4 371.36 294.54 27.13 o
3 -4 4 556.87 479.87 115.25 o
4 -4 4 5.55 5.06 1.72 o
5 -4 4 444.09 414.72 209.28 o
6 -4 4 79.98 89.39 21.52 o
7 -4 4 0.92 4.51 1.73 o
-7 -3 4 0.00 2.40 1.92 o
-6 -3 4 113.90 131.00 9.28 o
-5 -3 4 67.49 89.39 7.95 o
-4 -3 4 594.67 632.78 55.20 o
-3 -3 4 32.53 42.86 3.68 o
-1 -3 4 680.87 700.10 22.58 o
0 -3 4 15.42 22.38 2.47 o
1 -3 4 641.89 677.92 12.14 o
2 -3 4 891.55 983.84 9.33 o
3 -3 4 27.61 37.14 8.10 o
4 -3 4 668.73 759.92 74.01 o
5 -3 4 164.07 132.18 9.16 o
6 -3 4 160.63 168.44 8.99 o
7 -3 4 1.38 5.51 2.42 o
-7 -2 4 2.98 4.48 3.01 o
-6 -2 4 53.46 49.94 6.03 o
-5 -2 4 5.40 15.00 1.84 o
-4 -2 4 77.60 105.32 5.72 o
-3 -2 4 18.96 41.41 3.09 o
-2 -2 4 1.77 2.47 0.86 o
-1 -2 4 502.42 640.54 19.60 o
0 -2 4 252.78 280.78 9.33 o
1 -2 4 886.02 793.14 28.35 o
2 -2 4 10.61 6.08 0.65 o
3 -2 4 64.92 53.07 3.18 o
4 -2 4 124.51 110.91 5.18 o
5 -2 4 32.89 25.64 2.35 o
6 -2 4 88.85 66.61 6.51 o
7 -2 4 2.54 5.40 4.91 o
-7 -1 4 62.95 53.16 4.74 o
-6 -1 4 17.90 12.03 2.19 o
-5 -1 4 276.18 246.17 8.68 o
-4 -1 4 7.94 3.53 3.58 o
-3 -1 4 124.46 98.52 3.71 o
-2 -1 4 304.54 249.67 5.33 o
-1 -1 4 195.38 752.61 26.64 o
0 -1 4 1228.64 1585.91 24.98 o
1 -1 4 1103.71 1040.83 35.96 o
2 -1 4 155.52 226.44 8.66 o
3 -1 4 5.63 81.94 9.13 o
4 -1 4 0.02 6.43 2.31 o
5 -1 4 85.73 211.77 12.18 o
6 -1 4 14.26 10.37 3.81 o
7 -1 4 8.91 37.51 5.68 o
-7 0 4 23.45 29.18 5.37 o
-6 0 4 0.23 8.95 4.41 o
-5 0 4 2.47 20.74 4.27 o
-4 0 4 17.19 82.39 9.32 o
-3 0 4 972.22 1340.90 35.53 o
-2 0 4 133.48 351.58 8.83 o
-1 0 4 506.23 534.18 15.81 o
0 0 4 360.68 431.90 7.52 o
1 0 4 762.94 661.84 20.76 o
2 0 4 433.14 511.13 12.56 o
3 0 4 1298.67 1727.60 203.70 o
4 0 4 117.91 114.90 5.23 o
5 0 4 36.94 30.45 6.77 o
6 0 4 0.71 1.13 1.61 o
7 0 4 2.54 13.29 4.72 o
-7 1 4 13.31 13.28 3.91 o
-6 1 4 181.37 145.44 14.56 o
-5 1 4 13.07 26.19 4.21 o
-4 1 4 355.51 398.34 39.53 o
-1 1 4 891.05 909.76 6.91 o
0 1 4 198.47 167.18 6.66 o
1 1 4 567.25 737.65 23.77 o
3 1 4 199.05 362.86 15.19 o
4 1 4 303.36 406.79 14.61 o
5 1 4 39.02 33.39 2.90 o
6 1 4 99.96 122.83 9.87 o
7 1 4 26.57 30.30 4.35 o
-7 2 4 32.33 31.85 4.33 o
-6 2 4 17.39 13.32 3.41 o
-5 2 4 227.39 198.52 11.68 o
-4 2 4 57.39 56.45 7.56 o
-3 2 4 0.34 -0.26 0.65 o
-2 2 4 630.67 541.53 12.64 o
-1 2 4 434.33 400.00 15.64 o
0 2 4 49.57 33.62 1.93 o
1 2 4 344.28 289.60 7.37 o
2 2 4 253.24 226.64 13.86 o
3 2 4 32.56 21.43 8.04 o
4 2 4 30.41 28.45 4.00 o
5 2 4 194.15 179.10 25.69 o
6 2 4 2.94 6.23 3.38 o
7 2 4 51.91 32.79 4.37 o
-7 3 4 6.20 5.01 1.97 o
-6 3 4 13.66 7.79 3.40 o
-5 3 4 53.44 37.94 6.47 o
-4 3 4 275.59 279.03 11.75 o
-3 3 4 24.37 28.30 2.81 o
-2 3 4 282.68 255.72 9.80 o
-1 3 4 2.83 2.17 0.84 o
0 3 4 334.83 278.63 9.10 o
1 3 4 1.27 2.15 0.51 o
2 3 4 0.36 2.54 1.18 o
3 3 4 4.47 2.77 1.31 o
4 3 4 210.39 126.35 4.27 o
5 3 4 28.29 24.54 4.68 o
6 3 4 1.30 2.45 2.16 o
7 3 4 9.71 6.03 2.66 o
-6 4 4 0.19 6.56 2.20 o
-5 4 4 112.93 107.39 14.58 o
-4 4 4 5.71 2.85 1.05 o
-3 4 4 46.66 40.92 3.22 o
-2 4 4 102.61 83.46 8.70 o
-1 4 4 48.49 54.19 4.42 o
0 4 4 209.20 248.15 17.21 o
1 4 4 33.14 22.77 6.14 o
2 4 4 350.84 329.28 18.39 o
3 4 4 71.97 77.99 10.44 o
4 4 4 1.12 1.84 1.29 o
5 4 4 99.16 98.76 11.09 o
6 4 4 1.42 4.72 1.31 o
-6 5 4 21.50 8.37 9.29 o
-5 5 4 28.62 13.84 9.24 o
-4 5 4 12.90 8.40 1.99 o
-3 5 4 125.73 131.61 6.48 o
-2 5 4 0.01 2.30 0.91 o
-1 5 4 87.64 98.72 5.03 o
0 5 4 76.62 71.94 18.19 o
1 5 4 36.15 30.58 10.21 o
2 5 4 0.02 2.00 1.24 o
3 5 4 137.54 122.64 21.38 o
4 5 4 6.69 7.21 1.52 o
5 5 4 49.82 55.42 4.80 o
6 5 4 43.78 61.56 20.99 o
-5 6 4 2.61 3.62 1.43 o
-4 6 4 17.15 12.59 2.69 o
-3 6 4 32.43 35.37 3.39 o
-2 6 4 59.30 47.81 8.34 o
-1 6 4 8.14 3.53 3.15 o
0 6 4 386.57 455.92 30.82 o
1 6 4 0.82 5.62 2.07 o
2 6 4 21.51 24.96 15.32 o
3 6 4 74.85 83.89 15.05 o
4 6 4 21.11 27.24 7.75 o
5 6 4 0.31 4.60 1.74 o
-5 7 4 44.26 6.25 19.54 o
-4 7 4 54.55 56.36 20.70 o
-3 7 4 34.09 41.19 12.19 o
-2 7 4 5.23 8.30 2.48 o
-1 7 4 4.28 1.04 1.90 o
0 7 4 0.48 2.60 2.66 o
1 7 4 52.59 63.85 17.91 o
2 7 4 1.39 7.14 2.21 o
3 7 4 0.11 5.80 6.59 o
4 7 4 11.53 11.58 4.32 o
-4 8 4 12.37 9.08 6.43 o
-3 8 4 94.83 72.99 44.28 o
-2 8 4 39.37 52.14 20.22 o
-1 8 4 28.51 55.97 13.10 o
0 8 4 50.52 100.86 26.23 o
1 8 4 4.12 6.20 2.50 o
2 8 4 14.87 14.95 6.23 o
3 8 4 50.27 46.70 13.17 o
-2 9 4 1.07 6.30 2.06 o
-1 9 4 16.05 9.90 8.52 o
0 9 4 89.16 109.80 54.89 o
1 9 4 11.79 19.58 12.76 o
2 9 4 5.71 8.21 3.61 o
-1 -11 5 9.32 18.19 6.28 o
0 -11 5 0.43 0.48 1.42 o
1 -11 5 9.87 5.48 4.52 o
2 -11 5 22.16 16.33 3.88 o
-3 -10 5 5.69 5.48 2.84 o
-2 -10 5 7.22 12.65 3.71 o
-1 -10 5 39.71 38.78 6.40 o
0 -10 5 1.09 0.72 1.71 o
1 -10 5 95.22 94.55 23.29 o
2 -10 5 24.38 28.77 4.55 o
3 -10 5 12.98 16.83 7.17 o
-4 -9 5 0.00 3.06 3.13 o
-3 -9 5 9.28 8.03 4.05 o
-2 -9 5 0.30 1.43 1.09 o
-1 -9 5 28.74 16.40 2.66 o
0 -9 5 0.07 3.24 1.86 o
1 -9 5 33.12 32.83 6.33 o
2 -9 5 0.05 3.89 1.57 o
3 -9 5 26.98 11.95 6.65 o
4 -9 5 4.59 3.48 3.54 o
-5 -8 5 18.84 20.07 7.55 o
-4 -8 5 13.36 9.62 2.79 o
-3 -8 5 33.23 27.10 3.76 o
-2 -8 5 75.84 86.50 15.62 o
-1 -8 5 188.00 252.72 14.09 o
0 -8 5 8.39 5.50 2.87 o
1 -8 5 352.33 349.41 22.35 o
2 -8 5 60.71 77.37 9.31 o
3 -8 5 137.77 160.51 33.22 o
4 -8 5 10.95 12.67 2.64 o
5 -8 5 33.21 28.91 3.66 o
-5 -7 5 14.85 8.80 2.30 o
-4 -7 5 90.20 82.28 4.28 o
-3 -7 5 41.72 38.08 4.38 o
-2 -7 5 19.72 16.13 3.33 o
-1 -7 5 238.03 232.34 33.27 o
0 -7 5 11.87 14.03 4.42 o
1 -7 5 300.69 279.00 31.11 o
2 -7 5 24.37 23.34 2.81 o
3 -7 5 115.75 115.51 34.70 o
4 -7 5 84.54 85.56 9.41 o
5 -7 5 16.83 19.64 4.15 o
6 -7 5 14.67 10.33 2.88 o
-6 -6 5 33.98 29.96 3.50 o
-5 -6 5 1.11 4.15 1.42 o
-4 -6 5 19.17 16.68 2.90 o
-3 -6 5 53.23 50.84 9.18 o
-2 -6 5 167.87 159.44 5.54 o
-1 -6 5 128.56 134.15 10.88 o
0 -6 5 0.80 -0.05 2.16 o
1 -6 5 114.15 113.62 5.74 o
2 -6 5 243.88 198.72 20.49 o
3 -6 5 80.91 58.70 9.18 o
4 -6 5 17.63 12.45 2.84 o
5 -6 5 37.13 34.63 7.90 o
6 -6 5 95.01 121.77 11.69 o
-6 -5 5 0.13 11.12 6.49 o
-5 -5 5 1.42 2.71 0.92 o
-4 -5 5 298.21 277.33 36.33 o
-3 -5 5 89.18 86.11 10.88 o
-2 -5 5 8.46 6.54 1.71 o
-1 -5 5 17.52 11.71 2.71 o
0 -5 5 5.69 20.88 5.56 o
1 -5 5 16.59 6.82 1.93 o
2 -5 5 24.76 19.59 1.97 o
3 -5 5 69.40 55.38 4.69 o
4 -5 5 395.38 359.22 35.44 o
5 -5 5 0.18 5.49 1.89 o
6 -5 5 1.77 2.03 2.28 o
7 -5 5 11.77 15.56 4.86 o
-7 -4 5 5.54 4.34 1.76 o
-6 -4 5 50.54 132.60 16.83 o
-5 -4 5 1.40 2.60 1.83 o
-4 -4 5 0.19 7.72 3.68 o
-3 -4 5 47.09 60.11 6.85 o
-2 -4 5 365.71 349.10 12.13 o
-1 -4 5 27.85 29.29 1.85 o
0 -4 5 25.08 27.74 6.01 o
1 -4 5 2.76 11.27 6.51 o
2 -4 5 202.84 241.62 10.96 o
3 -4 5 86.76 86.27 10.24 o
4 -4 5 119.24 92.27 13.40 o
5 -4 5 4.35 2.82 1.99 o
6 -4 5 222.48 190.45 17.01 o
7 -4 5 1.44 3.03 2.53 o
-7 -3 5 39.02 57.24 19.63 o
-6 -3 5 1.66 2.36 1.27 o
-5 -3 5 11.63 11.36 3.06 o
-4 -3 5 106.50 104.61 8.27 o
-3 -3 5 108.63 163.46 15.68 o
-2 -3 5 55.79 59.81 5.93 o
-1 -3 5 107.94 81.96 4.18 o
0 -3 5 0.14 0.44 0.98 o
1 -3 5 1.31 36.45 11.26 o
2 -3 5 94.98 110.77 13.30 o
3 -3 5 258.24 233.73 18.20 o
4 -3 5 107.88 131.02 9.99 o
5 -3 5 1.63 8.38 2.99 o
6 -3 5 0.36 1.85 1.80 o
7 -3 5 59.38 59.81 6.37 o
-7 -2 5 79.44 182.14 20.96 o
-6 -2 5 8.55 8.23 2.69 o
-5 -2 5 262.16 330.96 22.76 o
-4 -2 5 189.08 212.55 10.80 o
-3 -2 5 261.07 329.01 11.50 o
-2 -2 5 534.91 502.80 10.72 o
-1 -2 5 1549.21 1467.63 31.39 o
0 -2 5 0.01 5.68 0.92 o
1 -2 5 442.56 1376.72 40.84 o
2 -2 5 272.07 427.59 7.82 o
3 -2 5 308.36 412.32 95.12 o
4 -2 5 200.23 218.46 16.59 o
5 -2 5 402.70 390.63 25.05 o
6 -2 5 0.63 7.89 2.58 o
7 -2 5 226.75 247.39 30.60 o
-7 -1 5 46.06 33.95 5.74 o
-6 -1 5 34.75 33.65 5.00 o
-5 -1 5 106.92 152.02 8.91 o
-4 -1 5 18.26 77.20 13.36 o
-3 -1 5 415.54 492.48 30.92 o
-2 -1 5 8.45 17.65 1.17 o
-1 -1 5 75.78 78.01 3.99 o
0 -1 5 8.20 13.35 1.79 o
1 -1 5 8.84 53.84 3.91 o
2 -1 5 35.98 28.85 1.82 o
3 -1 5 299.84 456.50 31.09 o
4 -1 5 60.43 79.54 9.43 o
5 -1 5 142.98 184.38 11.68 o
6 -1 5 0.09 19.92 4.09 o
7 -1 5 14.66 20.40 4.71 o
-7 0 5 6.90 8.44 6.03 o
-6 0 5 22.10 31.43 5.29 o
-5 0 5 58.46 43.43 3.31 o
-4 0 5 121.49 131.27 13.59 o
-3 0 5 0.33 29.09 12.34 o
-2 0 5 982.89 867.30 13.53 o
-1 0 5 0.06 1.10 0.64 o
0 0 5 12.44 14.33 1.06 o
1 0 5 1.44 1.90 0.44 o
2 0 5 317.92 678.49 6.52 o
3 0 5 61.91 63.39 6.77 o
4 0 5 3.90 90.56 6.29 o
5 0 5 0.94 33.85 6.39 o
6 0 5 57.86 45.30 4.37 o
7 0 5 14.66 11.93 6.20 o
-7 1 5 31.08 20.24 6.14 o
-6 1 5 19.61 12.48 2.99 o
-5 1 5 76.70 130.28 66.90 o
-4 1 5 1.25 5.37 1.56 o
-3 1 5 96.34 166.96 23.91 o
-2 1 5 1227.95 1134.47 9.12 o
-1 1 5 83.07 62.73 4.16 o
0 1 5 20.12 17.71 1.07 o
1 1 5 2.49 7.15 4.95 o
2 1 5 1022.11 1015.09 7.53 o
3 1 5 317.97 336.95 15.85 o
4 1 5 16.13 21.08 5.03 o
5 1 5 260.34 302.51 32.13 o
6 1 5 48.46 45.77 4.51 o
7 1 5 3.72 5.37 2.65 o
-7 2 5 12.09 7.64 2.73 o
-6 2 5 43.47 56.80 6.77 o
-5 2 5 8.97 4.49 2.08 o
-4 2 5 20.68 14.88 2.48 o
-3 2 5 14.15 12.55 2.01 o
-2 2 5 1364.39 1132.20 90.68 o
-1 2 5 22.51 27.22 1.86 o
0 2 5 41.79 43.82 2.48 o
1 2 5 8.21 7.68 0.76 o
2 2 5 1596.22 1436.64 114.40 o
3 2 5 59.50 53.80 6.37 o
4 2 5 62.26 79.09 5.38 o
5 2 5 34.58 41.62 4.18 o
6 2 5 10.86 11.97 2.83 o
-6 3 5 0.48 1.93 2.56 o
-5 3 5 109.41 103.38 10.29 o
-4 3 5 23.83 9.03 5.02 o
-3 3 5 19.42 22.28 2.04 o
-2 3 5 16.20 10.65 1.18 o
-1 3 5 39.94 50.94 4.03 o
0 3 5 33.67 37.38 3.10 o
1 3 5 110.24 109.70 5.52 o
2 3 5 1.73 1.60 0.57 o
3 3 5 3.34 5.27 2.27 o
4 3 5 22.87 6.89 9.47 o
5 3 5 104.52 94.36 5.27 o
6 3 5 12.02 4.75 1.69 o
-6 4 5 9.44 8.50 3.48 o
-5 4 5 2.80 7.49 2.37 o
-4 4 5 1.85 1.73 1.14 o
-3 4 5 93.58 79.16 5.18 o
-2 4 5 257.88 277.77 14.05 o
-1 4 5 36.72 41.59 3.69 o
0 4 5 0.01 2.11 1.17 o
1 4 5 0.38 1.24 0.90 o
2 4 5 358.01 379.77 46.54 o
3 4 5 0.44 3.26 1.49 o
4 4 5 5.48 4.88 1.25 o
5 4 5 0.53 2.51 2.15 o
6 4 5 3.23 8.58 2.36 o
-6 5 5 1.64 4.28 3.60 o
-5 5 5 102.58 108.33 12.52 o
-4 5 5 0.22 2.42 1.30 o
-3 5 5 31.47 27.51 7.15 o
-2 5 5 0.63 3.66 1.17 o
-1 5 5 22.14 42.03 18.04 o
0 5 5 28.58 25.83 8.03 o
1 5 5 2.07 4.81 3.53 o
2 5 5 54.02 68.65 19.71 o
3 5 5 8.55 12.06 3.46 o
4 5 5 2.14 5.12 1.41 o
5 5 5 0.23 5.44 1.68 o
-5 6 5 13.33 2.64 12.58 o
-4 6 5 5.17 9.47 5.93 o
-3 6 5 17.32 20.47 6.99 o
-2 6 5 83.70 110.78 27.87 o
-1 6 5 20.71 24.23 8.59 o
0 6 5 3.95 5.46 2.11 o
1 6 5 0.08 4.30 3.50 o
2 6 5 127.15 148.62 74.47 o
3 6 5 94.03 65.72 35.58 o
4 6 5 2.05 1.92 2.89 o
-4 7 5 4.29 5.22 2.52 o
-3 7 5 14.30 3.81 2.49 o
-2 7 5 0.00 1.21 1.43 o
-1 7 5 13.59 11.81 4.03 o
0 7 5 1.96 7.56 2.85 o
1 7 5 40.24 41.02 5.08 o
2 7 5 7.06 19.69 7.24 o
3 7 5 44.01 50.14 21.81 o
4 7 5 0.15 0.65 2.03 o
-3 8 5 14.27 20.86 3.47 o
-2 8 5 4.71 5.56 2.31 o
-1 8 5 6.99 7.72 2.25 o
0 8 5 6.16 11.52 3.47 o
1 8 5 0.22 5.30 3.79 o
2 8 5 1.45 6.14 1.87 o
0 -11 6 30.76 43.97 6.02 o
-2 -10 6 2.44 7.44 5.99 o
-1 -10 6 147.15 155.62 70.40 o
0 -10 6 23.17 21.83 7.58 o
1 -10 6 130.95 157.84 21.67 o
2 -10 6 15.26 11.87 8.60 o
3 -10 6 3.63 7.41 7.94 o
-4 -9 6 5.99 9.12 5.25 o
-3 -9 6 147.16 145.57 76.92 o
-2 -9 6 3.93 5.86 5.41 o
-1 -9 6 102.57 167.91 51.06 o
0 -9 6 100.47 154.86 14.40 o
1 -9 6 58.42 96.23 9.78 o
2 -9 6 7.51 5.44 5.37 o
3 -9 6 165.81 225.39 60.64 o
4 -9 6 5.53 9.01 3.66 o
-4 -8 6 124.60 99.46 23.79 o
-3 -8 6 94.63 73.16 10.52 o
-2 -8 6 12.37 10.34 1.87 o
-1 -8 6 153.60 121.56 33.88 o
0 -8 6 482.94 509.81 45.59 o
1 -8 6 83.06 89.17 11.70 o
2 -8 6 0.27 5.06 3.46 o
3 -8 6 64.82 82.34 14.81 o
4 -8 6 184.18 197.80 15.15 o
5 -8 6 23.42 16.88 5.30 o
-5 -7 6 58.03 56.85 5.39 o
-4 -7 6 35.75 36.92 6.32 o
-3 -7 6 9.69 5.85 1.47 o
-2 -7 6 59.23 44.78 5.51 o
-1 -7 6 11.70 2.65 3.56 o
0 -7 6 31.27 23.40 6.71 o
1 -7 6 5.06 2.13 1.97 o
2 -7 6 20.35 5.40 1.61 o
3 -7 6 6.65 6.41 2.41 o
4 -7 6 93.46 112.06 12.06 o
5 -7 6 19.80 9.17 2.62 o
-6 -6 6 1.96 2.12 1.30 o
-5 -6 6 16.76 12.12 2.52 o
-4 -6 6 176.21 164.84 23.51 o
-3 -6 6 30.43 27.47 4.79 o
-2 -6 6 117.61 110.11 320.94 o
-1 -6 6 316.21 330.71 49.18 o
0 -6 6 433.67 465.60 30.56 o
1 -6 6 356.41 434.29 39.49 o
2 -6 6 121.24 101.84 13.68 o
3 -6 6 72.36 81.52 4.99 o
4 -6 6 284.41 250.29 43.17 o
5 -6 6 21.88 28.13 5.01 o
6 -6 6 0.51 5.33 2.02 o
-6 -5 6 61.34 45.34 5.13 o
-5 -5 6 20.37 25.24 5.69 o
-4 -5 6 68.28 61.17 8.12 o
-3 -5 6 116.56 136.76 6.93 o
-2 -5 6 86.73 80.28 8.13 o
-1 -5 6 128.70 95.09 4.91 o
0 -5 6 1043.80 1084.50 55.82 o
1 -5 6 164.33 157.45 10.03 o
2 -5 6 236.30 215.11 12.09 o
3 -5 6 155.93 159.91 13.51 o
4 -5 6 8.79 10.10 6.06 o
5 -5 6 91.05 84.16 5.83 o
6 -5 6 27.21 13.99 3.69 o
-6 -4 6 4.27 7.92 3.49 o
-5 -4 6 9.54 4.74 1.98 o
-4 -4 6 82.15 47.61 6.08 o
-3 -4 6 0.24 3.19 0.90 o
-2 -4 6 25.52 23.33 2.50 o
-1 -4 6 0.10 3.35 2.70 o
0 -4 6 183.75 196.93 1147.73 o
1 -4 6 27.94 22.97 2.81 o
2 -4 6 48.31 41.21 4.99 o
3 -4 6 2.69 4.69 1.73 o
4 -4 6 116.53 96.40 12.70 o
5 -4 6 7.32 9.04 1.62 o
6 -4 6 1.26 6.68 2.24 o
-6 -3 6 7.86 13.69 3.52 o
-5 -3 6 26.85 21.86 3.53 o
-4 -3 6 21.09 37.90 2.93 o
-3 -3 6 85.73 215.18 18.93 o
-2 -3 6 32.63 27.96 2.18 o
-1 -3 6 349.95 599.62 23.57 o
0 -3 6 759.63 990.27 9.68 o
1 -3 6 776.71 705.54 72.58 o
2 -3 6 1.03 14.81 4.39 o
3 -3 6 248.83 305.91 25.97 o
4 -3 6 36.09 56.80 6.47 o
5 -3 6 2.16 19.99 4.12 o
6 -3 6 14.61 15.48 3.67 o
7 -3 6 22.28 39.19 21.93 o
-7 -2 6 29.90 37.18 7.25 o
-6 -2 6 154.32 229.75 23.10 o
-5 -2 6 20.06 20.61 4.09 o
-4 -2 6 938.90 1217.23 228.11 o
-3 -2 6 298.98 377.19 20.79 o
-2 -2 6 89.92 114.76 5.52 o
-1 -2 6 68.59 89.98 8.08 o
0 -2 6 92.01 143.00 7.12 o
1 -2 6 69.91 111.17 8.04 o
2 -2 6 116.92 170.14 23.38 o
3 -2 6 399.04 419.38 18.80 o
4 -2 6 887.40 1233.15 233.12 o
5 -2 6 25.85 30.39 3.39 o
6 -2 6 192.59 255.98 26.62 o
7 -2 6 20.91 20.85 5.71 o
-7 -1 6 1.34 3.49 1.84 o
-6 -1 6 11.73 8.46 7.00 o
-5 -1 6 130.45 212.91 15.23 o
-4 -1 6 22.02 35.95 2.72 o
-3 -1 6 25.99 40.11 6.52 o
-2 -1 6 0.67 6.77 1.83 o
-1 -1 6 0.35 1.64 0.36 o
0 -1 6 16.90 19.89 1.76 o
1 -1 6 1.48 1.89 0.67 o
2 -1 6 6.20 5.77 1.25 o
3 -1 6 64.83 64.02 6.90 o
4 -1 6 26.70 35.67 3.59 o
5 -1 6 303.35 275.10 23.22 o
6 -1 6 5.78 7.05 6.30 o
7 -1 6 3.55 6.26 1.95 o
-7 0 6 5.50 6.27 1.92 o
-6 0 6 65.06 51.20 4.54 o
-5 0 6 202.94 205.70 21.76 o
-4 0 6 7.51 7.16 1.67 o
-3 0 6 28.68 23.28 3.36 o
-2 0 6 97.98 120.49 5.01 o
-1 0 6 71.13 92.17 6.16 o
0 0 6 217.77 191.87 5.93 o
1 0 6 105.60 125.52 15.44 o
2 0 6 72.53 138.48 11.97 o
3 0 6 22.79 20.49 3.06 o
4 0 6 23.62 23.33 2.94 o
5 0 6 115.37 186.19 27.25 o
6 0 6 32.11 55.38 9.46 o
-6 1 6 3.77 6.69 5.05 o
-5 1 6 58.52 42.44 6.00 o
-4 1 6 387.70 453.82 44.01 o
-3 1 6 23.56 14.30 2.78 o
-2 1 6 354.11 357.86 16.51 o
-1 1 6 145.47 132.64 4.94 o
0 1 6 830.76 736.30 39.14 o
1 1 6 145.62 143.72 10.00 o
2 1 6 61.51 66.57 4.95 o
3 1 6 21.87 17.06 2.32 o
4 1 6 508.18 526.44 129.40 o
5 1 6 64.17 81.54 13.50 o
6 1 6 6.72 6.00 3.28 o
-6 2 6 55.53 68.96 7.34 o
-5 2 6 47.21 44.07 13.05 o
-4 2 6 210.68 176.82 22.37 o
-3 2 6 3.43 6.70 1.73 o
-2 2 6 154.74 133.47 6.91 o
-1 2 6 406.87 351.91 18.86 o
0 2 6 106.06 84.97 3.83 o
1 2 6 483.82 485.61 32.02 o
2 2 6 178.26 126.91 22.87 o
3 2 6 18.33 11.59 5.27 o
4 2 6 98.12 77.68 5.26 o
5 2 6 11.39 7.78 2.45 o
6 2 6 7.33 1.99 1.42 o
-6 3 6 11.19 4.77 2.79 o
-5 3 6 7.59 1.99 3.16 o
-4 3 6 0.22 5.14 3.93 o
-3 3 6 19.09 15.39 4.19 o
-2 3 6 50.72 58.12 5.40 o
-1 3 6 0.68 3.63 0.80 o
0 3 6 134.75 138.56 8.20 o
1 3 6 0.27 0.78 0.75 o
2 3 6 0.48 1.75 0.84 o
3 3 6 10.20 4.64 3.39 o
4 3 6 2.71 3.66 1.66 o
5 3 6 12.11 5.44 1.75 o
6 3 6 25.19 17.47 4.42 o
-5 4 6 23.61 6.96 2.96 o
-4 4 6 54.22 43.59 10.71 o
-3 4 6 206.38 263.12 11.55 o
-2 4 6 5.90 5.90 2.16 o
-1 4 6 27.66 29.74 9.91 o
0 4 6 5.81 3.85 0.96 o
1 4 6 12.15 10.37 1.35 o
2 4 6 7.41 4.87 1.44 o
3 4 6 144.78 122.63 9.95 o
4 4 6 11.23 13.45 3.14 o
5 4 6 44.91 29.76 4.18 o
-5 5 6 11.46 4.84 7.31 o
-4 5 6 9.93 9.59 3.77 o
-3 5 6 0.01 2.28 2.40 o
-2 5 6 2.75 3.41 1.77 o
-1 5 6 17.73 32.87 9.55 o
0 5 6 16.14 17.50 3.76 o
1 5 6 24.93 18.43 9.83 o
2 5 6 15.02 11.89 5.56 o
3 5 6 95.89 89.86 38.24 o
4 5 6 6.22 10.63 3.52 o
5 5 6 1.26 1.69 2.00 o
-4 6 6 2.90 7.63 2.82 o
-3 6 6 8.03 9.09 2.70 o
-2 6 6 1.73 2.52 1.05 o
-1 6 6 12.83 13.24 3.17 o
0 6 6 10.67 13.24 3.21 o
1 6 6 2.95 2.95 1.21 o
2 6 6 0.74 4.32 1.31 o
3 6 6 0.22 16.45 8.00 o
4 6 6 0.83 -0.23 1.83 o
-3 7 6 12.36 12.80 4.59 o
-2 7 6 55.96 68.40 86.64 o
-1 7 6 63.39 66.62 25.25 o
0 7 6 12.46 12.54 8.45 o
1 7 6 37.03 47.09 13.85 o
2 7 6 9.47 8.41 3.02 o
3 7 6 12.49 17.38 4.63 o
-1 8 6 0.03 2.48 1.31 o
0 8 6 15.79 21.03 3.82 o
-2 -10 7 7.60 5.93 1.74 o
-1 -10 7 13.07 11.51 5.38 o
0 -10 7 4.22 6.65 3.24 o
1 -10 7 9.90 13.34 5.14 o
2 -10 7 9.62 8.24 2.93 o
-3 -9 7 6.13 3.56 3.44 o
-2 -9 7 7.53 5.82 2.79 o
-1 -9 7 3.56 3.04 2.22 o
0 -9 7 0.78 5.09 3.91 o
1 -9 7 5.08 9.50 6.56 o
2 -9 7 22.59 16.86 4.81 o
3 -9 7 5.39 0.58 1.37 o
-4 -8 7 14.48 10.25 3.00 o
-3 -8 7 59.65 38.92 7.61 o
-2 -8 7 219.35 244.23 31.23 o
-1 -8 7 44.12 45.98 6.75 o
0 -8 7 10.09 15.59 3.57 o
1 -8 7 115.48 124.63 12.35 o
2 -8 7 522.88 499.28 50.59 o
3 -8 7 63.64 60.91 5.07 o
4 -8 7 60.58 50.09 12.60 o
-5 -7 7 0.02 1.80 2.18 o
-4 -7 7 16.24 11.18 5.05 o
-3 -7 7 124.12 119.99 10.01 o
-2 -7 7 195.05 200.44 77.40 o
-1 -7 7 118.60 133.10 6.65 o
0 -7 7 10.36 17.40 4.10 o
1 -7 7 69.59 70.42 13.48 o
2 -7 7 189.38 194.40 24.45 o
3 -7 7 156.96 169.22 12.53 o
4 -7 7 29.88 16.38 9.86 o
5 -7 7 0.05 3.13 2.13 o
-5 -6 7 46.78 35.40 4.58 o
-4 -6 7 0.07 4.79 2.46 o
-3 -6 7 117.60 104.00 4.45 o
-2 -6 7 284.04 335.88 67.68 o
-1 -6 7 0.12 4.15 2.91 o
0 -6 7 25.93 32.48 4.44 o
1 -6 7 94.10 103.86 10.76 o
2 -6 7 349.53 368.65 77.63 o
3 -6 7 65.17 46.33 4.33 o
4 -6 7 0.61 5.11 1.93 o
5 -6 7 21.91 14.17 3.75 o
-6 -5 7 11.72 15.30 4.02 o
-5 -5 7 100.19 142.76 28.42 o
-4 -5 7 1.92 3.76 1.49 o
-3 -5 7 0.90 4.45 1.27 o
-2 -5 7 79.90 73.39 3.19 o
-1 -5 7 44.44 56.02 5.99 o
0 -5 7 14.77 19.10 14.75 o
1 -5 7 3.63 14.85 10.52 o
2 -5 7 10.96 4.56 2.83 o
3 -5 7 4.97 4.68 1.45 o
4 -5 7 13.07 9.48 1.72 o
5 -5 7 188.08 164.78 10.22 o
6 -5 7 3.26 4.77 2.58 o
-6 -4 7 98.26 109.64 36.70 o
-5 -4 7 10.50 7.97 3.53 o
-4 -4 7 6.35 4.91 1.22 o
-3 -4 7 115.80 119.04 5.84 o
-2 -4 7 2.52 2.64 1.34 o
-1 -4 7 16.23 23.71 4.08 o
0 -4 7 21.28 25.34 3.70 o
1 -4 7 18.34 21.25 2.71 o
2 -4 7 1.44 3.59 1.94 o
3 -4 7 73.46 117.88 11.61 o
4 -4 7 4.55 8.88 1.99 o
5 -4 7 0.04 0.66 2.41 o
6 -4 7 49.14 32.38 7.14 o
-6 -3 7 2.82 5.79 3.62 o
-5 -3 7 34.68 71.90 9.69 o
-4 -3 7 2.30 55.03 4.87 o
-3 -3 7 101.68 119.38 11.33 o
-2 -3 7 4.10 4.54 0.69 o
-1 -3 7 2.47 51.15 9.45 o
0 -3 7 0.10 3.16 1.49 o
1 -3 7 144.09 103.38 3.30 o
2 -3 7 7.44 7.22 1.11 o
3 -3 7 185.34 157.32 7.37 o
4 -3 7 97.79 77.22 9.67 o
5 -3 7 72.04 92.30 7.82 o
6 -3 7 0.18 3.69 1.88 o
-6 -2 7 0.96 5.55 2.12 o
-5 -2 7 0.15 6.74 2.20 o
-4 -2 7 34.72 107.04 11.32 o
-3 -2 7 1.56 0.34 0.63 o
-2 -2 7 86.42 117.99 8.39 o
-1 -2 7 55.06 93.89 5.90 o
0 -2 7 3.05 5.33 1.89 o
1 -2 7 134.42 130.61 7.98 o
2 -2 7 186.22 165.23 19.66 o
3 -2 7 1.38 1.10 0.70 o
4 -2 7 176.19 135.69 12.22 o
5 -2 7 0.64 2.51 1.79 o
6 -2 7 0.53 3.33 3.12 o
-6 -1 7 1.55 4.87 2.08 o
-5 -1 7 17.72 36.47 5.92 o
-4 -1 7 50.58 44.52 5.17 o
-3 -1 7 654.45 565.98 43.33 o
-2 -1 7 89.37 98.14 10.26 o
-1 -1 7 232.37 201.71 10.73 o
0 -1 7 107.43 180.02 5.22 o
1 -1 7 45.18 160.40 12.66 o
2 -1 7 69.25 109.02 8.31 o
4 -1 7 4.38 40.71 5.00 o
5 -1 7 33.93 45.22 4.80 o
6 -1 7 1.40 7.18 3.00 o
-6 0 7 16.44 12.42 3.41 o
-5 0 7 3.00 3.72 2.09 o
-4 0 7 237.79 259.78 22.35 o
-3 0 7 7.33 3.85 4.38 o
-2 0 7 153.62 137.54 16.81 o
-1 0 7 69.24 76.60 3.77 o
0 0 7 76.51 93.64 8.91 o
1 0 7 0.02 8.00 5.62 o
2 0 7 141.80 190.20 15.18 o
3 0 7 0.21 6.31 1.79 o
4 0 7 84.32 196.80 38.94 o
5 0 7 6.41 6.89 3.36 o
6 0 7 23.59 23.97 4.90 o
-6 1 7 5.06 4.92 2.44 o
-5 1 7 2.57 7.92 2.58 o
-4 1 7 4.96 9.79 1.79 o
-3 1 7 71.33 80.87 5.10 o
-2 1 7 150.79 147.93 4.55 o
-1 1 7 3.16 2.00 0.91 o
0 1 7 5.76 8.74 1.46 o
1 1 7 2.70 4.62 1.08 o
2 1 7 6.31 4.43 0.82 o
3 1 7 0.00 2.54 2.19 o
4 1 7 168.06 163.42 20.43 o
5 1 7 10.82 12.94 2.64 o
6 1 7 73.67 76.29 26.19 o
-6 2 7 0.27 4.06 1.58 o
-5 2 7 7.48 2.68 1.37 o
-4 2 7 18.95 22.37 3.61 o
-3 2 7 35.80 34.62 4.83 o
-2 2 7 131.67 109.12 8.67 o
-1 2 7 0.01 4.13 1.62 o
0 2 7 0.92 2.78 1.13 o
1 2 7 4.13 2.41 0.93 o
2 2 7 94.27 74.47 12.67 o
3 2 7 2.56 4.04 1.06 o
4 2 7 57.29 47.64 4.94 o
5 2 7 3.17 8.64 2.00 o
-5 3 7 36.86 23.91 8.01 o
-4 3 7 66.29 63.41 4.60 o
-3 3 7 1.80 1.27 1.27 o
-2 3 7 8.20 9.23 1.72 o
-1 3 7 96.64 104.33 42.16 o
0 3 7 17.81 11.95 3.69 o
1 3 7 63.00 62.78 14.43 o
2 3 7 13.86 11.92 2.76 o
3 3 7 115.21 116.48 9.06 o
4 3 7 58.18 60.87 6.13 o
5 3 7 0.62 4.78 1.80 o
-5 4 7 9.09 5.72 7.00 o
-4 4 7 11.72 10.13 3.05 o
-3 4 7 116.45 110.79 15.03 o
-2 4 7 7.99 6.01 1.17 o
-1 4 7 84.17 61.88 26.57 o
0 4 7 3.19 2.43 2.25 o
1 4 7 31.65 35.62 8.39 o
2 4 7 3.33 4.37 2.23 o
3 4 7 153.95 204.94 44.80 o
4 4 7 3.42 1.49 2.79 o
-4 5 7 29.70 37.27 22.76 o
-3 5 7 12.01 0.84 2.64 o
-2 5 7 28.51 13.31 13.45 o
-1 5 7 48.87 39.97 23.69 o
0 5 7 12.05 25.40 10.97 o
1 5 7 17.37 15.40 6.97 o
2 5 7 13.11 9.27 6.50 o
3 5 7 0.74 4.10 4.74 o
4 5 7 0.12 3.37 1.29 o
-3 6 7 3.18 7.26 2.93 o
-2 6 7 26.10 14.42 26.94 o
-1 6 7 3.38 3.28 1.97 o
0 6 7 3.08 3.98 2.82 o
1 6 7 9.98 16.59 7.82 o
2 6 7 62.42 61.76 25.71 o
3 6 7 9.31 17.26 3.62 o
-1 7 7 10.20 8.72 6.67 o
0 7 7 2.60 4.10 1.15 o
1 7 7 6.84 11.06 2.70 o
0 -10 8 19.07 15.98 3.40 o
-2 -9 8 100.25 290.67 385.77 o
-1 -9 8 51.66 80.69 14.49 o
0 -9 8 43.86 28.40 27.86 o
1 -9 8 31.89 31.42 7.99 o
2 -9 8 80.73 79.43 23.15 o
3 -9 8 8.65 6.57 6.23 o
-3 -8 8 2.97 7.60 2.58 o
-2 -8 8 0.19 8.16 2.38 o
-1 -8 8 84.44 79.33 7.65 o
0 -8 8 145.67 125.60 7.93 o
1 -8 8 118.41 181.23 12.41 o
2 -8 8 4.11 3.10 2.21 o
3 -8 8 0.91 4.22 2.10 o
4 -8 8 8.20 6.68 2.73 o
-4 -7 8 60.38 44.47 18.64 o
-3 -7 8 12.54 9.20 3.50 o
-2 -7 8 50.73 51.44 6.34 o
-1 -7 8 166.62 133.70 8.45 o
0 -7 8 283.43 309.95 60.98 o
1 -7 8 223.60 233.43 11.01 o
2 -7 8 31.20 18.08 6.66 o
3 -7 8 21.57 23.72 7.71 o
4 -7 8 147.34 94.96 22.74 o
-5 -6 8 12.96 18.51 4.01 o
-4 -6 8 13.27 5.50 1.80 o
-3 -6 8 65.01 44.16 6.63 o
-2 -6 8 177.36 151.34 11.65 o
-1 -6 8 0.12 4.35 1.78 o
0 -6 8 374.41 377.68 55.80 o
1 -6 8 18.50 13.58 3.35 o
2 -6 8 142.29 135.53 12.56 o
3 -6 8 37.84 30.08 8.12 o
4 -6 8 4.63 6.55 2.32 o
5 -6 8 58.78 53.87 22.79 o
-5 -5 8 0.86 5.88 3.20 o
-4 -5 8 0.16 2.95 6.64 o
-3 -5 8 68.53 46.20 5.58 o
-2 -5 8 23.70 39.29 7.77 o
-1 -5 8 42.20 50.49 4.28 o
0 -5 8 4.01 2.88 2.04 o
1 -5 8 50.19 40.18 3.90 o
2 -5 8 104.35 98.00 5.21 o
3 -5 8 80.21 136.52 42.41 o
4 -5 8 57.53 57.17 6.05 o
5 -5 8 12.70 12.64 4.57 o
-5 -4 8 8.12 10.89 3.89 o
-4 -4 8 184.00 218.94 42.99 o
-3 -4 8 85.55 114.89 18.80 o
-2 -4 8 2.21 4.69 1.19 o
-1 -4 8 245.58 329.29 18.18 o
0 -4 8 43.47 50.40 5.29 o
1 -4 8 318.19 341.83 12.43 o
2 -4 8 1.98 1.55 3.21 o
3 -4 8 167.13 156.93 23.93 o
4 -4 8 113.19 190.55 15.04 o
5 -4 8 27.86 27.51 3.53 o
-5 -3 8 5.66 11.62 3.03 o
-4 -3 8 26.58 45.52 7.06 o
-3 -3 8 92.16 86.37 3.98 o
-2 -3 8 13.88 13.05 3.12 o
-1 -3 8 9.12 24.20 2.06 o
0 -3 8 0.22 3.90 1.15 o
1 -3 8 16.61 27.05 3.08 o
2 -3 8 4.19 10.74 2.42 o
3 -3 8 72.02 78.03 3.90 o
4 -3 8 38.58 61.10 8.41 o
5 -3 8 1.76 8.48 2.23 o
-5 -2 8 50.04 70.98 7.76 o
-4 -2 8 5.99 37.66 5.40 o
-3 -2 8 304.56 504.67 33.66 o
-2 -2 8 62.35 158.35 8.99 o
-1 -2 8 28.85 31.32 1.58 o
0 -2 8 874.44 967.38 59.17 o
1 -2 8 26.55 29.71 2.68 o
2 -2 8 180.46 164.08 14.46 o
3 -2 8 539.27 598.27 28.70 o
4 -2 8 84.63 46.73 6.54 o
5 -2 8 67.14 90.26 7.82 o
-5 -1 8 117.06 142.86 20.88 o
-4 -1 8 0.03 12.26 2.33 o
-3 -1 8 158.33 143.38 7.81 o
-2 -1 8 122.17 137.79 11.87 o
-1 -1 8 3.37 6.12 1.23 o
0 -1 8 8.14 6.77 1.19 o
1 -1 8 0.74 2.52 0.89 o
2 -1 8 23.98 77.52 6.47 o
3 -1 8 97.66 139.34 8.80 o
4 -1 8 21.28 18.44 3.81 o
5 -1 8 117.28 136.79 10.90 o
-5 0 8 0.55 3.33 1.51 o
-4 0 8 138.96 150.83 11.78 o
-3 0 8 28.47 22.95 4.36 o
-2 0 8 7.89 4.72 1.06 o
-1 0 8 72.87 60.50 4.48 o
0 0 8 23.07 18.25 2.28 o
1 0 8 6.48 4.52 1.16 o
2 0 8 12.09 12.28 2.28 o
3 0 8 0.03 2.73 2.27 o
4 0 8 121.55 127.01 15.74 o
5 0 8 2.48 4.19 2.30 o
-5 1 8 0.90 -0.06 1.69 o
-4 1 8 4.90 4.07 3.09 o
-3 1 8 22.53 18.40 3.97 o
-2 1 8 51.03 50.98 4.09 o
-1 1 8 5.42 5.34 1.27 o
0 1 8 19.84 14.89 2.64 o
[truncated: 265 more rows]
