# Supplementary material for: Gem-diol and Ketone Crystal-to-crystal Transition Phenomena
Source: Sci Rep. 2017 Oct 18;7:13426. doi: 10.1038/s41598-017-13596-6 (PMC5647396; doi:10.1038/s41598-017-13596-6)
Supplement: Supplementary file 5 — Dataset 3B [file 41598_2017_13596_MOESM5_ESM.csv]

0 0 1 -25.01 30.48 1 0.99684-0.99619-0.06426 0.08303 0.04654 0.02636
0 0 -1 -65.84 38.12 1 0.99891-0.99956-0.01575-0.00302-0.04372-0.02919
0 0 1 62.40 22.57 1-0.00627 0.00655-0.95810 0.97690 0.28635-0.21356
0 0 -1 -59.08 28.16 1 0.06413-0.06440-0.97498 0.95618 0.21279-0.28559
0 0 1 72.72 26.31 1-0.99850 0.99929 0.03709-0.01835 0.04009 0.03280
0 0 -1 -82.20 36.16 1-0.99806 0.99728-0.06089 0.04215-0.01244-0.06045
0 0 1 37.89 29.59 1 0.09462-0.09412 0.97343-0.95490-0.20849 0.28159
0 0 -1 -18.05 22.47 1 0.01383-0.01454 0.95922-0.97773-0.28229 0.20935
0 0 268212.28 717.74 1-0.04159 0.04214-0.94577 0.98339 0.32213-0.17654
0 0 270525.55 710.05 1-0.99407 0.99564 0.08614-0.04866 0.06630 0.07950
0 0 3 3209.87 410.19 1 0.98400-0.98226-0.11282 0.16908 0.13787 0.08101
0 0 -3 2849.10 400.58 1 0.99042-0.99237 0.03318-0.08951-0.13400-0.08474
0 0 3 3620.54 447.99 1-0.07699 0.07782-0.93083 0.98725 0.35723-0.13884
0 0 -3 3919.30 337.34 1 0.13384-0.13442-0.98160 0.92532 0.13616-0.35454
0 0 3 4020.56 609.80 1-0.98653 0.98881 0.13525-0.07894 0.09191 0.12656
0 0 -3 2833.73 341.85 1-0.98493 0.98291-0.15966 0.10333-0.06643-0.15232
0 0 3 4862.85 421.46 1 0.17406-0.17257 0.97586-0.92027-0.13184 0.35116
0 0 -3 3148.95 303.22 1-0.06637 0.06422 0.93342-0.98892-0.35258 0.13379
0 0 436744.86 877.28 1 0.97355-0.97124-0.13672 0.21173 0.18299 0.10885
0 0 -434673.64 818.09 1 0.98213-0.98479 0.05742-0.13240-0.17919-0.11244
0 0 437880.00 870.01 1-0.11291 0.11348-0.91303 0.98841 0.39195-0.10077
0 0 -439966.82 890.17 1 0.16873-0.16950-0.98086 0.90583 0.09706-0.38824
0 0 -440266.27 1007.86 1-0.97359 0.97090-0.20854 0.13344-0.09283-0.19884
0 0 440410.76 902.04 1 0.21352-0.21154 0.97256-0.89843-0.09236 0.38479
0 0 -438331.21 851.51 1-0.10621 0.10347 0.91609-0.99011-0.38663 0.09469
0 0 5 1476.67 166.70 1 0.96031-0.95742-0.16050 0.25427 0.22810 0.13670
0 0 -5 926.60 169.17 1 0.97104-0.97437 0.08215-0.17587-0.22432-0.14023
0 0 5 1161.96 304.86 1-0.14839 0.14911-0.89266 0.98689 0.42558-0.06161
0 0 -5 1256.51 328.73 1 0.20354-0.20450-0.97738 0.88359 0.05726-0.42123
0 0 5 1367.29 169.11 1-0.96165 0.96544 0.23339-0.13954 0.14403 0.22009
0 0 -5 911.80 140.14 1-0.95891 0.95555-0.25738 0.16350-0.11928-0.24532
0 0 5 1623.80 157.29 1 0.25281-0.25033 0.96611-0.87345-0.05209 0.41762
0 0 -5 774.16 255.80 1-0.14682 0.14339 0.89561-0.98813-0.41990 0.05498
0 0 617315.79 339.78 1-0.94407 0.94862 0.28252-0.16989 0.17002 0.26692
0 0 -616259.20 662.14 1-0.94074 0.93670-0.30617 0.19351-0.14576-0.29176
0 0 -7 6624.94 438.58 1-0.92611 0.92159 0.20481-0.33645-0.31680-0.19354
0 0 710371.72 647.18 1-0.21960 0.22061-0.84325 0.97517 0.49060 0.01894
0 0 -7 7749.53 502.81 1 0.92192-0.92796-0.33336 0.20193-0.19727-0.31321
0 0 -7 9521.02 602.84 1-0.32709 0.32306-0.94467 0.81321-0.02452-0.48405
0 0 -8 1706.99 436.19 1-0.90394 0.89877 0.22793-0.37838-0.36184-0.22141
0 0 -8 1625.36 393.81 1 0.25393-0.26055 0.81307-0.96365-0.52385-0.05894
0 0 -8 1582.93 403.75 1 0.89644-0.90334-0.38289 0.23268-0.22310-0.36030
0 0 -8 1627.17 404.62 1-0.36571 0.36110-0.92829 0.77805-0.06721-0.51403
0 0 -9 755.57 268.21 1-0.87833 0.87253 0.25093-0.42017-0.40688-0.24927
0 0 -9 593.84 243.28 1 0.29011-0.29755 0.77993-0.94933-0.55456-0.10108
0 0 -9 367.28 266.43 1 0.86662-0.87438-0.43247 0.26348-0.24886-0.40746
0 0 -9 41.86 132.50 1-0.40412 0.39893-0.90795 0.73893-0.11092-0.54297
0 0 -10 3206.37 1058.08 1-0.84900 0.84255 0.27377-0.46182-0.45192-0.27715
0 0 -10 1617.27 539.57 1 0.32641-0.33468 0.74300-0.93123-0.58429-0.14420
0 0 -10 4056.41 299.07 1 0.83197-0.84059-0.48211 0.29435-0.27456-0.45469
0 0 -10 2938.60 977.87 1-0.44281 0.43540-0.88299 0.69443-0.15570-0.57286
0 0 -11 407.01 186.24 1-0.81500 0.80816 0.29734-0.50389-0.49734-0.30491
0 0 -11 768.22 282.12 1 0.36285-0.37195 0.70188-0.90893-0.61294-0.18840
0 0 -11 442.60 166.75 1 0.79187-0.80136-0.53181 0.32528-0.30017-0.50200
0 0 -11 754.67 309.78 1-0.48085 0.47271-0.85323 0.64582-0.20188-0.59953
0 1 -12 1612.06 447.20 1-0.81552 0.81076 0.29701-0.44653-0.49668-0.37850
0 1 -11 342.37 175.71 1-0.84910 0.84470 0.27370-0.40475-0.45178-0.35020
0 1 -11 261.58 181.80 1 0.27763-0.28464 0.79176-0.92346-0.54408-0.25725
0 1 -11 339.91 215.26 1-0.53969 0.53405-0.79493 0.66324-0.27712-0.52430
0 1 -1017586.11 1669.93 1-0.87806 0.87431 0.25115-0.36340-0.40733-0.32173
0 -1 1013558.10 1313.52 1-0.23257 0.23336-0.83296 0.94579 0.50207 0.22585
0 1 -1013926.23 1309.85 1 0.79504-0.80069-0.52813 0.41611-0.29828-0.43097
0 1 -1014770.36 1389.61 1-0.51274 0.50783-0.82372 0.71089-0.24201-0.48655
0 1 -9 695.90 364.86 1-0.90332 0.90021 0.22853-0.32197-0.36301-0.29315
0 -1 9 505.49 185.25 1-0.18468 0.18533-0.86894 0.96293 0.45915 0.19598
0 1 -9 218.84 197.10 1 0.83443-0.83921-0.47881 0.38557-0.27286-0.38347
0 1 -9 144.83 145.67 1-0.48742 0.48325-0.84752 0.75354-0.21003-0.44567
0 1 -8 1071.55 376.43 1-0.92517 0.92271 0.20586-0.28049-0.31884-0.26441
0 -1 8 527.34 184.18 1-0.13437 0.13487-0.90103 0.97617 0.41239 0.16994
0 1 -8 453.42 159.87 1 0.86838-0.87230-0.42973 0.35527-0.24745-0.33595
0 1 -8 644.77 262.01 1-0.46451 0.46109-0.86669 0.79156-0.18184-0.40101
0 -1 715031.22 907.91 1-0.08010 0.08102-0.92939 0.98546 0.36028 0.14929
0 1 -716124.78 910.16 1-0.88218 0.88032-0.42192 0.36647-0.20910-0.30121
0 1 -717731.44 1015.70 1 0.89751-0.90057-0.38096 0.32527-0.22210-0.28838
0 1 -715591.29 903.40 1-0.44518 0.44249-0.88129 0.82502-0.15853-0.35146
0 -1 6 2090.14 359.23 1 0.95888-0.95813-0.16280 0.19956 0.23246 0.20531
0 -1 6 1719.92 321.88 1-0.02098 0.02162-0.95328 0.99054 0.30134 0.13544
0 1 -6 2506.35 348.19 1-0.90636 0.90513-0.37941 0.34270-0.18587-0.25154
0 1 -6 1695.84 266.71 1 0.92226-0.92445-0.33265 0.29573-0.19690-0.24065
0 1 -6 1151.04 257.82 1-0.00289 0.00167 0.95479-0.99010-0.29724-0.14034
0 1 -6 1477.38 271.62 1-0.43079 0.42953-0.89119 0.85390-0.14209-0.29383
0 -1 5 2574.83 326.49 1 0.97187-0.97170-0.14006 0.15807 0.18931 0.17550
0 1 -5 1081.41 212.61 1 0.98035-0.98092 0.06185-0.07980-0.18728-0.17726
0 -1 5 1062.08 161.49 1 0.04631-0.04595-0.97168 0.99014 0.23169 0.13229
0 1 -5 2043.39 381.79 1 0.36266-0.36289-0.92184 0.90368-0.13669-0.22730
0 -1 5 999.60 152.83 1-0.94329 0.94434 0.28447-0.26633 0.17106 0.19307
0 1 -5 891.16 135.15 1-0.92588 0.92530-0.34013 0.32216-0.16445-0.20005
0 1 -5 838.17 164.48 1 0.07364-0.07414 0.97097-0.98777-0.22755-0.13709
0 1 -5 1127.34 164.90 1-0.42539 0.42471-0.89477 0.87626-0.13573-0.22754
0 -1 4136025.1 2890.47 1 0.98211-0.98252-0.11766 0.11692 0.14700 0.14485
0 1 -4144276.1 3056.94 1 0.98860-0.98847 0.03934-0.03866-0.14531-0.14634
0 -1 4129408.0 2746.98 1 0.12679-0.12670-0.98142 0.98095 0.14397 0.14720
0 -1 4142373.2 3006.79 1-0.95975 0.96004 0.23922-0.23984 0.14712 0.14418
0 1 -4134001.9 2805.53 1-0.94012 0.94013-0.30769 0.30838-0.14659-0.14509
0 1 -4142991.4 3009.93 1 0.16608-0.16450 0.97616-0.97448-0.13970-0.15272
0 1 -4130039.5 2734.95 1-0.43408 0.43397-0.88896 0.88923-0.14598-0.14463
0 -1 3 876.40 171.19 1 0.98969-0.99068-0.09599 0.07650 0.10622 0.11266
0 1 -3 1208.21 204.12 1 0.99430-0.99352 0.01750 0.00194-0.10516-0.11358
0 -1 3 993.68 177.77 1 0.23165-0.23175-0.97248 0.95326 0.02452 0.19385
0 1 -3 499.16 188.81 1 0.40288-0.40274-0.89548 0.91484-0.18915-0.02923
0 -1 3 975.63 109.72 1-0.97196 0.97149 0.19874-0.21813 0.12566 0.09281
0 1 -3 787.94 103.11 1-0.94545 0.94613-0.29442 0.31389-0.13938-0.07937
0 1 -3 859.03 148.58 1-0.46826 0.46853-0.86370 0.88285-0.18640-0.03216
0 -1 3 639.91 76.67 1-0.28059 0.28012-0.95949 0.94043 0.02533 0.19262
0 -1 2 7114.61 416.26 1 0.99473-0.99630-0.07599 0.03774 0.06873 0.07719
0 1 -2 9726.01 555.09 1 0.99762-0.99620-0.00221 0.04044-0.06877-0.07705
0 1 -2 5434.94 104.88 1-0.90640 0.90774-0.37934 0.41761-0.18583 0.04002
0 1 -2 7063.85 183.91 1-0.54695 0.54797-0.78650 0.82451-0.28679 0.14108
0 -1 2 6826.72 166.97 1-0.44273 0.44172-0.88304 0.84503-0.15561 0.30133
0 -1 1 2028.41 162.57 1 0.99736-0.99944-0.06061 0.00360 0.03973 0.03317
0 1 -1 3103.72 271.56 1 0.99894-0.99687-0.01614 0.07315-0.04299-0.02992
0 -1 0 -20.84 17.82 1 0.99521-0.99793-0.07369-0.00208 0.06419-0.06419
0 1 0 -57.77 20.29 1 0.99704-0.99432 0.00212 0.07366-0.07678 0.07678
0 -1 0 -178.91 69.30 1 0.67352-0.67422-0.04404-0.03158-0.73785 0.73785
0 1 0 -155.29 71.67 1 0.66292-0.66222 0.03169 0.04393-0.74801 0.74801
0 1 0 42.22 29.86 1-0.99537 0.99818 0.07477 0.00100 0.06023-0.06023
0 -1 0 566.74 103.63 1-0.99980 0.99700-0.00094-0.07483 0.01972-0.01972
0 1 0 -100.74 62.05 1-0.70362 0.70641 0.06382 0.01184-0.70769 0.70769
0 -1 0 -237.77 61.62 1-0.71677 0.71398-0.01146-0.06420-0.69721 0.69721
0 -1 -1 43.90 87.10 1 0.51816-0.51903 0.47070-0.56509-0.71410 0.64130
0 1 1 468.32 82.75 1 0.44922-0.44834 0.58914-0.49476-0.67164 0.74444
0 1 1 675.67 91.10 1-0.99596 0.99955 0.06914 0.02538 0.05722 0.01567
0 -1 -1 894.32 96.16 1-0.99929 0.99570-0.03755-0.05696 0.00009-0.07299
0 1 1 496.32 99.20 1-0.47466 0.47831 0.59503-0.50074-0.64855 0.72143
0 -1 -1 626.46 85.84 1-0.55040 0.54675 0.47604-0.57034-0.68588 0.61299
0 1 2356268.5 7362.50 1 0.96675-0.96288-0.14958 0.26284 0.20736-0.06144
0 -1 -2371780.2 7683.60 1 0.97827-0.98236 0.06676-0.18001-0.19625 0.05043
0 1 2409073.5 8447.43 1 0.25161-0.24787 0.81508-0.70209-0.52184 0.66754
0 1 2365262.1 7572.95 1-0.99274 0.99711 0.09647 0.01678 0.07181 0.07399
0 -1 -2383532.5 7951.63 1-0.99638 0.99200-0.08166-0.03159-0.02361-0.12219
0 -1 -2344633.0 7134.34 1-0.42146 0.41699 0.66385-0.77677-0.61779 0.47194
0 1 3 1764.84 150.87 1 0.96106-0.95660-0.15929 0.29129 0.22579-0.00690
0 -1 -3 1661.42 182.74 1 0.97281-0.97757 0.07859-0.21059-0.21783-0.00089
0 -1 -3 2005.19 118.73 1-0.12227 0.12119-0.90792 0.77575 0.40090-0.61928
0 -1 -3 1140.67 114.54 1 0.34016-0.34472 0.72798-0.85980-0.59524 0.37670
0 1 3 3589.25 532.31 1-0.98683 0.99184 0.13367-0.00165 0.09107 0.12740
0 -1 -3 1883.15 264.25 1-0.99036 0.98564-0.12913-0.00298-0.04997-0.16878
0 1 3 2214.06 485.75 1-0.11597 0.12108 0.91145-0.78021-0.39472 0.61367
0 -1 -3 1172.93 93.85 1-0.36150 0.35649 0.73020-0.86174-0.57975 0.36098
0 1 415110.34 434.40 1 0.94915-0.94411-0.17732 0.32808 0.26013 0.03172
0 -1 -413643.20 532.25 1 0.96234-0.96776 0.09818-0.24893-0.25347-0.03816
0 -1 -416304.42 412.21 1-0.02756 0.02545-0.95098 0.80018 0.30801-0.59920
0 -1 -414110.69 352.17 1 0.31932-0.32471 0.75052-0.90116-0.57857 0.28717
0 1 420453.42 905.67 1-0.97794 0.98372 0.17546-0.02467 0.11330 0.17800
0 -1 -415037.02 618.57 1-0.98140 0.97601-0.17645 0.02555-0.07549-0.21618
0 1 415761.19 420.89 1-0.01081 0.01677 0.95252-0.80281-0.30426 0.59598
0 -1 -412588.97 356.95 1-0.33966 0.33410 0.75185-0.90200-0.56510 0.27342
0 -1 -5 1536.24 299.10 1 0.94836-0.95445 0.12027-0.28976-0.29348-0.07106
0 -1 -5 1809.12 267.88 1-0.93464 0.92871 0.19484-0.36467-0.29745-0.06707
0 -1 -5 1661.10 268.63 1 0.04698-0.04937-0.97182 0.80222 0.23099-0.59498
0 -1 -5 1126.07 184.98 1 0.31747-0.32369 0.75245-0.92191-0.57708 0.21283
0 1 5 1988.76 368.79 1-0.96597 0.97251 0.21955-0.04998 0.13670 0.22742
0 -1 -5 1512.20 318.54 1-0.96924 0.96317-0.22426 0.05459-0.10134-0.26326
0 1 5 2028.17 400.57 1 0.07314-0.06646 0.97090-0.80269-0.22802 0.59267
0 -1 -5 1517.37 235.58 1-0.33847 0.33236 0.75299-0.92176-0.56429 0.19969
0 -1 -666277.79 1908.91 1 0.93107-0.93782 0.14352-0.33176-0.33541-0.10204
0 -1 -669060.12 1984.57 1-0.91564 0.90907 0.21617-0.40482-0.33891-0.09853
0 -1 -659929.73 1696.89 1 0.32655-0.33360 0.74285-0.93113-0.58440 0.14730
0 1 664734.42 1906.22 1-0.95074 0.95804 0.26501-0.07667 0.16077 0.27618
0 1 688697.0517596.06 1 0.14614-0.13960 0.97636-0.78936-0.15919 0.59783
0 -1 -7 758.87 241.21 1-0.89321 0.88599 0.23798-0.44542-0.38149-0.12885
0 -1 -7 476.82 145.10 1 0.34240-0.35027 0.72548-0.93259-0.59701 0.08707
0 1 7 1190.55 306.50 1-0.93206 0.94011 0.31136-0.10425 0.18525 0.32453
0 1 7 952.91 280.73 1 0.20945-0.20241 0.97304-0.76751-0.09648 0.60823
0 -1 -8 1525.56 527.83 1-0.86718 0.85931 0.25999-0.48625-0.42473-0.15852
0 -1 -8 1860.52 659.93 1 0.36270-0.37140 0.70205-0.92798-0.61282 0.03003
0 -1 -8 982.42 366.45 1 0.90855-0.91843-0.36036 0.13441-0.21136-0.37204
0 -1 -8 1237.69 469.82 1-0.26407 0.25727-0.96355 0.73792 0.04268-0.62392
0 -1 -9 516.55 192.66 1-0.83727 0.82876 0.28209-0.52714-0.46839-0.18777
0 -1 -9 977.37 259.48 1 0.38610-0.39562 0.67331-0.91806-0.63053-0.02511
0 -1 -9 1183.56 429.93 1 0.88189-0.89263-0.40802 0.16330-0.23617-0.42015
0 -1 -9 812.37 255.10 1-0.31809 0.31071-0.94794 0.70353-0.01475-0.63913
0 -1 -10 806.51 370.55 1-0.80248 0.79356 0.30507-0.56864-0.51277-0.21655
0 -1 -10 133.83 138.15 1 0.41167-0.41416 0.64330-0.90645-0.64551-0.08246
0 -1 -10 335.11 171.60 1 0.85079-0.86240-0.45604 0.19254-0.26108-0.46817
0 -1 -10 961.61 402.58 1-0.36936 0.36140-0.92654 0.66335-0.07130-0.65524
0 -1 -11 459.02 181.89 1 0.43865-0.44132 0.60502-0.88693-0.66447-0.13629
0 -1 -11 733.90 264.05 1 0.81474-0.82720-0.50435 0.22208-0.28604-0.51614
0 2 -12 5218.66 1140.66 1-0.84194 0.83960 0.27882-0.35287-0.46192-0.41296
0 2 -11 3995.95 727.39 1-0.87098 0.86928 0.25696-0.31220-0.41875-0.38322
0 -2 11 2306.82 946.43 1-0.18891 0.18919-0.86598 0.92203 0.46301 0.33771
0 2 -11 4160.73 745.70 1-0.59185 0.58991-0.72562 0.67029-0.35097-0.45023
0 2 -1011914.21 1503.77 1-0.89633 0.89527 0.23513-0.27156-0.37590-0.35316
0 -2 10 8562.85 1449.06 1-0.13294 0.13307-0.90187 0.93907 0.41103 0.31689
0 2 -1012040.79 1503.18 1-0.57497 0.57256-0.75081 0.71370-0.32508-0.40348
0 2 -9 -171.94 231.79 1-0.91828 0.91788 0.21339-0.23102-0.33348-0.32268
0 -2 9 158.18 139.44 1-0.07336 0.07381-0.93248 0.95060 0.35367 0.30150
0 2 -9 16.91 91.13 1 0.76028-0.76327-0.56669 0.54933-0.31752-0.34005
0 2 -9 556.51 264.16 1-0.56060 0.55894-0.76976 0.75150-0.30525-0.35046
0 2 -896423.9120857.23 1-0.93709 0.93733 0.19183-0.19065-0.29162-0.29163
0 -2 877939.01 4696.46 1-0.00989 0.01007-0.95695 0.95626 0.29005 0.29232
0 2 -891310.63 5468.56 1-0.76364 0.76388-0.57512 0.57660-0.29339-0.28984
0 2 -8101874.722027.80 1 0.80188-0.80282-0.52006 0.52133-0.29413-0.28927
0 2 -896817.9720939.47 1-0.55035 0.54942-0.78244 0.78304-0.29135-0.29150
0 -2 7 228.40 128.97 1 0.05933-0.05943-0.97416 0.95466 0.21790 0.29168
0 2 -7 235.36 88.09 1-0.78837 0.78924-0.54846 0.56869-0.27864-0.23168
0 2 -7 1070.54 205.17 1 0.83177-0.83184-0.48238 0.50243-0.27470-0.23577
0 2 -7 391.36 246.40 1-0.54577 0.54559-0.78789 0.80734-0.28522-0.22477
0 -2 615140.35 1025.74 1 0.96553-0.96750-0.15174 0.11276 0.21146 0.22631
0 -2 611381.87 314.41 1 0.13605-0.13625-0.98163 0.94318 0.13371 0.30304
0 2 -614165.59 241.73 1-0.80079 0.80228-0.53423 0.57320-0.27078-0.16664
0 2 -612518.78 196.64 1 0.85345-0.85267-0.45219 0.49102-0.25909-0.17846
0 2 -611827.76 303.50 1-0.54908 0.54963-0.78397 0.82228-0.28964-0.14749
0 -2 5 712.83 264.71 1 0.97610-0.97866-0.13144 0.07370 0.17300 0.19180
0 -2 5 565.87 143.11 1 0.22389-0.22428-0.97403 0.91682 0.03361 0.33034
0 2 -5 1055.68 370.11 1 0.49303-0.49253-0.81136 0.86885-0.31400-0.04998
0 2 -5 227.69 96.56 1-0.78922 0.79133-0.54752 0.60524-0.27812-0.08640
0 2 -5 441.87 87.61 1 0.86223-0.86058-0.43918 0.49678-0.25234-0.11228
0 2 -5 732.49 174.74 1-0.56326 0.56455-0.76636 0.82353-0.30889-0.05539
0 -2 5 473.01 124.63 1-0.27201 0.27050-0.96167 0.90479 0.03436 0.32890
0 -2 425695.89 666.73 1 0.98416-0.98729-0.11239 0.03590 0.13706 0.15479
0 2 -429337.27 871.51 1 0.98994-0.98710 0.03485 0.04161-0.13706-0.15459
0 -2 427280.41 674.08 1 0.32582-0.32647-0.94113 0.86490-0.09004 0.38124
0 2 -423524.96 522.28 1-0.69133 0.69407-0.64236 0.71883-0.33079 0.03917
0 2 -423005.98 496.75 1 0.83086-0.82835-0.48359 0.55996-0.27532-0.01637
0 2 -426484.39 640.10 1-0.59180 0.59434-0.72568 0.80200-0.35091 0.05956
0 -2 423095.37 541.60 1-0.38325 0.38115-0.91953 0.84387-0.08700 0.37762
0 -2 3 1101.08 247.61 1 0.98983-0.99353-0.09555 0.00030 0.10538 0.11350
0 2 -3 1228.04 171.47 1 0.99416-0.99066 0.01814 0.07709-0.10634-0.11240
0 -2 3 1285.93 224.37 1 0.44324-0.44410-0.86265 0.76765-0.24363 0.46202
0 2 -3 913.82 182.51 1 0.56958-0.56871-0.69936 0.79435-0.43182 0.21342
0 2 -3 871.69 226.42 1-0.63758 0.64076-0.64562 0.74074-0.42029 0.20178
0 -2 3 642.64 96.49 1-0.50810 0.50533-0.82830 0.73342-0.23609 0.45466
0 -2 2 -21.11 34.13 1 0.71237-0.71644-0.61322 0.49913-0.34127 0.48740
0 -2 1 244.00 94.14 1 0.99376-0.99862-0.08050-0.05223 0.07718-0.00421
0 2 -1 109.56 91.13 1 0.99657-0.99178 0.00521 0.12757-0.08249 0.00957
0 -2 1 -70.47 274.11 1 0.66249-0.66371-0.42951 0.29701-0.61369 0.68648
0 2 -1 -750.64 471.70 1 0.67987-0.67865-0.29004 0.42254-0.67353 0.60073
0 -2 1 -20.12 87.83 1-0.99841 0.99359-0.05548-0.07732-0.00954 0.08244
0 2 -1 515.41 245.09 1-0.73132 0.73605-0.23852 0.37116-0.63896 0.56608
0 -2 1 137.35 148.31 1-0.71872 0.71420-0.38135 0.24868-0.58138 0.65426
0 -2 0400482.3 8268.15 1 0.98460-0.99004-0.11122-0.04027 0.13485-0.13485
0 2 0417364.6 8615.98 1 0.98828-0.98283 0.04037 0.11119-0.14720 0.14720
0 -2 0409240.6 8500.90 1 0.67732-0.67872-0.08189-0.06936-0.73110 0.73110
0 2 0472684.7 9779.65 1-0.99039 0.99600 0.11253 0.03902 0.08037-0.08037
0 -2 0433604.3 8968.39 1-0.99924 0.99363-0.03890-0.11265-0.00063 0.00063
0 -2 0432327.0 8943.66 1-0.72175 0.71617-0.04916-0.10216-0.69040 0.69040
0 -2 -1 836.31 380.33 1 0.62016-0.62173 0.21651-0.38652-0.75400 0.68120
0 2 1 143.68 112.65 1 0.54857-0.54699 0.40800-0.23799-0.72979 0.80259
0 2 1 713.75 181.91 1-0.99148 0.99788 0.10533 0.06496 0.07653-0.00363
0 -2 -1 557.52 173.33 1-0.99821 0.99182-0.05859-0.11170-0.01120-0.06169
0 2 1 798.41 268.79 1-0.57895 0.58564 0.42259-0.25267-0.69729 0.77017
0 -2 -1 215.35 188.00 1-0.65925 0.65279 0.23104-0.40107-0.71553 0.64264
0 -2 -221307.16 218.39 1 0.70894-0.71569 0.31179-0.50083-0.63259 0.48676
0 -2 -220592.31 203.88 1-0.66672 0.66007 0.37097-0.56013-0.64641 0.50054
0 2 228089.66 1004.90 1-0.98889 0.99590 0.12198 0.06697 0.08485 0.06080
0 -2 -222698.09 598.79 1-0.99544 0.98825-0.09098-0.09805-0.02863-0.11717
0 2 222333.01 382.00 1-0.43178 0.43960 0.65130-0.46270-0.62399 0.76983
0 -2 -222055.22 390.98 1-0.58414 0.57684 0.41223-0.60082-0.69916 0.55340
0 -2 -3 392.79 86.14 1 0.88742-0.89483 0.19097-0.39866-0.41952 0.20086
0 -2 -3 335.62 46.69 1-0.86471 0.85738 0.26193-0.46996-0.42854 0.20982
0 -2 -3 336.76 91.67 1 0.49479-0.49673 0.51407-0.72158-0.70064 0.48225
0 2 3 345.90 67.70 1 0.28192-0.27528 0.78774-0.58057-0.54770 0.76625
0 2 3 2936.15 750.54 1-0.98354 0.99130 0.15046 0.05726 0.10001 0.11846
0 2 3 328.28 116.62 1-0.29342 0.30179 0.79369-0.58647-0.53287 0.75164
0 -2 -3 554.76 169.50 1-0.52816 0.52026 0.51404-0.72130-0.67586 0.45722
0 -2 -4 2727.94 146.57 1 0.90006-0.90814 0.17858-0.40503-0.39746 0.10591
0 -2 -4 3303.68 137.62 1-0.87998 0.87200 0.24954-0.47638-0.40416 0.11253
0 -2 -4 2258.50 406.11 1-0.17400 0.17211-0.87623 0.64959 0.44936-0.74054
0 2 4 3683.84 527.28 1-0.97555 0.98407 0.18511 0.04138 0.11843 0.17287
0 2 4 2851.25 429.07 1-0.17373 0.18258 0.88031-0.65485-0.44142 0.73336
0 -2 -4 2849.22 190.20 1-0.49384 0.48533 0.56752-0.79344-0.65881 0.36728
0 -2 -5 4396.90 572.46 1 0.89196-0.90070 0.18662-0.43183-0.41179 0.04734
0 -2 -5 3793.60 495.65 1-0.87203 0.86341 0.25611-0.50175-0.41707 0.05254
0 -2 -5 3796.10 524.04 1 0.44463-0.44692 0.59611-0.84113-0.66854 0.30455
0 2 5 4535.52 875.28 1-0.96476 0.97404 0.22352 0.02174 0.13880 0.22532
0 2 5 3132.18 428.23 1-0.07157 0.08134 0.93135-0.68743-0.35702 0.72167
0 -2 -5 4477.65 591.41 1-0.47688 0.46777 0.59193-0.83651-0.64976 0.28535
0 -2 -6 7460.06 462.01 1 0.87534-0.88475 0.20207-0.46604-0.43925 0.00191
0 -2 -6 7202.04 439.41 1-0.85472 0.84545 0.26956-0.53401-0.44359 0.00615
0 -2 -6 7972.53 538.09 1 0.43956-0.44203 0.60368-0.86745-0.66509 0.22831
0 2 6 8889.38 630.90 1-0.95097 0.96101 0.26439-0.00035 0.16044 0.27651
0 2 6 6373.96 624.98 1 0.01786-0.00737 0.96022-0.69780-0.27866 0.71624
0 -2 -7 359.52 157.16 1 0.85290-0.86298 0.22111-0.50384-0.47293-0.03729
0 -2 -7 194.68 112.87 1-0.83123 0.82131 0.28621-0.56946-0.47657-0.03377
0 -2 -7 627.04 280.64 1 0.44289-0.44554 0.59871-0.88124-0.66736 0.15778
0 2 7 406.72 210.59 1-0.93397 0.94476 0.30696-0.02415 0.18293 0.32685
0 2 7 -65.75 135.94 1 0.09922-0.08861 0.97389-0.69255-0.20415 0.71590
0 -2 -8 2634.81 789.11 1-0.80175 0.79137 0.30552-0.60733-0.51366-0.06980
0 -2 -8 2040.87 653.84 1 0.45227-0.45510 0.58446-0.88574-0.67368 0.09130
0 -2 -8 2942.61 378.04 1 0.91236-0.92522-0.35290 0.05121-0.20747-0.37593
0 2 8 2214.81 786.42 1 0.17161-0.16050 0.97597-0.67609-0.13426 0.71911
0 -2 -9 1896.03 607.36 1-0.76772 0.75672 0.32481-0.64540-0.55235-0.10404
0 -2 -9 7320.90 2613.48 1 0.46608-0.46908 0.56268-0.88272-0.68275 0.02757
0 -2 -9 3164.40 512.65 1 0.88794-0.90166-0.39781 0.07735-0.23087-0.42546
0 2 9 1851.13 618.11 1 0.23845-0.22685 0.96884-0.65043-0.06692 0.72488
0 -2 -10 199.29 178.26 1 0.48320-0.48638 0.53428-0.87306-0.69358-0.03438
0 -2 -10 659.34 323.54 1 0.85937-0.87396-0.44347 0.10423-0.25457-0.47468
0 -2 -10 325.50 151.29 1-0.29810 0.28795-0.95450 0.61592 0.00674-0.73329
0 -2 -11 -32.17 125.24 1 0.50282-0.50618 0.49959-0.85713-0.70538-0.09538
0 -2 -11 346.26 230.09 1 0.82621-0.84166-0.48970 0.13169-0.27848-0.52369
0 3 -12 898.51 398.42 1-0.85898 0.85934 0.26635-0.26459-0.43726-0.43762
0 -3 12 631.47 281.86 1-0.15952 0.15929-0.88570 0.88497 0.43597 0.43754
0 3 -11 2137.05 832.44 1-0.88481 0.88581 0.24542-0.22485-0.39606-0.40591
0 -3 11 1320.96 556.83 1-0.09848 0.09810-0.92053 0.90095 0.37805 0.42267
0 3 -11 1521.77 586.02 1-0.63608 0.63669-0.64865 0.66909-0.41789-0.38331
0 3 -10 225.51 217.26 1-0.90725 0.90890 0.22469-0.18532-0.35551-0.37355
0 -3 10 291.16 209.63 1-0.03413 0.03384-0.94859 0.90994 0.31464 0.41334
0 3 -10 261.99 169.35 1-0.62618 0.62743-0.66786 0.70711-0.40229-0.32606
0 3 -915313.91 1138.70 1-0.92657 0.92886 0.20429-0.14611-0.31579-0.34037
0 -3 914603.03 1693.19 1 0.03349-0.03405-0.96890 0.91144 0.24517 0.41000
0 3 -915000.47 1051.54 1 0.57255-0.57194-0.72004 0.77574-0.39205-0.26666
0 3 -915426.18 1129.69 1-0.61971 0.62159-0.67973 0.73779-0.39231-0.26321
0 -3 8 759.43 276.25 1 0.10525-0.10574-0.98021 0.90378 0.16761 0.41472
0 3 -8 401.07 131.13 1-0.50589 0.50835-0.76421 0.84146-0.40005-0.18304
0 3 -8 248.82 95.83 1 0.58629-0.58523-0.70997 0.78721-0.39011-0.19439
0 3 -8 195.93 182.20 1-0.61769 0.62021-0.68334 0.76020-0.38923-0.19346
0 -3 7 1171.93 499.55 1 0.95610-0.96021-0.16712 0.07114 0.24070 0.27003
0 -3 7 318.08 150.58 1 0.18299-0.18367-0.97978 0.88458 0.08086 0.42868
0 3 -7 112.69 58.06 1-0.44768 0.45079-0.79161 0.88762-0.41584-0.09437
0 3 -7 302.22 92.91 1 0.56245-0.55994-0.72627 0.82020-0.39518-0.11715
0 3 -7 502.97 309.97 1-0.62131 0.62447-0.67685 0.77251-0.39476-0.11509
0 -3 687313.27 853.15 1 0.26711-0.26798-0.96350 0.84955-0.01760 0.45436
0 -3 5 -210.21 226.61 1 0.97613-0.98140-0.13138-0.00210 0.17290 0.19191
0 3 -5 -106.93 171.54 1 0.58156-0.58036-0.67648 0.80960-0.45182 0.08783
0 3 -5 114.09 144.83 1-0.65018 0.65462-0.61877 0.75204-0.44088 0.07669
0 -3 5 176.91 95.44 1-0.41729 0.41358-0.89996 0.76768-0.12623 0.48950
0 -3 4 1786.41 265.11 1 0.98260-0.98845-0.11642-0.03581 0.14465 0.14719
0 3 -4 1754.64 267.55 1 0.98848-0.98291 0.03972 0.11252-0.14600-0.14565
0 -3 4 2092.57 281.98 1 0.45339-0.45477-0.85325 0.70138-0.25766 0.54885
0 3 -4 4029.86 467.49 1 0.61008-0.60870-0.61300 0.76487-0.50202 0.21083
0 3 -4 1832.98 233.93 1-0.67590 0.68106-0.55385 0.70586-0.48620 0.19469
0 -3 4 1790.72 130.27 1-0.51808 0.51355-0.81831 0.66657-0.24888 0.54031
0 -3 3 844.01 165.49 1 0.98680-0.99322-0.10505-0.06594 0.12324 0.09564
0 3 -3 904.45 163.37 1 0.99165-0.98543 0.02867 0.14235-0.12570-0.09303
0 -3 3 1021.80 379.35 1 0.54741-0.54897-0.73715 0.56652-0.39615 0.61454
0 3 -3 913.80 460.01 1 0.64417-0.64261-0.51019 0.68082-0.56985 0.35146
0 -3 3 700.94 47.03 1-0.76737 0.76138-0.57124 0.40028-0.29124 0.50996
0 3 -3 649.18 198.78 1-0.70546 0.71126-0.45072 0.62153-0.54696 0.32833
0 -3 3 466.95 75.14 1-0.61249 0.60677-0.69238 0.52150-0.38137 0.59988
0 -3 238646.02 676.75 1 0.98844-0.99545-0.10005-0.08968 0.11385 0.03207
0 3 -239151.81 604.13 1 0.99271-0.98584 0.02447 0.16533-0.11798-0.02784
0 3 -238263.80 591.93 1 0.67397-0.67224-0.35402 0.54339-0.64839 0.50280
0 -3 235418.48 400.58 1-0.98227 0.97552-0.17247-0.01734-0.07335 0.21919
0 3 -240226.10 589.26 1-0.72810 0.73490-0.29769 0.48724-0.61745 0.47170
0 -3 236124.39 496.43 1-0.68750 0.68105-0.51844 0.32884-0.50847 0.65422
0 -3 1 -80.42 146.36 1 0.98578-0.99336-0.10796-0.10052 0.12873-0.05577
0 3 -1 199.00 100.88 1 0.99017-0.98265 0.03406 0.17451-0.13562 0.06270
0 -3 1 274.38 273.27 1 0.67440-0.67632-0.35034 0.14221-0.64994 0.72274
0 3 -1 -310.51 265.35 1 0.68124-0.67932-0.14074 0.34887-0.71839 0.64559
0 3 -1 46.32 71.13 1-0.97292 0.98039 0.19518 0.01317 0.12377-0.19660
0 -3 1 43.14 88.00 1-0.99546 0.98784-0.09073-0.11785-0.02849 0.10140
0 3 -1 -26.81 260.71 1-0.72734 0.73474-0.09483 0.30320-0.67968 0.60681
0 -3 1 334.32 282.94 1-0.72740 0.72000-0.30603 0.09767-0.61418 0.68705
0 -3 0 324.90 85.26 1 0.96735-0.97551-0.14852-0.07872 0.20535-0.20535
0 3 0 745.62 81.23 1 0.97293-0.96465 0.07834 0.14895-0.21738 0.21738
0 -3 0 -378.90 360.94 1 0.68012-0.68222-0.11973-0.10714-0.72324 0.72324
0 3 0 49.81 248.68 1 0.64832-0.64622 0.10746 0.11942-0.75374 0.75374
0 3 0 3165.77 822.04 1-0.98377 0.99200 0.14935 0.07777 0.09942-0.09942
0 -3 0 463.77 130.41 1-0.99681 0.98840-0.07693-0.15040-0.02107 0.02107
0 3 0 267.07 206.63 1-0.68623 0.69460 0.13894 0.08804-0.71398 0.71398
0 -3 0 509.05 187.30 1-0.72567 0.71730-0.08690-0.14009-0.68253 0.68253
0 -3 -1 1026.86 469.36 1 0.65341-0.65568 0.08331-0.32895-0.75240 0.67960
0 -3 -2 -112.44 240.66 1 0.61400-0.61645 0.23666-0.50105-0.75298 0.60739
0 3 2 22.40 157.02 1 0.47554-0.47308 0.54719-0.28280-0.68879 0.83439
0 3 2 369.52 412.04 1-0.98301 0.99275 0.15300 0.11166 0.10136 0.04428
0 -3 -2 410.40 215.39 1-0.99276 0.98278-0.11300-0.15181-0.04049-0.10531
0 3 2 684.74 299.08 1-0.50057 0.51090 0.55748-0.29327-0.66229 0.80806
0 -3 -2 1040.26 221.67 1-0.65404 0.64405 0.24641-0.51085-0.71519 0.56940
0 -3 -3 3591.49 382.08 1 0.57698-0.57961 0.34119-0.62434-0.74207 0.52367
0 3 3 2215.93 168.28 1 0.37022-0.36150 0.69302-0.41051-0.61858 0.83713
0 3 3 2463.92 321.23 1-0.97801 0.98852 0.17515 0.10828 0.11313 0.10534
0 3 3 1771.12 208.43 1-0.38688 0.39862 0.70341-0.42052-0.59625 0.81502
0 -3 -3 1697.33 170.22 1-0.61631 0.60573 0.34385-0.62705-0.70846 0.48977
0 -3 -423920.52 186.54 1 0.65274-0.66361 0.33838-0.64070-0.67780 0.38614
0 -3 -425301.61 174.02 1-0.61419 0.60382 0.39047-0.69295-0.68578 0.39396
0 -3 -425125.78 406.18 1 0.54879-0.55160 0.40751-0.70940-0.72990 0.43871
0 3 430744.85 1173.43 1-0.97049 0.98175 0.20403 0.09817 0.12847 0.16283
0 3 424390.98 435.94 1-0.27764 0.28954 0.80760-0.50642-0.52028 0.81222
0 -3 -5 3532.02 606.56 1 0.73343-0.74505 0.29892-0.62001-0.61050 0.24592
0 -3 -5 3378.18 577.57 1-0.70213 0.69090 0.35639-0.67768-0.61643 0.25177
0 -3 -5 2513.55 465.62 1 0.53047-0.53346 0.44626-0.76691-0.72072 0.35673
0 3 5 4928.56 1023.55 1-0.96035 0.97237 0.23740 0.08357 0.14616 0.21796
0 3 5 3360.54 765.62 1-0.17452 0.18710 0.87984-0.56016-0.44204 0.80697
0 -3 -610793.74 680.49 1 0.74548-0.75785 0.29226-0.63211-0.59902 0.16152
0 -3 -613627.14 849.42 1-0.71596 0.70412 0.35026-0.69032-0.60391 0.16631
0 -3 -613744.20 929.25 1 0.52093-0.52409 0.46531-0.80471-0.71562 0.27883
0 3 611503.24 1107.33 1-0.08057 0.09415 0.92765-0.58953-0.36465 0.80223
0 -3 -7 1812.52 614.08 1-0.70489 0.69242 0.35518-0.71403-0.61397 0.10344
0 -3 -7 324.33 287.28 1 0.51858-0.52193 0.46989-0.82804-0.71433 0.20475
0 3 7 1641.38 635.23 1-0.93146 0.94500 0.31270 0.04582 0.18596 0.32382
0 3 7 1298.60 472.17 1 0.00644 0.00785 0.95733-0.60071-0.28891 0.79942
0 -3 -8 4985.57 1127.48 1-0.68001 0.66692 0.36568-0.74330-0.63549 0.05203
0 -3 -8 751.49 232.44 1 0.52195-0.52547 0.46331-0.84022-0.71617 0.13379
0 -3 -8 6141.13 1442.46 1 0.91108-0.92692-0.35543-0.02198-0.20879-0.37461
0 3 8 3340.17 927.94 1 0.08693-0.07191 0.97270-0.59758-0.21512 0.79857
0 -3 -9 170.90 139.51 1 0.52980-0.53351 0.44761-0.84327-0.72037 0.06520
0 -3 -9 1361.32 617.45 1 0.88817-0.90487-0.39741 0.00121-0.23066-0.42567
0 3 9 461.13 146.26 1 0.16432-0.14916 0.97621-0.58199-0.14143 0.79939
0 -3 -10 25.86 117.77 1 0.54118-0.54507 0.42397-0.83838-0.72619-0.00177
0 -3 -10 380.36 204.61 1 0.86137-0.87894-0.44046 0.02548-0.25301-0.47624
0 3 10 -4.06 113.77 1 0.23535-0.21969 0.96937-0.55662-0.07011 0.80118
0 -3 -11 2043.02 658.39 1 0.83026-0.84869-0.48438 0.05062-0.27573-0.52645
0 4 -12 5323.45 1184.24 1-0.86953 0.87259 0.25812-0.18055-0.42104-0.45384
0 -4 12 4449.48 1107.90 1-0.07828 0.07753-0.93023 0.85363 0.35850 0.51507
0 4 -11 550.79 257.58 1-0.89277 0.89647 0.23837-0.14200-0.38226-0.41971
0 -4 11 507.45 193.46 1-0.01190 0.01088-0.95630 0.86089 0.29211 0.50866
0 4 -11 646.76 305.95 1-0.67109 0.67425-0.56740 0.66361-0.47715-0.32404
0 4 -10 4728.31 639.28 1-0.91287 0.91722 0.21904-0.10386-0.34448-0.38458
0 -4 10 3235.25 1161.40 1 0.05710-0.05840-0.97376 0.85954 0.22027 0.50770
0 4 -10 4071.95 339.16 1-0.66620 0.66999-0.58033 0.69535-0.46838-0.25998
0 4 -9 1730.61 588.11 1-0.93008 0.93507 0.20026-0.06627-0.30796-0.34819
0 -4 9 2617.86 895.77 1 0.12877-0.12975-0.98148 0.84830 0.14177 0.51336
0 4 -9 1029.46 375.34 1-0.66446 0.66889-0.58478 0.71860-0.46530-0.19022
0 -4 8 3761.38 394.66 1 0.94396-0.95021-0.18443 0.03145 0.27371 0.30999
0 -4 8 4041.50 694.76 1 0.20427-0.20544-0.97728 0.82534 0.05642 0.52592
0 4 -8 5302.16 436.30 1-0.66652 0.67159-0.57951 0.73213-0.46895-0.11374
0 -4 7 2112.99 612.48 1 0.95604-0.96288-0.16721-0.00452 0.24086 0.26987
0 -4 7 2666.40 650.03 1 0.28321-0.28469-0.95832 0.78712-0.03757 0.54716
0 4 -7 2076.37 494.21 1-0.67280 0.67860-0.56254 0.73390-0.48048-0.02964
0 -4 616933.46 1583.16 1 0.96571-0.97313-0.15142-0.03905 0.21086 0.22691
0 -4 6450899.390118.94 1 0.36468-0.36635-0.92065 0.73069-0.13928 0.57607
0 4 -617011.31 696.02 1-0.68365 0.69010-0.53075 0.72090-0.50090 0.06364
0 -4 5 2001.49 418.93 1 0.97307-0.98106-0.13770-0.07153 0.18484 0.17997
0 -4 5 3866.03 611.99 1 0.44688-0.44878-0.85934 0.65059-0.24864 0.61262
0 4 -5 2064.98 313.84 1-0.69835 0.70544-0.47996 0.68890-0.53097 0.16659
0 -4 4 430.70 205.95 1 0.97814-0.98671-0.12700-0.10098 0.16461 0.12723
0 -4 4 776.82 250.20 1 0.52587-0.52795-0.76930 0.54180-0.36280 0.65399
0 4 -4 1302.05 373.56 1-0.71474 0.72248-0.40499 0.63273-0.57018 0.27867
0 -4 3 660.71 148.08 1 0.98074-0.98989-0.12100-0.12573 0.15330 0.06558
0 4 -3 695.50 108.70 1 0.98655-0.97761 0.04567 0.20113-0.15692-0.06181
0 -4 3 1152.90 407.10 1 0.59545-0.59771-0.64736 0.40111-0.47575 0.69414
0 4 -3 949.18 164.76 1 0.67334-0.67108-0.35926 0.60551-0.64617 0.42777
0 -4 3 638.58 77.93 1-0.93222 0.92344-0.32621 0.07936-0.15666 0.37543
0 -4 3 905.59 102.05 1 0.81370-0.82303-0.50565 0.25901-0.28670 0.50548
0 4 -3 363.54 250.22 1-0.72789 0.73677-0.30024 0.54671-0.61645 0.39783
0 -4 3 598.29 188.43 1-0.65805 0.64979-0.60056 0.35390-0.45418 0.67269
0 -4 294307.02 2084.87 1 0.97998-0.98970-0.12280-0.14268 0.15670-0.01077
0 4 -292973.13 2004.33 1 0.98559-0.97600 0.04845 0.21713-0.16200 0.01617
0 4 -2111666.2 2454.11 1 0.68262-0.68018-0.21712 0.48213-0.69776 0.55217
0 -4 289388.14 1900.82 1-0.98040 0.97095-0.18090-0.08471-0.07790 0.22374
0 4 -294953.28 2085.06 1-0.73130 0.74077-0.16468 0.42996-0.66186 0.51611
0 -4 298459.22 2122.51 1-0.70571 0.69668-0.44962 0.18430-0.54754 0.69329
0 -4 1 599.06 101.85 1 0.97246-0.98277-0.13890-0.14534 0.18712-0.11416
0 4 -1 376.38 120.20 1 0.97860-0.96822 0.06600 0.21832-0.19486 0.12195
0 -4 1 352.46 278.25 1 0.67690-0.67952-0.32668 0.04293-0.65959 0.73239
0 4 -1 -189.51 176.03 1 0.67354-0.67093-0.04426 0.32802-0.73781 0.66501
0 4 -1 248.76 91.04 1-0.96535 0.97557 0.22158 0.06248 0.13778-0.21060
0 -4 1 218.62 116.72 1-0.99033 0.98021-0.12931-0.15508-0.05007 0.12299
0 4 -1 241.10 215.14 1-0.71519 0.72584-0.00096 0.28487-0.69892 0.62609
0 -4 1 -16.56 165.63 1-0.72902 0.71895-0.28535 0.00125-0.62217 0.69505
0 4 0 3543.43 269.96 1 0.95052-0.93947 0.11709 0.18597-0.28773 0.28773
0 -4 0 1791.46 620.10 1 0.68191-0.68470-0.15757-0.14494-0.71425 0.71425
0 4 0 5533.21 346.12 1 0.63950-0.63671 0.14535 0.15715-0.75491 0.75491
0 4 0 4483.97 527.55 1-0.97508 0.98605 0.18694 0.11589 0.11940-0.11940
0 -4 0 2888.17 291.31 1-0.99249 0.98127-0.11503-0.18807-0.04158 0.04158
0 4 0 3509.07 295.99 1-0.67586 0.68760 0.17771 0.12481-0.71527 0.71527
0 -4 0 4078.59 267.15 1-0.72957 0.71892-0.12598-0.17692-0.67219 0.67219
0 4 1 266.23 49.30 1 0.79016-0.77870 0.26622 0.05535-0.55205 0.62494
0 4 1 468.71 86.05 1-0.77670 0.78814 0.31993 0.00204-0.54255 0.61548
0 4 1 628.95 199.82 1 0.58060-0.57763 0.33197-0.01071-0.74343 0.81622
0 4 1 420.91 180.33 1-0.97712 0.98885 0.17883 0.14276 0.11509-0.04227
0 -4 -1 223.42 132.93 1-0.99123 0.97976-0.12348-0.19845-0.04693-0.02598
0 4 1 830.68 300.78 1-0.61228 0.62461 0.35314-0.03184-0.70738 0.78028
0 -4 -1 98.68 143.35 1-0.71253 0.70086 0.01563-0.33704-0.70146 0.62863
0 -4 -213922.04 631.17 1 0.64649-0.64964 0.11571-0.45572-0.75409 0.60849
0 4 219681.82 1722.06 1-0.97522 0.98771 0.18639 0.15398 0.11911 0.02654
0 4 211529.31 411.29 1-0.52917 0.54255 0.51237-0.17253-0.67634 0.82210
0 -4 -3 254.02 246.85 1 0.62280-0.62613 0.20753-0.56630-0.75434 0.53595
0 4 3 1417.50 295.59 1-0.97052 0.98376 0.20394 0.15520 0.12842 0.09005
0 -4 -425699.44 903.54 1 0.60242-0.60593 0.27209-0.64961-0.75036 0.45917
0 4 421864.05 1280.67 1-0.96328 0.97729 0.22825 0.14966 0.14131 0.14998
0 4 419454.26 692.35 1-0.33904 0.35469 0.75244-0.37525-0.56468 0.85637
0 -4 -5 100.23 302.17 1 0.58736-0.59105 0.31426-0.71053-0.74581 0.38183
0 4 5 263.54 257.23 1-0.95351 0.96828 0.25736 0.13932 0.15672 0.20740
0 4 5 188.73 123.65 1-0.24417 0.25980 0.83349-0.43809-0.49564 0.86056
0 -4 -6 240.05 63.11 1 0.30054-0.31487 0.44060-0.85663-0.84589 0.40869
0 -4 -6 347.75 91.96 1-0.25545 0.24099 0.46337-0.87913-0.84854 0.41113
0 -4 -6 718.23 410.11 1 0.57800-0.58187 0.33861-0.75364-0.74246 0.30567
0 4 6 703.52 369.50 1-0.94108 0.95660 0.28998 0.12547 0.17397 0.26298
0 4 6 367.80 126.50 1-0.15143 0.16775 0.89308-0.47917-0.42362 0.86153
0 -4 -7 -265.11 254.75 1 0.57395-0.57800 0.34878-0.78256-0.74089 0.23131
0 -4 -7 311.75 261.44 1 0.92467-0.94263-0.32751-0.10687-0.19421-0.31626
0 4 7 497.22 182.18 1-0.06392 0.08131 0.93438-0.50206-0.35048 0.86100
0 -4 -813198.20 1318.72 1 0.57452-0.57874 0.34737-0.79990-0.74111 0.15873
0 -4 -810906.03 1111.82 1 0.90615-0.92497-0.36495-0.08821-0.21375-0.36964
0 4 8 6197.38 795.36 1 0.01994-0.00183 0.96072-0.50990-0.27678 0.86023
0 -4 -9 -18.42 356.98 1 0.57896-0.58337 0.33617-0.80746-0.74282 0.08764
0 -4 -9 174.59 280.52 1 0.88426-0.90394-0.40406-0.06788-0.23411-0.42221
0 -4 -10 554.91 368.90 1 0.58659-0.59117 0.31630-0.80634-0.74555 0.01758
0 -4 -10 7674.92 1661.50 1 0.85868-0.87922-0.44450-0.04621-0.25510-0.47415
0 4 10 4845.73 1300.62 1 0.17827-0.15904 0.97566-0.48710-0.12767 0.85873
0 5 -1218775.94 5815.06 1-0.87507 0.88083 0.25363-0.10025-0.41220-0.46268
0 5 -1214723.13 3418.66 1-0.70107 0.70623-0.46921 0.62232-0.53696-0.33756
0 5 -11 3520.47 2132.77 1-0.89619 0.90260 0.23525-0.06307-0.37614-0.42583
0 -5 11 1611.19 554.33 1 0.06623-0.06826-0.97533 0.80435 0.21056 0.59021
0 5 -11 1933.16 1188.04 1-0.69710 0.70289-0.48474 0.65665-0.52826-0.27337
0 5 -10 833.19 359.80 1-0.91438 0.92143 0.21748-0.02649-0.34145-0.38761
0 -5 10 630.21 281.86 1 0.13678-0.13824-0.98164 0.79172 0.13289 0.59503
0 5 -10 397.06 261.77 1-0.69519 0.70163-0.49183 0.68254-0.52421-0.20455
0 5 -9 -106.87 217.16 1-0.92986 0.93755 0.20051 0.00927-0.30846-0.34770
0 -5 9 106.67 177.68 1 0.20957-0.21122-0.97649 0.76781 0.05028 0.60484
0 5 -9 -10.26 179.46 1-0.69575 0.70284-0.48977 0.69927-0.52539-0.13049
0 -5 8 307.04 274.20 1 0.28386-0.28585-0.95809 0.73002-0.03837 0.62076
0 5 -8 213.48 245.34 1-0.69903 0.70676-0.47734 0.70564-0.53244-0.05057
0 -5 7 1089.16 456.16 1 0.95287-0.96242-0.17197-0.07551 0.24992 0.26081
0 -5 7 5783.64 1191.88 1 0.35863-0.36080-0.92416 0.67734-0.13152 0.64111
0 5 -7 799.52 241.27 1-0.70499 0.71337-0.45279 0.69987-0.54586 0.03572
0 -5 695481.8315719.20 1 0.96117-0.97130-0.15911-0.10712 0.22545 0.21232
0 5 -695275.73 5162.24 1-0.71313 0.72215-0.41378 0.67966-0.56588 0.12862
0 -5 5 1585.02 417.59 1 0.96716-0.97787-0.14886-0.13612 0.20599 0.15882
0 -5 5 3140.57 671.41 1 0.50270-0.50530-0.79975 0.51538-0.32814 0.69213
0 5 -5 1314.82 341.59 1-0.72216 0.73183-0.35764 0.64231-0.59209 0.22770
0 -5 4 7505.81 843.28 1 0.97069-0.98198-0.14233-0.16140 0.19362 0.09822
0 -5 4 6160.09 893.73 1 0.56601-0.56879-0.70582 0.40269-0.42596 0.71715
0 -5 4 5680.58 714.85 1-0.81962 0.80905-0.51141 0.20762-0.25822 0.54984
0 -5 4 5730.23 720.53 1 0.63855-0.64973-0.67373 0.36973-0.37192 0.66418
0 5 -4 4966.95 702.30 1-0.72930 0.74025-0.28110 0.58447-0.62377 0.33227
0 -5 3 632.60 199.60 1 0.97121-0.98308-0.14135-0.18114 0.19175 0.02713
0 -5 3 200.77 698.92 1 0.61826-0.62122-0.59171 0.26983-0.51731 0.73571
0 -5 3 245.46 94.31 1-0.94408 0.93261-0.29789-0.02474-0.14126 0.36003
0 -5 3 431.50 120.56 1 0.86157-0.87388-0.44017 0.11780-0.25286 0.47164
0 5 -3 -129.86 255.69 1-0.73172 0.74326-0.18369 0.50588-0.65637 0.43775
0 -5 297207.59 1841.13 1 0.96704-0.97949-0.14907-0.19217 0.20639-0.06046
0 5 -292190.65 1728.83 1 0.97422-0.96175 0.07566 0.26568-0.21249 0.06667
0 -5 288669.72 1669.41 1-0.97410 0.96195-0.20662-0.13479-0.09179 0.23764
0 5 -295232.99 1839.47 1-0.72347 0.73641-0.06450 0.40533-0.68732 0.54166
0 -5 1 -132.39 145.81 1 0.95311-0.96614-0.17160-0.18838 0.24923-0.17627
0 5 -1 303.25 95.42 1 0.96102-0.94788 0.10044 0.25964-0.25756 0.18465
0 -5 1 -164.21 366.37 1 0.67688-0.68020-0.32691-0.03246-0.65950 0.73230
0 5 -1 293.37 154.31 1-0.95500 0.96796 0.25315 0.10661 0.15450-0.22733
0 -5 1 120.08 94.34 1-0.98345 0.97063-0.16693-0.19325-0.07036 0.14328
0 5 -1 493.53 238.29 1-0.70232 0.71576 0.07018 0.28939-0.70839 0.63556
0 5 0 5569.02 420.40 1 0.92056-0.90675 0.15611 0.22271-0.35804 0.35804
0 5 0 5103.98 198.98 1-0.90980 0.92330 0.22216 0.15687-0.35057 0.35057
0 5 0 5689.69 719.91 1-0.96447 0.97818 0.22446 0.15408 0.13930-0.13930
0 5 0 5721.55 307.61 1-0.66444 0.67912 0.21514 0.16301-0.71569 0.71569
0 5 1 296.05 82.94 1 0.75330-0.73940 0.28781 0.10972-0.59134 0.66426
0 5 1 255.70 81.82 1-0.74091 0.75505 0.33851 0.05926-0.58004 0.65297
0 -5 -1 -379.22 379.45 1 0.67690-0.68057-0.07713-0.31975-0.73201 0.65922
0 5 1 393.57 111.84 1-0.96701 0.98148 0.21610 0.18121 0.13487-0.06204
0 5 1 -253.30 226.59 1-0.60983 0.62510 0.35869 0.03824-0.70671 0.77960
0 -5 -259101.51 898.11 1 0.66447-0.66832 0.02216-0.43780-0.74698 0.60138
0 5 260130.99 1270.38 1-0.96552 0.98075 0.22103 0.19505 0.13748 0.00816
0 5 261730.44 679.75 1-0.54009 0.55651 0.49402-0.07855-0.68135 0.82711
0 -5 -314416.43 719.34 1 0.64980-0.65383 0.10062-0.53502-0.75340 0.53501
0 5 313909.74 905.18 1-0.96109 0.97708 0.23512 0.19973 0.14495 0.07352
0 5 313611.67 606.87 1-0.46121 0.47824 0.61342-0.17929-0.64108 0.85973
0 -5 -4 2138.30 644.51 1 0.63605-0.64026 0.15913-0.61228-0.75505 0.46386
0 5 4 8709.44 804.08 1-0.95408 0.97083 0.25577 0.19785 0.15588 0.13541
0 5 4 6102.83 486.92 1-0.37538 0.39438 0.71578-0.26291-0.58884 0.88053
0 -5 -5 162.33 334.80 1 0.62502-0.62940 0.19986-0.67177-0.75458 0.39060
0 5 5 3098.14 414.77 1-0.94455 0.96205 0.28130 0.19109 0.16938 0.19474
0 5 5 2426.27 232.70 1-0.28913 0.30781 0.79814-0.32701-0.52855 0.89348
0 -5 -6 1234.84 558.11 1 0.61749-0.62206 0.22534-0.71600-0.75360 0.31681
0 5 6 2098.03 712.42 1-0.93241 0.95068 0.31054 0.18062 0.18482 0.25213
0 5 6 1487.31 522.72 1-0.20137 0.22074 0.86314-0.37351-0.46306 0.90097
0 -5 -7 190.00 314.91 1 0.61363-0.61837 0.23785-0.74726-0.75291 0.24333
0 -5 -7 3888.35 605.95 1 0.91629-0.93723-0.34502-0.16510-0.20336-0.30712
0 5 7 2744.81 683.37 1-0.11502 0.13507 0.91191-0.40377-0.39393 0.90483
0 -5 -8 427.63 279.65 1 0.61320-0.61812 0.23921-0.76737-0.75283 0.17045
0 -5 -8 804.93 476.62 1 0.89830-0.92011-0.37953-0.14937-0.22135-0.36205
0 5 8 278.30 145.25 1-0.03189 0.05309 0.94592-0.41940-0.32280 0.90624
0 -5 -9 1002.95 413.25 1 0.61583-0.62093 0.23077-0.77769-0.75332 0.09814
0 -5 -9 1762.42 460.72 1 0.87708-0.89974-0.41592-0.13175-0.24028-0.41605
0 5 9 571.95 261.23 1 0.04959-0.02767 0.96702-0.42199-0.24979 0.90617
0 6 -12 2252.44 689.47 1-0.87652 0.88498 0.25243-0.02325-0.40984-0.46503
0 6 -12 1775.70 609.66 1-0.71694 0.72467-0.39234 0.62119-0.57624-0.29827
0 6 -11 2102.15 533.91 1-0.89588 0.90498 0.23554 0.01244-0.37671-0.42526
0 -6 11 1518.35 354.38 1 0.13372-0.13566-0.98160 0.73493 0.13629 0.66442
0 6 -11 2298.28 577.40 1-0.71508 0.72346-0.40309 0.65073-0.57110-0.23053
0 6 -10 663.14 313.36 1-0.91246 0.92221 0.21946 0.04733-0.34530-0.38376
0 -6 10 63.12 241.67 1 0.20412-0.20625-0.97730 0.71188 0.05660 0.67132
0 6 -10 431.03 227.58 1-0.71472 0.72374-0.40515 0.67158-0.57011-0.15865
0 6 -9 352.30 269.53 1-0.92646 0.93686 0.20441 0.08118-0.31602-0.34014
0 -6 9 523.06 286.81 1 0.27478-0.27728-0.96111 0.67618-0.02737 0.68256
0 6 -9 870.13 368.67 1-0.71600 0.72566-0.39788 0.68310-0.57361-0.08227
0 6 -827044.22 1941.45 1-0.93802 0.94906 0.19068 0.11372-0.28940-0.29385
0 -6 846717.67 3312.77 1 0.34478-0.34746-0.93174 0.62805-0.11389 0.69628
0 6 -832225.79 2336.69 1-0.71888 0.72920-0.38027 0.68429-0.58188-0.00113
0 -6 7 2120.06 787.38 1 0.94682-0.95910-0.18055-0.14267 0.26629 0.24444
0 -6 7 2519.35 483.64 1 0.41303-0.41589-0.88787 0.56543-0.20267 0.71225
0 6 -7 3416.72 491.95 1-0.72302 0.73398-0.35102 0.67384-0.59498 0.08484
0 -6 638802.19 2479.30 1 0.95377-0.96663-0.17063-0.17135 0.24737 0.19040
0 6 -644235.73 2774.38 1-0.72723 0.73965-0.30804 0.64952-0.61338 0.17614
0 -6 5 119.44 331.74 1 0.95825-0.97169-0.16378-0.19695 0.23434 0.13047
0 -6 5 760.62 450.76 1 0.53705-0.54035-0.75312 0.39312-0.37996 0.74395
0 -6 5 -124.33 39.91 1 0.33186-0.34341-0.83037 0.46976-0.44759 0.81325
0 6 -5 326.33 358.91 1-0.73089 0.74391-0.25086 0.61114-0.63471 0.27034
0 -6 4 400.64 250.15 1 0.95987-0.97389-0.16121-0.21827 0.22945 0.06240
0 -6 4 438.28 396.08 1 0.58825-0.59172-0.66286 0.28410-0.46322 0.75441
0 -6 4 76.16 109.93 1-0.87086 0.85767-0.44002 0.06049-0.21901 0.51062
0 -6 4 198.48 99.48 1 0.74703-0.76124-0.58023 0.20042-0.32445 0.61670
0 6 -4 762.16 464.19 1-0.73162 0.74524-0.17787 0.55697-0.65808 0.36659
0 -6 3 -322.82 223.46 1 0.95761-0.97221-0.16478-0.23345 0.23624-0.01735
0 -6 3 211.27 573.95 1 0.62917-0.63283-0.56043 0.16293-0.53855 0.75695
0 -6 3 322.39 75.29 1-0.94079 0.92662-0.30605-0.09238-0.14570 0.36446
0 -6 3 544.18 174.31 1 0.86919-0.88448-0.42848 0.03036-0.24679 0.46557
0 6 -3 539.52 356.33 1-0.72575 0.74097-0.08787 0.48561-0.68231 0.46382
0 -6 250293.57 617.46 1 0.94894-0.96411-0.17760-0.23938 0.26067-0.11475
0 -6 244618.53 1024.06 1 0.65834-0.66218-0.45057 0.03431-0.60295 0.74855
0 6 -255563.12 784.55 1-0.71253 0.72826 0.01558 0.40090-0.70145 0.55579
0 6 -1 444.59 122.46 1 0.93679-0.92088 0.13622 0.29963-0.32227 0.24936
0 6 -1 462.08 162.24 1-0.92634 0.94189 0.20455 0.23148-0.31630 0.24339
0 -6 1 432.42 493.78 1 0.67562-0.67964-0.33937-0.09563-0.65448 0.72728
0 6 -1 375.45 142.11 1-0.94232 0.95802 0.28690 0.14857 0.17234-0.24517
0 6 -1 631.75 273.42 1-0.68846 0.70469 0.13030 0.30493-0.71347 0.64064
0 6 0 881.88 159.56 1 0.88208-0.86589 0.19596 0.25825-0.42840 0.42840
0 6 0 888.39 155.39 1-0.86886 0.88506 0.25865 0.19618-0.42209 0.42209
0 -6 0 1336.84 649.66 1 0.68236-0.68656-0.23320-0.22055-0.69281 0.69281
0 6 0 1054.74 277.96 1-0.95188 0.96833 0.26191 0.19234 0.15913-0.15913
0 6 0 910.99 352.13 1-0.65191 0.66952 0.25253 0.20126-0.71500 0.71500
0 6 1 176.26 86.24 1 0.69865-0.68211 0.31695 0.15633-0.64142 0.71433
0 6 1 217.49 85.08 1-0.68294 0.69978 0.36448 0.10909-0.63304 0.70597
0 -6 -1 1429.64 523.60 1 0.68108-0.68546-0.13738-0.33513-0.71919 0.64639
0 6 1 500.86 230.40 1-0.95492 0.97214 0.25338 0.21964 0.15462-0.08179
0 6 1 760.73 469.84 1-0.60285 0.62105 0.37417 0.09839-0.70467 0.77756
0 -6 -220298.66 1436.42 1 0.67476-0.67931-0.05537-0.43589-0.73595 0.59035
0 6 219742.47 1460.90 1-0.95386 0.97183 0.25639 0.23540 0.15621-0.01056
0 6 221382.03 1288.97 1-0.54158 0.56104 0.49146-0.00037-0.68201 0.82778
0 -6 -3 -671.13 412.65 1 0.66615-0.67088 0.01134-0.52137-0.74572 0.52733
0 6 3 770.16 290.56 1-0.94971 0.96845 0.26779 0.24277 0.16224 0.05623
0 6 3 295.65 267.23 1-0.47226 0.49233 0.59837-0.08861-0.64723 0.86588
0 -6 -438240.27 1574.71 1 0.65740-0.66231 0.06282-0.59160-0.75091 0.45972
0 6 437119.52 1379.43 1-0.94290 0.96239 0.28547 0.24386 0.17158 0.11971
0 6 446414.81 1615.74 1-0.39540 0.41777 0.69400-0.16545-0.60167 0.89335
0 -6 -5 254.85 451.80 1 0.64993-0.65502 0.10001-0.64754-0.75337 0.38939
0 6 5 307.52 256.65 1-0.93353 0.95378 0.30798 0.24012 0.18347 0.18066
0 6 5 873.78 313.87 1-0.31559 0.33851 0.77427-0.22711-0.54853 0.91314
0 -6 -6 998.18 641.98 1 0.64454-0.64980 0.12427-0.69055-0.75440 0.31761
0 -6 -6 1925.58 758.85 1 0.92034-0.94340-0.33668-0.23040-0.19900-0.23854
0 6 6 942.69 355.74 1-0.23466 0.25708 0.84041-0.27506-0.48850 0.92641
0 -6 -7 35.00 367.59 1 0.64155-0.64699 0.13696-0.72200-0.75475 0.24517
0 -6 -7 1038.67 550.79 1 0.90557-0.92949-0.36604-0.21982-0.21432-0.29615
0 6 7 288.84 186.90 1-0.15181 0.17492 0.89287-0.30902-0.42393 0.93482
0 -6 -8 25.39 290.77 1 0.64099-0.64661 0.13928-0.74307-0.75480 0.17242
0 -6 -8 1025.81 403.18 1 0.88790-0.91268-0.39788-0.20676-0.23090-0.35250
0 6 8 496.71 178.01 1-0.07027 0.09456 0.93187-0.32964-0.35591 0.93935
0 -6 -9 350.31 326.67 1 0.64269-0.64850 0.13214-0.75468-0.75463 0.09945
0 -6 -9 307.85 277.89 1 0.86707-0.89271-0.43177-0.19165-0.24850-0.40782
0 6 9 170.33 90.61 1 0.01110 0.01390 0.95854-0.33780-0.28473 0.94111
0 7 -11 346.83 221.62 1-0.89227 0.90407 0.23882 0.08496-0.38314-0.41883
0 -7 11 773.98 372.93 1 0.19082-0.19343-0.97898 0.65681 0.07190 0.72881
0 7 -11 663.62 335.51 1-0.72578 0.73792-0.32317 0.64630-0.60728-0.19433
0 7 -10 5071.81 931.92 1-0.90745 0.91990 0.22450 0.11809-0.35513-0.37393
0 -7 10 3753.25 868.91 1 0.25874-0.26155-0.96591 0.62498-0.00758 0.73551
0 7 -10 5280.30 1013.06 1-0.72598 0.73871-0.32119 0.66313-0.60809-0.12064
0 7 -9 1575.70 622.11 1-0.92012 0.93321 0.21142 0.14998-0.32965-0.32651
0 -7 9 822.11 418.68 1 0.32547-0.32866-0.94129 0.58073-0.08961 0.74479
0 7 -9 2210.97 844.40 1-0.72705 0.74036-0.31005 0.67080-0.61258-0.04327
0 7 -824009.57 1672.03 1-0.93037 0.94411 0.19992 0.18029-0.30730-0.27594
0 -7 842728.3013183.56 1 0.39000-0.39337-0.90457 0.52526-0.17216 0.75455
0 7 -832009.64 2250.74 1-0.72876 0.74267-0.28902 0.66859-0.62078 0.03779
0 7 -7 1272.06 483.81 1-0.93822 0.95260 0.19043 0.20858-0.28891-0.22143
0 -7 7 2321.18 952.85 1 0.45123-0.45487-0.85529 0.45717-0.25466 0.76425
0 7 -7 1411.35 699.32 1-0.73062 0.74512-0.25721 0.65560-0.63247 0.12235
0 -7 6 1351.15 521.42 1 0.50770-0.51152-0.79349 0.37662-0.33554 0.77233
0 7 -6 2552.75 522.64 1-0.73180 0.74689-0.21374 0.63094-0.64712 0.20988
0 -7 5 1854.27 602.68 1 0.94601-0.96217-0.18166-0.25481 0.26842 0.09639
0 -7 5 3468.14 1253.73 1 0.55789-0.56189-0.71994 0.28432-0.41282 0.77681
0 -7 5 1070.07 201.84 1-0.73538 0.72016-0.60313 0.16674-0.30893 0.67346
0 -7 5 1370.62 254.28 1 0.56561-0.58214-0.72434 0.28851-0.39421 0.76017
0 7 -5 407.49 434.47 1-0.73108 0.74677-0.15786 0.59388-0.66376 0.29939
0 -7 426458.35 1534.67 1 0.94519-0.96193-0.18278-0.27246 0.27054 0.02130
0 -7 429409.25 1894.01 1 0.60031-0.60449-0.63642 0.18203-0.48434 0.77553
0 -7 424732.03 1357.70 1-0.87959 0.86377-0.42615-0.02913-0.21141 0.50303
0 -7 424394.78 1345.59 1 0.77662-0.79388-0.54922 0.09358-0.30856 0.60082
0 7 -427836.06 1749.48 1-0.72578 0.74329-0.08821 0.54286-0.68223 0.39091
0 7 -3 292.71 162.05 1-0.93915 0.95612 0.18925 0.28498-0.28664 0.06792
0 -7 3 55.01 539.27 1 0.63385-0.63821-0.54578 0.07265-0.54802 0.76642
0 -7 3 283.91 116.34 1-0.93176 0.91489-0.32724-0.14698-0.15722 0.37599
0 -7 3 209.01 155.27 1 0.86359-0.88187-0.43710-0.03675-0.25127 0.47004
0 7 -3 136.02 472.77 1-0.71617 0.73417-0.00739 0.48079-0.69788 0.47939
0 7 -2 106.29 127.70 1-0.92446 0.94207 0.20666 0.28638-0.32039 0.17458
0 -7 2 665.48 699.17 1 0.65808-0.66261-0.45185-0.04003-0.60229 0.74788
0 -7 2 258.85 174.85 1 0.90505-0.92418-0.36704-0.12558-0.21484 0.36070
0 7 -2 258.16 358.73 1-0.69933 0.71784 0.08420 0.40794-0.70981 0.56415
0 7 -1 178.15 126.07 1 0.90503-0.88682 0.17347 0.33768-0.38835 0.31546
0 7 -1 114.47 138.84 1-0.89239 0.91064 0.23872 0.27312-0.38294 0.31003
0 -7 1 68.96 588.87 1 0.67339-0.67810-0.35888-0.15175-0.64633 0.71912
0 7 -1 845.03 572.41 1-0.67369 0.69364 0.18511 0.32554-0.71544 0.64255
0 7 013386.96 764.89 1 0.83432-0.81544 0.23556 0.29435-0.49839 0.49839
0 7 013277.85 752.93 1-0.81815 0.83705 0.29480 0.23584-0.49366 0.49366
0 7 016046.29 994.48 1-0.93724 0.95644 0.29928 0.23067 0.17888-0.17888
0 7 015367.15 1021.68 1-0.63823 0.65877 0.28987 0.23955-0.71318 0.71318
0 7 1 1526.40 269.97 1 0.62379-0.60461 0.35068 0.19836-0.69850 0.77141
0 7 1 1814.74 318.87 1-0.60686 0.62618 0.39290 0.15628-0.69089 0.76384
0 -7 -1 -786.15 1058.07 1 0.68263-0.68770-0.19159-0.35655-0.70519 0.63239
0 7 1 2085.40 510.69 1-0.94081 0.96077 0.29064 0.25808 0.17432-0.10149
0 7 1 1816.35 454.95 1-0.59285 0.61399 0.39549 0.15271-0.70150 0.77439
0 -7 -2 4534.33 1035.39 1 0.68031-0.68556-0.12290-0.44399-0.72253 0.57694
0 7 2 9146.75 651.27 1-0.94018 0.96090 0.29219 0.27531 0.17513-0.02948
0 7 2 6299.74 484.51 1-0.53728 0.55979 0.49881 0.06790-0.68008 0.82584
0 -7 -3 951.81 734.81 1 0.67586-0.68128-0.06610-0.51955-0.73405 0.51566
0 7 3 712.57 323.90 1-0.93633 0.95780 0.30145 0.28482 0.18002 0.03845
0 7 3 874.32 442.16 1-0.47470 0.49782 0.59497-0.00958-0.64858 0.86722
0 -7 -4 282.93 342.63 1 0.67077-0.67638-0.02142-0.58297-0.74135 0.45016
0 7 4 -173.54 243.08 1-0.92970 0.95193 0.31668 0.28836 0.18805 0.10324
0 7 4 788.16 363.27 1-0.40465 0.43038 0.68354-0.07931-0.60746 0.89915
0 -7 -5 837.70 510.21 1 0.66613-0.67192 0.01149-0.63465-0.74574 0.38175
0 -7 -5 1296.85 582.19 1 0.91917-0.94435-0.33912-0.28493-0.20028-0.16435
0 7 5 375.07 218.69 1-0.33106 0.35734 0.76003-0.13718-0.55923 0.92384
0 -7 -6 191.49 376.05 1 0.66264-0.66860 0.03335-0.67527-0.74819 0.31140
0 -7 -6 2446.75 982.23 1 0.90725-0.93329-0.36285-0.27998-0.21266-0.22489
0 7 6 2078.55 845.83 1-0.25544 0.28091 0.82505-0.18398-0.50402 0.94193
0 -7 -7 522.40 349.50 1 0.66065-0.66679 0.04495-0.70561-0.74934 0.23975
0 -7 -7 516.99 294.38 1 0.89261-0.91951-0.38970-0.27190-0.22665-0.28383
0 7 7 257.22 115.63 1-0.17640 0.20256 0.87872-0.21914-0.44353 0.95443
0 -7 -8 999.66 534.32 1 0.66029-0.66661 0.04699-0.72641-0.74953 0.16715
0 -7 -8 418.38 290.24 1 0.87509-0.90285-0.41913-0.26125-0.24194-0.34146
0 7 8 282.76 142.36 1-0.09723 0.12461 0.92040-0.24247-0.37867 0.96212
0 8 -11 2730.91 718.25 1-0.88559 0.90009 0.24474 0.15485-0.39474-0.40723
0 -8 11 980.92 394.47 1 0.23742-0.24071-0.97124 0.57357 0.01773 0.78298
0 8 -11 1091.24 500.57 1-0.73106 0.74586-0.24639 0.64524-0.63626-0.16535
0 8 -10 3253.02 747.91 1-0.89946 0.91461 0.23220 0.18620-0.37018-0.35888
0 -8 10 2978.50 690.08 1 0.30185-0.30555-0.95144 0.53402-0.06034 0.78832
0 8 -10 4155.67 891.46 1-0.73123 0.74662-0.24136 0.65902-0.63799-0.09074
0 8 -9 1909.02 802.68 1-0.91084 0.92663 0.22111 0.21610-0.34852-0.30763
0 -8 918317.40 8137.81 1 0.36389-0.36777-0.92111 0.48494-0.13827 0.79345
0 8 -9 558.93 288.26 1-0.73160 0.74758-0.22755 0.66403-0.64263-0.01323
0 8 -812063.25 1213.83 1-0.91975 0.93618 0.21182 0.24419-0.33043-0.25282
0 -8 812011.06 1313.78 1 0.42276-0.42692-0.88019 0.42519-0.21570 0.79808
0 8 -8 9840.39 1053.16 1-0.73186 0.74843-0.20451 0.65981-0.65004 0.06704
0 8 -7 1251.40 412.75 1-0.92611 0.94320 0.20480 0.27001-0.31679-0.19355
0 -8 7 1941.66 935.85 1 0.47742-0.48176-0.82890 0.35514-0.29152 0.80110
0 8 -7 1257.61 600.21 1-0.73149 0.74865-0.17170 0.64581-0.65987 0.14975
0 8 -638290.90 2703.52 1-0.92970 0.94743 0.20069 0.29293-0.30880-0.12863
0 -8 654216.59 3903.61 1 0.52687-0.53138-0.76790 0.27539-0.36432 0.80111
0 8 -646611.42 3343.24 1-0.72973 0.74748-0.12866 0.62159-0.67151 0.23427
0 8 -5 237.33 214.42 1-0.93000 0.94837 0.20035 0.31208-0.30814-0.05639
0 -8 5 13.57 410.29 1 0.57007-0.57476-0.69846 0.18720-0.43262 0.79661
0 -8 5 1246.29 431.52 1 0.63427-0.65356-0.67689 0.16420-0.37352 0.73884
0 8 -5 787.80 480.98 1-0.72445 0.74424-0.07404 0.58561-0.68532 0.32117
0 8 -4108298.735694.73 1-0.92592 0.94494 0.20502 0.32621-0.31721 0.02558
0 -8 4179311.159121.82 1 0.60621-0.61108-0.62252 0.09251-0.49494 0.78613
0 -8 4105709.334836.87 1 0.78069-0.80100-0.54471 0.01325-0.30625 0.59851
0 8 -4134871.444462.49 1-0.71657 0.73687-0.01014 0.54046-0.69743 0.40610
0 8 -3 1213.53 429.26 1-0.91529 0.93496 0.21653 0.33350-0.33961 0.12089
0 -8 3 2044.25 913.37 1 0.63484-0.63989-0.54261-0.00615-0.55004 0.76843
0 -8 3 412.65 175.96 1 0.85118-0.87244-0.45548-0.09410-0.26079 0.47957
0 8 -3 758.24 385.07 1-0.70370 0.72449 0.06345 0.48561-0.70765 0.48916
0 8 -228121.71 995.31 1-0.89350 0.91381 0.23772 0.33113-0.38097 0.23516
0 -8 241355.61 1783.19 1 0.65598-0.66121-0.46169-0.10582-0.59709 0.74269
0 -8 230772.59 1112.56 1 0.88839-0.91051-0.39704-0.17132-0.23046 0.37631
0 8 -227658.80 1168.40 1-0.68453 0.70583 0.14542 0.42238-0.71432 0.56866
0 8 -1 141.79 109.34 1-0.84989 0.87085 0.27312 0.31453-0.45063 0.37772
0 -8 1 567.29 744.58 1 0.67020-0.67561-0.38281-0.20345-0.63583 0.70862
0 -8 1 350.80 211.18 1 0.90854-0.93153-0.36036-0.22678-0.21136 0.28429
0 8 -1 696.29 361.86 1-0.65798 0.68086 0.23485 0.35144-0.71547 0.64257
0 8 030679.67 1017.16 1-0.75671 0.77834 0.33058 0.27582-0.56399 0.56399
0 -8 023101.49 1276.27 1 0.67849-0.68408-0.30880-0.29621-0.66654 0.66654
0 -8 038981.80 1438.38 1 0.91894-0.94279-0.33959-0.26633-0.20052 0.20052
0 8 036840.21 1407.68 1-0.62336 0.64684 0.32717 0.27789-0.71019 0.71019
0 8 1 820.84 280.30 1-0.50125 0.52325 0.42289 0.20207-0.75491 0.82787
0 -8 -1 459.57 750.87 1 0.68214-0.68791-0.24194-0.38183-0.69002 0.61723
0 -8 -1 1403.58 562.67 1 0.92316-0.94787-0.33073-0.29396-0.19589 0.12297
0 8 1 1144.49 544.59 1-0.57961 0.60456 0.42129 0.20238-0.69753 0.77041
0 -8 -2 1694.85 915.94 1 0.68254-0.68849-0.18382-0.45870-0.70734 0.56174
0 -8 -2 7052.65 677.39 1 0.92303-0.94860-0.33101-0.31245-0.19604 0.05019
0 8 2 4541.05 489.89 1-0.52897 0.55452 0.51271 0.12963-0.67624 0.82201
0 -8 -3 754.15 483.60 1 0.68099-0.68711-0.13536-0.52591-0.71967 0.50128
0 -8 -3 4167.06 1042.65 1 0.91950-0.94593-0.33844-0.32380-0.19992-0.01885
0 8 3 3369.08 851.98 1-0.47127 0.49742 0.59974 0.06127-0.64669 0.86533
0 -8 -4 2191.19 937.61 1 0.67855-0.68486-0.09689-0.58313-0.72812 0.43693
0 -8 -412025.03 1246.39 1 0.91304-0.94033-0.35155-0.32946-0.20677-0.08493
0 8 4 8900.81 917.17 1-0.40635 0.43544 0.68159-0.00168-0.60852 0.90021
0 -8 -5 1846.09 1000.27 1 0.67608-0.68256-0.06834-0.63043-0.73365 0.36966
0 -8 -5 1225.94 622.27 1 0.90386-0.93202-0.36927-0.33052-0.21601-0.14861
0 8 5 722.08 275.19 1-0.33776 0.36740 0.75367-0.05514-0.56381 0.92842
0 -8 -6 1906.14 758.25 1 0.67412-0.68078-0.04939-0.66814-0.73696 0.30018
0 -8 -6 2023.14 515.60 1 0.89200-0.92102-0.39076-0.32780-0.22720-0.21035
0 8 6 1660.99 572.87 1-0.26671 0.29523 0.81633-0.09954-0.51231 0.95022
0 -8 -7 695.41 462.74 1 0.67301-0.67985-0.03961-0.69668-0.73857 0.22898
0 -8 -7 1194.39 615.54 1 0.87741-0.90729-0.41538-0.32196-0.24000-0.27047
0 8 7 337.97 155.01 1-0.19126 0.22047 0.86960-0.13430-0.45520 0.96610
0 9 -1011714.58 2749.56 1-0.88846 0.90631 0.24223 0.25198-0.38981-0.33926
0 -9 10 3400.10 841.92 1 0.33493-0.33931-0.93676 0.44371-0.10146 0.82944
0 9 -1011217.35 2648.07 1-0.73132 0.74937-0.16534 0.65873-0.66168-0.06705
0 9 -9 691.61 312.03 1-0.89850 0.91699 0.23311 0.27990-0.37196-0.28420
0 -9 9 579.21 419.97 1 0.39227-0.39685-0.90301 0.39121-0.17515 0.83033
0 9 -9 510.17 468.42 1-0.73077 0.74942-0.14980 0.66201-0.66597 0.01010
0 -9 8 107.40 369.44 1 0.44583-0.45068-0.86030 0.32968-0.24719 0.82957
0 9 -8 5094.35 810.98 1-0.72956 0.74879-0.12573 0.65676-0.67225 0.08926
0 9 -7 609.41 304.67 1-0.91057 0.93036 0.22138 0.32925-0.34905-0.16130
0 -9 7 1325.60 988.67 1 0.49482-0.49986-0.80926 0.25988-0.31661 0.82619
0 9 -7 -8.05 334.87 1-0.72717 0.74700-0.09287 0.64271-0.68013 0.17001
0 9 -615000.11 1922.43 1-0.91203 0.93246 0.21990 0.34953-0.34616-0.09127
0 -9 615818.50 2136.72 1 0.53856-0.54378-0.75085 0.18272-0.38230 0.81909
0 9 -611502.84 1533.49 1-0.72184 0.74391-0.04994 0.61842-0.69024 0.25326
0 9 -5 129.03 190.60 1-0.90952 0.93059 0.22244 0.36579-0.35112-0.01341
0 -9 5 324.71 471.17 1 0.57643-0.58183-0.68651 0.09962-0.44319 0.80718
0 -9 5 214.73 143.74 1 0.65739-0.67973-0.65941 0.07090-0.36470 0.73002
0 9 -5 1170.39 676.09 1-0.71491 0.73748 0.00084 0.58638-0.69921 0.33505
0 9 -4 919.24 372.92 1-0.90155 0.92327 0.23023 0.37681-0.36633 0.07470
0 -9 4 5801.39 1277.32 1 0.60805-0.61363-0.61802 0.01239-0.49830 0.78949
0 -9 4 2095.88 641.87 1 0.77249-0.79583-0.55372-0.05355-0.31087 0.60313
0 9 -4 1595.17 622.97 1-0.70434 0.72742 0.06025 0.54572-0.70729 0.41597
0 9 -3 201.12 157.59 1-0.88526 0.90762 0.24503 0.38082-0.39530 0.17658
0 -9 3 -190.27 591.44 1 0.63331-0.63906-0.54754-0.07684-0.54691 0.76530
0 -9 3 136.28 289.81 1 0.83408-0.85832-0.47928-0.14605-0.27310 0.49187
0 9 -3 35.26 341.13 1-0.68914 0.71273 0.12757 0.49716-0.71330 0.49480
0 9 -2 220.75 135.41 1-0.85486 0.87787 0.26945 0.37520-0.44338 0.29757
0 -9 2 1097.16 579.68 1 0.65244-0.65837-0.47734-0.16579-0.58860 0.73420
0 -9 2 -4.15 174.22 1 0.86895-0.89405-0.42884-0.21526-0.24698 0.39284
0 9 -2 708.97 486.29 1-0.66840 0.69362 0.20258 0.44057-0.71567 0.56988
0 9 -1 416.45 183.43 1-0.79806 0.82178 0.30772 0.35571-0.51806 0.44513
0 -9 1 3006.22 1223.68 1 0.66601-0.67212-0.40968-0.25220-0.62336 0.69616
0 -9 1 127.35 229.48 1 0.88895-0.91491-0.39607-0.26680-0.22996 0.30289
0 9 -1 540.99 471.34 1-0.64125 0.66707 0.28190 0.38002-0.71367 0.64077
0 -9 0 1794.76 777.61 1 0.67483-0.68112-0.34659-0.33406-0.65151 0.65151
0 -9 0 8161.10 676.16 1 0.89982-0.92664-0.37676-0.30489-0.21991 0.21991
0 9 0 7163.10 747.62 1-0.60727 0.63368 0.36442 0.31627-0.70598 0.70598
0 -9 -1 1763.93 1339.26 1 0.67989-0.68636-0.28969-0.40971-0.67366 0.60086
0 -9 -1 1284.27 454.01 1 0.90459-0.93228-0.36790-0.33253-0.21529 0.14236
0 9 1 1422.83 536.46 1-0.56535 0.59334 0.44876 0.25054-0.69208 0.76496
0 -9 -2 293.39 769.91 1 0.68219-0.68884-0.24017-0.47798-0.69059 0.54500
0 9 2 3822.55 757.01 1-0.51758 0.54617 0.53115 0.18682-0.67080 0.81656
0 -9 -3 -580.45 591.54 1 0.68268-0.68951-0.19878-0.53812-0.70315 0.48476
0 -9 -3 784.69 443.36 1 0.90171-0.93112-0.37328-0.36470-0.21810-0.00067
0 9 3 426.78 258.64 1-0.46347 0.49267 0.61038 0.12626-0.64235 0.86100
0 -9 -4 2859.15 842.77 1 0.68216-0.68917-0.16587-0.58978-0.71213 0.42094
0 -9 -419423.53 3270.61 1 0.89545-0.92572-0.38467-0.37209-0.22403-0.06767
0 9 414091.09 2381.76 1-0.40246 0.43491 0.68605 0.06953-0.60609 0.89778
0 -9 -5 1132.83 584.37 1 0.68128-0.68846-0.14153-0.63288-0.71820 0.35422
0 -9 -5 6820.47 1535.29 1 0.88637-0.91750-0.40049-0.37504-0.23226-0.13236
0 9 5 4286.90 978.78 1-0.33783 0.37083 0.75360 0.02059-0.56386 0.92847
0 -9 -6 116.50 411.32 1 0.68047-0.68783-0.12565-0.66751-0.72191 0.28513
0 -9 -6 1364.48 549.81 1 0.87454-0.90654-0.42001-0.37429-0.24240-0.19514
0 9 6 420.00 171.31 1-0.27056 0.30213 0.81329-0.02077-0.51512 0.95303
0 10 -9 330.59 232.39 1-0.88284 0.90404 0.24711 0.34171-0.39939-0.25677
0 -10 9 -98.77 315.38 1 0.41259-0.41786-0.88821 0.30078-0.20208 0.85727
0 10 -9 189.92 288.73 1-0.72457 0.74791-0.07523 0.66313-0.68507 0.02959
0 10 -8 1677.68 430.04 1-0.88859 0.91043 0.24211 0.36551-0.38959-0.19366
0 -10 8 983.29 704.53 1 0.46144-0.46700-0.84543 0.23917-0.26891 0.85129
0 10 -8 1370.00 547.04 1-0.72194 0.74579-0.05080 0.65745-0.69007 0.10743
0 10 -7 853.69 406.14 1-0.89119 0.91367 0.23980 0.38663-0.38505-0.12529
0 10 -7 332.07 415.25 1-0.71777 0.74213-0.01847 0.64386-0.69602 0.18620
0 10 -6 2938.65 478.08 1-0.89005 0.91318 0.24082 0.40442-0.38705-0.05039
0 -10 6 102.12 433.97 1 0.54487-0.55079-0.74116 0.09740-0.39215 0.82894
0 10 -6 1997.30 880.53 1-0.71149 0.73635 0.02176 0.62238-0.70235 0.26536
0 10 -5 165.85 186.64 1-0.88408 0.90785 0.24605 0.41799-0.39731 0.03277
0 -10 5 -298.48 407.15 1 0.57868-0.58478-0.68216 0.01964-0.44696 0.81095
0 10 -5 188.50 360.13 1-0.70241 0.72778 0.06971 0.59318-0.70834 0.34418
0 10 -420077.91 1879.52 1-0.87132 0.89574 0.25669 0.42616-0.41821 0.12658
0 -10 410545.85 1593.56 1 0.60698-0.61326-0.62063-0.06062-0.49635 0.78754
0 -10 419719.83 1828.12 1 0.75662-0.78301-0.57048-0.11261-0.31946 0.61172
0 10 -423060.35 2278.08 1-0.68980 0.71567 0.12496 0.55667-0.71313 0.42180
0 10 -3 646.59 248.84 1-0.84813 0.87320 0.27440 0.42725-0.45317 0.23444
0 -10 3 218.07 770.13 1 0.62985-0.63630-0.55835-0.14166-0.53992 0.75831
0 -10 3 1106.61 409.10 1 0.81314-0.84035-0.50635-0.19472-0.28707 0.50584
0 10 -3 388.68 352.06 1-0.67293 0.70049 0.18769 0.51232-0.71549 0.49681
0 -10 223025.65 3303.95 1 0.64760-0.65423-0.49711-0.22166-0.57748 0.72307
0 -10 221794.76 2689.78 1 0.84677-0.87485-0.46177-0.25807-0.26405 0.40990
0 10 -224112.72 3039.33 1-0.65096 0.67912 0.25523 0.46356-0.71491 0.56912
0 10 -1 -104.41 96.03 1-0.73374 0.76015 0.34198 0.39725-0.58708 0.51415
0 -10 1 587.76 575.44 1 0.66075-0.66756-0.43861-0.29891-0.60911 0.68191
0 -10 1 1603.68 638.42 1 0.86692-0.89587-0.43199-0.30662-0.24862 0.32154
0 10 -1 88.14 290.84 1-0.62341 0.65216 0.32705 0.41050-0.71020 0.63730
0 -10 0 1535.67 1018.21 1 0.66997-0.67696-0.38436-0.37191-0.63513 0.63513
0 -10 0 6839.66 774.83 1 0.87835-0.90815-0.41385-0.34355-0.23920 0.23920
0 10 0 6962.14 793.72 1-0.58990 0.61924 0.40162 0.35470-0.70050 0.70050
0 -10 -1 1430.87 796.24 1 0.67602-0.68318-0.33560-0.43943-0.65602 0.58322
0 -10 -2 1072.55 732.76 1 0.67965-0.68700-0.29324-0.50054-0.67236 0.52677
0 -10 -2 2030.76 864.66 1 0.88451-0.91603-0.40364-0.39130-0.23390 0.08804
0 10 2 648.00 291.59 1-0.50364 0.53528 0.55283 0.24077-0.66386 0.80963
0 -10 -3 1432.18 754.57 1 0.68158-0.68911-0.25791-0.55462-0.68477 0.46638
0 10 3 281.59 260.33 1-0.45090 0.48616 0.62708 0.18555-0.63517 0.85393
0 -10 -4 1651.59 691.92 1 0.68243-0.69013-0.22996-0.60132-0.69382 0.40263
0 -10 -4 -105.83 255.97 1 0.87557-0.90882-0.41836-0.41414-0.24154-0.05015
0 10 4 212.42 193.02 1-0.39415 0.42996 0.69540 0.13585-0.60087 0.89256
0 11 -8 3697.05 930.14 1-0.86731 0.89185 0.25989 0.42355-0.42452-0.15873
0 -11 8 662.01 466.43 1 0.47124-0.47750-0.83546 0.15358-0.28272 0.86510
0 11 -8 4187.74 1083.31 1-0.71199 0.73863 0.01883 0.66347-0.70193 0.11928
0 11 -7 65.78 159.32 1-0.86746 0.89264 0.25977 0.44246-0.42429-0.08605
0 11 -7 629.63 387.19 1-0.70630 0.73345 0.05027 0.65078-0.70611 0.19630
0 11 -6 3812.76 803.94 1-0.86315 0.88898 0.26315 0.45789-0.43095-0.00649
0 -11 6 3023.11 983.04 1 0.54713-0.55374-0.73760 0.01822-0.39570 0.83248
0 11 -6 4809.53 1081.60 1-0.69834 0.72598 0.08872 0.63108-0.71024 0.27325
0 11 -5 22.02 147.63 1-0.85295 0.87942 0.27088 0.46897-0.44620 0.08166
0 -11 5 135.38 402.28 1 0.57781-0.58461-0.68384-0.05429-0.44550 0.80949
0 11 -5 14.66 325.49 1-0.68754 0.71569 0.13390 0.60465-0.71369 0.34953
0 11 -4 391.46 248.63 1-0.83434 0.86146 0.28410 0.47455-0.47239 0.18076
0 -11 4 479.58 532.71 1 0.60363-0.61061-0.62867-0.12821-0.49029 0.78148
0 -11 4 128.50 109.13 1 0.73498-0.76441-0.59208-0.16684-0.33050 0.62276
0 11 -4 1533.27 763.53 1-0.67337 0.70328 0.18618 0.57070-0.71546 0.42389
0 11 -3 505.46 247.96 1-0.80307 0.83095 0.30472 0.47276-0.51206 0.29326
0 -11 3 1357.73 957.12 1 0.62475-0.63191-0.57354-0.20210-0.52983 0.74822
0 11 -3 781.70 560.75 1-0.65509 0.68559 0.24335 0.53230-0.71528 0.49659
0 -11 2 9260.68 2653.56 1 0.64151-0.64884-0.51987-0.27452-0.56408 0.70967
0 -11 2 416.84 293.43 1 0.82177-0.85283-0.49544-0.30014-0.28144 0.42730
0 11 -2 68.91 313.75 1-0.63224 0.66334 0.30526 0.48916-0.71209 0.56630
0 -11 1 10.58 535.73 1 0.65435-0.66186-0.46901-0.34413-0.59315 0.66595
0 -11 1 1257.74 564.86 1 0.84232-0.87424-0.46802-0.34633-0.26728 0.34021
0 11 -1 906.41 569.60 1-0.60437 0.63606 0.37082 0.44237-0.70513 0.63223
0 -11 0 3309.17 2334.39 1 0.66384-0.67153-0.42212-0.40978-0.61734 0.61734
0 -11 0 4019.07 2423.85 1 0.85439-0.88717-0.45083-0.38230-0.25838 0.25838
0 11 0 2633.69 1608.02 1-0.57022 0.60369 0.43956 0.39233-0.69399 0.69399
0 -11 -1 1400.92 844.16 1 0.67057-0.67844-0.38016-0.47049-0.63702 0.56422
0 -11 -1 737.78 450.72 1 0.86035-0.89400-0.44199-0.40991-0.25380 0.18088
0 11 1 219.72 258.79 1-0.53155 0.56563 0.50843 0.34213-0.67745 0.75033
0 -11 -2 1230.13 621.59 1 0.67513-0.68318-0.34388-0.52552-0.65263 0.50703
0 -11 -2 5422.80 1302.71 1 0.86165-0.89616-0.44005-0.43064-0.25279 0.10694
0 11 2 4358.14 1079.54 1-0.48743 0.52211 0.57688 0.29234-0.65544 0.80120
0 -11 -3 -262.31 399.55 1 0.67807-0.68629-0.31382-0.57434-0.66462 0.44623
0 -11 -3 215.33 253.96 1 0.85912-0.89449-0.44384-0.44562-0.25476 0.03598
0 11 3 103.18 238.73 1-0.43662 0.47524 0.64529 0.24302-0.62685 0.84562
0 12 -6 1116.80 388.38 1-0.83058 0.85911 0.28665 0.51021-0.47744 0.04000
0 -12 6 -105.44 433.84 1 0.54617-0.55348-0.73912-0.05589-0.39419 0.83097
0 12 -6 956.89 449.96 1-0.68280 0.71324 0.15189 0.64358-0.71463 0.27765
0 12 -5 221.11 262.52 1-0.81537 0.84471 0.29710 0.51862-0.49687 0.13220
0 -12 5 2786.18 925.73 1 0.57442-0.58191-0.69034-0.12342-0.43983 0.80382
0 12 -5 494.45 351.19 1-0.67067 0.70291 0.19520 0.61855-0.71560 0.35113
0 12 -4 168.61 142.27 1-0.78971 0.81967 0.31261 0.52190-0.52784 0.23611
0 -12 4 -288.44 444.73 1 0.59834-0.60601-0.64091-0.19160-0.48084 0.77203
0 12 -4 487.74 374.70 1-0.65511 0.68795 0.24329 0.58922-0.71528 0.42370
0 -12 3-1210.24 909.32 1 0.61814-0.62599-0.59204-0.25922-0.51708 0.73548
0 -12 3 130.91 156.68 1 0.76003-0.79351-0.56695-0.28656-0.31765 0.53685
0 12 -3 406.42 322.36 1-0.63577 0.66920 0.29626 0.55502-0.71275 0.49407
0 -12 2 -966.36 484.71 1 0.63413-0.64216-0.54489-0.32513-0.54860 0.69419
0 12 -2 1557.86 554.55 1-0.61220 0.64623 0.35332 0.51673-0.70736 0.56157
0 -12 1 2841.91 1355.20 1 0.64673-0.65493-0.50052-0.38826-0.57551 0.64831
0 -12 1 253.00 205.88 1 0.81494-0.84984-0.50410-0.38600-0.28591 0.35883
0 12 -1 444.51 321.49 1-0.58307 0.61897 0.41439 0.47446-0.69878 0.62590
0 -12 0 563.37 542.71 1 0.65638-0.66476-0.45987-0.44766-0.59806 0.59806
0 -12 0 205.65 232.53 1 0.82773-0.86350-0.48771-0.42116-0.27745 0.27745
0 12 0 281.70 311.14 1-0.55007 0.58658 0.47662 0.43089-0.68574 0.68574
1 -12 0 1407.96 754.90 1 0.66920-0.57563-0.38959-0.51794-0.63275 0.63275
1 -12 0 1852.18 611.25 1 0.89135-0.82513-0.39190-0.51697-0.22779 0.22779
-1 12 0 1235.74 500.19 1-0.58318 0.51793 0.41417 0.49334-0.69882 0.69882
1 -12 1 944.90 572.42 1 0.66190-0.56815-0.43263-0.45614-0.61213 0.68492
1 -12 1 1101.35 506.14 1 0.88488-0.81780-0.40301-0.48709-0.23357 0.30649
1 -12 2 -256.99 452.52 1 0.65178-0.55785-0.48014-0.38988-0.58706 0.73265
-1 12 -2 222.79 438.59 1-0.64181 0.57419 0.28039 0.58966-0.71375 0.56796
1 -12 3 2237.90 955.49 1 0.63825-0.54414-0.53123-0.32004-0.55715 0.77554
1 -12 3 147.56 170.56 1 0.85130-0.78249-0.45531-0.39723-0.26070 0.47948
-1 12 -3 438.02 324.48 1-0.66305 0.59483 0.21949 0.63180-0.71567 0.49699
-1 12 -4 1093.54 439.32 1-0.87668 0.80446 0.25230 0.58217-0.40958 0.11795
1 -12 4 788.21 977.99 1 0.62077-0.52648-0.58483-0.24768-0.52211 0.81330
-1 12 -4 220.05 362.83 1-0.67987 0.61106 0.16361 0.66891-0.71483 0.42326
-1 12 -5 213.02 166.55 1-0.89054 0.81767 0.24038 0.57527-0.38620 0.02166
1 -12 5 1210.44 851.51 1 0.59886-0.50439-0.63973-0.17403-0.48176 0.84575
-1 12 -5 898.38 570.51 1-0.69276 0.62202 0.11287 0.70135-0.71227 0.34812
-1 12 -6 395.74 194.80 1-0.89758 0.82406 0.23397 0.56289-0.37363-0.06380
1 -12 6 242.18 438.16 1 0.57216-0.47751-0.69459-0.10041-0.43608 0.87286
-1 12 -6 237.74 321.29 1-0.70257 0.63133 0.06896 0.72651-0.70826 0.27127
1 -11 -3 1787.95 814.87 1 0.68236-0.58862-0.23353-0.65463-0.69270 0.47431
1 -11 -3 357.61 274.30 1 0.91149-0.84488-0.35461-0.53485-0.20836-0.01041
-1 11 3 277.83 235.73 1-0.47294 0.40646 0.59742 0.29047-0.64761 0.86626
1 -11 -2 1467.63 1059.01 1 0.68132-0.58740-0.26404-0.60536-0.68269 0.53710
1 -11 -2 371.00 285.33 1 0.91626-0.84878-0.34509-0.52559-0.20339 0.05754
-1 11 2 736.90 398.81 1-0.52329 0.45621 0.52199 0.34723-0.67356 0.81932
1 -11 -1 -857.78 549.51 1 0.67908-0.58498-0.30124-0.54941-0.66940 0.59660
1 -11 -1 6812.97 1505.39 1 0.91830-0.84995-0.34092-0.51098-0.20122 0.12829
-1 11 1 5467.77 1277.95 1-0.56718 0.49950 0.44532 0.40523-0.69280 0.76568
1 -11 0 953.31 512.23 1 0.67503-0.58076-0.34479-0.48710-0.65225 0.65225
1 -11 0 8693.68 1739.21 1 0.91716-0.84795-0.34326-0.48987-0.20244 0.20244
-1 11 0 7918.70 4730.30 1-0.60548 0.53611 0.36838 0.46357-0.70546 0.70546
1 -11 1 1254.28 727.76 1 0.66851-0.57406-0.39413-0.41902-0.63067 0.70346
1 -11 1 3378.58 2046.76 1 0.91201-0.84194-0.35360-0.46075-0.20784 0.28076
-1 11 -1 1871.28 1173.63 1-0.63656 0.56660 0.29420 0.51899-0.71289 0.64000
1 -11 2 1764.26 1016.25 1 0.65879-0.56416-0.44841-0.34598-0.60408 0.74967
1 -11 2 -84.75 175.95 1 0.90131-0.83038-0.37402-0.42156-0.21848 0.36433
-1 11 -2 -114.21 342.03 1-0.66170 0.59114 0.22362 0.57080-0.71563 0.56984
-1 11 -3 1058.89 427.21 1-0.89890 0.82462 0.23273 0.54473-0.37121 0.15249
1 -11 3 1618.39 1249.92 1 0.64514-0.55034-0.50655-0.26908-0.57199 0.79039
1 -11 3 1175.06 485.29 1 0.88225-0.81046-0.40742-0.36939-0.23586 0.45464
-1 11 -3 1336.17 703.08 1-0.68134 0.60883 0.15725 0.61881-0.71487 0.49637
-1 11 -4 676.17 316.02 1-0.91436 0.83944 0.21750 0.54115-0.34150 0.04987
1 -11 4 -103.26 568.92 1 0.62692-0.53193-0.56721-0.18968-0.53407 0.82526
1 -11 4 624.72 253.66 1 0.84936-0.77671-0.45809-0.29994-0.26214 0.55385
-1 11 -4 281.29 371.24 1-0.69635 0.62333 0.09754 0.65976-0.71103 0.41971
-1 11 -5 1411.68 491.29 1-0.92221 0.84664 0.20915 0.53070-0.32523-0.03930
1 -11 5 -186.64 446.85 1 0.60356-0.50840-0.62884-0.10929-0.49016 0.85415
-1 11 -5 371.93 332.29 1-0.70741 0.63388 0.04448 0.69407-0.70540 0.34124
-1 11 -6 460.94 314.92 1-0.92511 0.84889 0.20593 0.51511-0.31899-0.11845
1 -11 6 96.97 367.15 1 0.57471-0.47937-0.68979-0.02959-0.44032 0.87711
-1 11 -6 1832.82 612.64 1-0.71527 0.64124-0.00146 0.72127-0.69884 0.26185
-1 11 -7 1734.24 467.35 1-0.92443 0.84757 0.20669 0.49554-0.32047-0.18988
1 -11 7 596.46 439.28 1 0.54019-0.44466-0.74839 0.04775-0.38483 0.89442
-1 11 -7 641.58 458.93 1-0.72065 0.64611-0.04008 0.74114-0.69213 0.18231
-1 11 -8 584.99 244.64 1-0.92088 0.84337 0.21059 0.47284-0.32805-0.25520
1 -11 8 1341.06 720.67 1 0.50000-0.40430-0.80305 0.12117-0.32418 0.90656
-1 11 -8 515.87 326.79 1-0.72418 0.64914-0.07131 0.75362-0.68590 0.10326
1 -10 -4 973.82 629.96 1 0.68136-0.58710-0.14330-0.68798-0.71778 0.42659
-1 10 4 692.73 368.10 1-0.42969 0.36380 0.65387 0.17738-0.62274 0.91442
1 -10 -3 104.66 604.01 1 0.68229-0.58786-0.17074-0.64179-0.71085 0.49246
-1 10 3 309.74 250.64 1-0.93390 0.86163 0.30711 0.50628 0.18301 0.03546
-1 10 3 624.06 240.61 1-0.48984 0.42032 0.57338 0.23888-0.65671 0.87536
1 -10 -2 3119.57 1109.22 1 0.68269-0.58807-0.20591-0.58786-0.70109 0.55549
-1 10 2 8939.79 1558.13 1-0.93889 0.86586 0.29532 0.49930 0.17679-0.03113
-1 10 2 8630.14 1489.86 1-0.54203 0.47190 0.49069 0.30290-0.68221 0.82798
1 -10 -1 292.00 798.49 1 0.68193-0.58714-0.24871-0.52631-0.68782 0.61502
-1 10 1 3017.11 504.80 1-0.94146 0.86767 0.28903 0.48682 0.17347-0.10064
-1 10 1 2766.75 528.42 1-0.58790 0.51619 0.40571 0.36938-0.69982 0.77272
1 -10 0 824.79 700.60 1 0.67926-0.58429-0.29880-0.45747-0.67031 0.67031
-1 10 0 985.51 518.22 1-0.94126 0.86671 0.28953 0.46756 0.17373-0.17373
-1 10 0 742.68 454.48 1-0.62557 0.55327 0.32181 0.43451-0.71069 0.71069
-1 10 -1 4245.74 226.43 1-0.88261 0.80692 0.24731 0.49195-0.39978 0.32687
1 -10 1 950.73 545.29 1 0.67380-0.57865-0.35550-0.38202-0.64777 0.72056
-1 10 -1 4192.59 366.57 1-0.93754 0.86223 0.29857 0.43974 0.17850-0.25133
-1 10 -1 5607.13 720.39 1-0.65609 0.58319 0.24044 0.49712-0.71535 0.64245
1 -10 217355.04 2185.12 1 0.66462-0.56929-0.41778-0.30098-0.61946 0.76505
-1 10 -228791.90 2745.59 1-0.67992 0.60643 0.16343 0.55535-0.71483 0.56904
-1 10 -3 405.94 186.76 1-0.93516 0.85818 0.19420 0.50745-0.29622 0.07750
1 -10 3 142.91 556.16 1 0.65080-0.55529-0.48423-0.21578-0.58477 0.80317
1 -10 3 288.48 216.42 1 0.91029-0.83551-0.35698-0.34409-0.20960 0.42837
-1 10 -3 368.08 361.03 1-0.69768 0.62238 0.09166 0.60873-0.71051 0.49202
1 -10 4 81.23 619.28 1 0.63155-0.53586-0.55311-0.12815-0.54333 0.83452
1 -10 4 240.33 134.19 1 0.87943-0.80380-0.41208-0.27021-0.23828 0.52999
-1 10 -4 320.82 368.28 1-0.71045 0.63465 0.02774 0.65389-0.70319 0.41186
1 -10 510004.64 1031.71 1 0.94734-0.86940-0.17984-0.48389 0.26494 0.09987
1 -10 5 2031.97 935.57 1 0.60625-0.51038-0.62242-0.04008-0.49502 0.85900
-1 10 -5 9323.74 1154.21 1-0.71913 0.64282-0.02832 0.69122-0.69429 0.33013
1 -10 617269.71 2147.22 1 0.94706-0.86855-0.18022-0.46475 0.26567 0.17210
1 -10 610564.88 1449.34 1 0.57456-0.47852-0.69008 0.04632-0.44006 0.87685
-1 10 -615627.66 1982.93 1-0.72466 0.64784-0.07616 0.72030-0.68487 0.24789
1 -10 7 1458.08 607.59 1 0.94411-0.86502-0.18423-0.44200 0.27331 0.23742
1 -10 7 565.79 432.72 1 0.53642-0.44020-0.75406 0.12905-0.37899 0.88857
-1 10 -7 2254.58 1040.12 1-0.72898 0.64972-0.11661 0.74217-0.67452 0.16440
-1 10 -8 5246.19 1072.93 1-0.93896 0.85875 0.18950 0.41813-0.28711-0.29614
1 -10 8 2559.58 897.97 1 0.49204-0.39564-0.81252 0.20627-0.31256 0.89494
-1 10 -8 7040.37 1507.07 1-0.73069 0.65084-0.14785 0.75460-0.66649 0.08350
-1 10 -9 6114.69 1448.24 1-0.93164 0.85079 0.19842 0.39040-0.30440-0.35175
1 -10 9 2537.08 801.47 1 0.44184-0.34526-0.86391 0.27641-0.24169 0.89687
-1 10 -9 3933.59 1034.23 1-0.73148 0.65103-0.17109 0.75903-0.66004 0.00418
1 -9 -6 139.51 358.53 1 0.67248-0.57788-0.03518-0.75798-0.73927 0.30248
1 -9 -6 1996.54 681.42 1 0.92287-0.85288-0.33134-0.46296-0.19622-0.24133
1 -9 -5 -193.34 514.17 1 0.67415-0.57937-0.04967-0.72473-0.73692 0.37293
-1 9 5 1253.17 557.40 1-0.93568 0.86218 0.30297 0.47226 0.18082 0.18330
-1 9 5 956.47 407.21 1-0.37206 0.30336 0.71928 0.05491-0.58668 0.95129
1 -9 -4 -235.20 405.04 1 0.67647-0.58151-0.07248-0.68318-0.73289 0.44170
-1 9 4 2203.60 1359.88 1-0.94498 0.87072 0.28020 0.47626 0.16880 0.12250
-1 9 4 1682.65 498.03 1-0.44096 0.37172 0.63983 0.11575-0.62941 0.92109
1 -9 -3 2349.38 1142.12 1 0.67908-0.58394-0.10393-0.63297-0.72666 0.50827
-1 9 3 352.92 281.78 1-0.95214 0.87713 0.26117 0.47652 0.15874 0.05973
-1 9 3 1573.64 705.41 1-0.50431 0.43175 0.55181 0.18483-0.66420 0.88285
1 -9 -2 1272.79 754.63 1 0.68140-0.58609-0.14425-0.57390-0.71755 0.57195
-1 9 2 6280.66 899.22 1-0.95723 0.88146 0.24670 0.47221 0.15108-0.00543
-1 9 2 6351.52 762.46 1-0.55901 0.48584 0.46052 0.25744-0.68950 0.83527
1 -9 -1 1471.03 797.42 1 0.68265-0.58716-0.19345-0.50594-0.70466 0.63186
-1 9 1 9260.24 1123.34 1-0.96020 0.88366 0.23786 0.46229 0.14640-0.07357
-1 9 1 8222.60 806.52 1-0.60640 0.53176 0.36634 0.33312-0.70573 0.77862
-1 9 0 1424.12 347.01 1-0.88571 0.80797 0.24463 0.43763-0.39453 0.39453
1 -9 0 -6.31 793.85 1 0.68184-0.58617-0.25121-0.42943-0.68700 0.68700
-1 9 0 1325.76 432.48 1-0.96078 0.88348 0.23609 0.44529 0.14546-0.14546
-1 9 0 1107.02 482.20 1-0.64446 0.56922 0.27327 0.40742-0.71413 0.71413
-1 9 -1 471.83 188.16 1-0.93284 0.85445 0.19700 0.46646-0.30165 0.22874
1 -9 1 -352.71 474.16 1 0.67782-0.58197-0.31671-0.34518-0.66351 0.73630
-1 9 -1 546.49 256.48 1-0.95834 0.88029 0.24343 0.41917 0.14935-0.22218
-1 9 -1 603.98 350.25 1-0.67423 0.59840 0.18329 0.47863-0.71540 0.64251
1 -9 210039.24 793.60 1 0.95378-0.87486-0.17061-0.47363 0.24734-0.10141
1 -9 215197.83 1516.21 1 0.66935-0.57332-0.38862-0.25452-0.63319 0.77879
-1 9 -210675.83 840.68 1-0.95153 0.87272 0.26286 0.38098 0.15963-0.30529
-1 9 -2 9836.46 884.77 1-0.69625 0.61866 0.09799 0.54548-0.71107 0.56541
1 -9 311767.90 927.61 1 0.96272-0.88322-0.15654-0.46894 0.22057-0.00168
1 -9 314989.04 1402.16 1 0.65524-0.55903-0.46505-0.15933-0.59529 0.81368
-1 9 -311033.33 860.94 1-0.93740 0.85783 0.29891 0.32615 0.17868-0.39716
-1 9 -310750.00 950.59 1-0.71164 0.63355 0.02090 0.60382-0.70223 0.48373
1 -9 4 6939.74 942.17 1 0.96617-0.88608-0.15063-0.45611 0.20934 0.08250
1 -9 4 9846.98 1245.07 1 0.63451-0.53813-0.54365-0.06198-0.54938 0.84057
1 -9 4 6614.52 525.23 1 0.90698-0.82837-0.36336-0.24319-0.21292 0.50463
-1 9 -4 6226.97 670.95 1-0.72156 0.64296-0.04753 0.65351-0.69071 0.39939
1 -9 5 3013.89 847.58 1 0.96626-0.88560-0.15046-0.43752 0.20902 0.15578
1 -9 5 2000.70 1102.22 1 0.60651-0.50995-0.62177 0.03489-0.49550 0.85949
-1 9 -5 3622.71 1051.91 1-0.72834 0.64760-0.10754 0.69501-0.67671 0.31234
1 -9 6 8675.18 1176.49 1 0.96392-0.88268-0.15451-0.41472 0.21672 0.22105
1 -9 610849.91 1679.50 1 0.57099-0.47425-0.69675 0.12862-0.43415 0.87094
-1 9 -6 7201.54 1061.91 1-0.73105 0.64972-0.15689 0.72555-0.66403 0.22679
1 -9 7 2325.42 912.17 1 0.95952-0.87771-0.16177-0.38870 0.23051 0.28022
1 -9 7 1172.95 572.15 1 0.52813-0.43120-0.76612 0.21674-0.36624 0.87583
-1 9 -7 155.46 318.89 1-0.73185 0.64992-0.19670 0.74654-0.65245 0.14233
1 -9 8 3927.87 872.94 1 0.95317-0.87078-0.17152-0.36021 0.24906 0.33463
1 -9 8 1058.46 771.74 1 0.47845-0.38135-0.82779 0.29716-0.29298 0.87536
-1 9 -8 2978.29 677.71 1-0.73160 0.64909-0.22733 0.75836-0.64270 0.05971
1 -9 9 1140.62 504.79 1 0.94485-0.86188-0.18323-0.32974 0.27141 0.38525
1 -9 9 380.88 284.63 1 0.42274-0.32546-0.88020 0.36833-0.21568 0.87086
-1 9 -9 1020.67 378.56 1-0.73095 0.64785-0.24927 0.76148-0.63526-0.02060
-1 9 -10 311.68 224.16 1-0.93482 0.85063 0.19461 0.29960-0.29702-0.43204
1 -9 10 2461.04 1060.08 1 0.36186-0.26429-0.92230 0.42926-0.13566 0.86364
-1 9 -10 284.54 320.64 1-0.73034 0.64665-0.26302 0.75641-0.63040-0.09833
1 -8 -7 364.80 347.05 1 0.65909-0.56398 0.05367-0.78997-0.75013 0.24055
-1 8 7 358.58 163.16 1-0.21285 0.14004 0.85556-0.12026-0.47191 0.98281
1 -8 -6 556.61 375.11 1 0.66049-0.56519 0.04587-0.76341-0.74942 0.31264
-1 8 6 179.26 218.30 1-0.94066 0.86518 0.29100 0.42729 0.17451 0.26244
-1 8 6 118.11 150.46 1-0.29530 0.22379 0.79208-0.07494-0.53422 0.97174
1 -8 -5 816.91 529.21 1 0.66329-0.56782 0.02941-0.72820-0.74777 0.38379
-1 8 5 666.72 334.05 1-0.95182 0.87558 0.26207 0.43745 0.15921 0.20491
-1 8 5 644.97 288.12 1-0.37462 0.30256 0.71659-0.01806-0.58835 0.95295
1 -8 -4 1614.43 775.51 1 0.66730-0.57165 0.00368-0.68372-0.74477 0.45358
-1 8 4 6192.03 945.92 1-0.96076 0.88376 0.23613 0.44462 0.14548 0.14581
-1 8 4 5409.28 659.30 1-0.44836 0.37575 0.63038 0.04952-0.63371 0.92539
1 -8 -3 404.25 445.95 1 0.67209-0.57626-0.03193-0.62934-0.73977 0.52138
-1 8 3 8569.30 1437.77 1-0.96768 0.88992 0.21383 0.44815 0.13367 0.08480
1 -8 -219022.02 1689.53 1 0.67697-0.58096-0.07793-0.56459-0.73186 0.58627
-1 8 231292.91 2830.73 1-0.97269 0.89418 0.19602 0.44719 0.12422 0.02142
-1 8 230755.76 2207.94 1-0.57418 0.49797 0.43193 0.21041-0.69551 0.84127
-1 8 1 729.87 256.45 1-0.86545 0.78565 0.26136 0.36390-0.42741 0.50032
1 -8 -1 -452.32 507.21 1 0.68094-0.58475-0.13453-0.48924-0.71986 0.64707
-1 8 1 476.69 405.08 1-0.97586 0.89659 0.18387 0.44057 0.11777-0.04494
-1 8 1 1085.41 452.46 1-0.62367 0.54609 0.32643 0.29740-0.71026 0.78315
1 -8 0 -366.78 726.29 1 0.68269-0.58632-0.20144-0.40357-0.70239 0.70239
-1 8 0 2921.50 446.10 1-0.97707 0.89704 0.17901 0.42666 0.11519-0.11519
-1 8 0 2435.75 470.01 1-0.66222 0.58405 0.22202 0.38304-0.71565 0.71565
1 -8 133025.31 1316.04 1 0.96915-0.88809-0.14522-0.44202 0.19910-0.12613
1 -8 195950.5431863.47 1 0.68062-0.58408-0.27770-0.30856-0.67795 0.75075
-1 8 -134536.19 1987.52 1-0.97588 0.89509 0.18380 0.40310 0.11773-0.19056
-1 8 -130414.33 1216.61 1-0.69086 0.61099 0.12066 0.46590-0.71284 0.64000
1 -8 2 654.63 289.67 1 0.97842-0.89678-0.12637-0.44212 0.16342-0.01750
1 -8 2 719.43 478.68 1 0.67306-0.57634-0.36148-0.20602-0.64521 0.79081
-1 8 -2 261.64 150.14 1-0.97111 0.88955 0.20183 0.36630 0.12730-0.27295
-1 8 -2 690.01 414.07 1-0.71053 0.63015 0.02733 0.54048-0.70313 0.55747
1 -8 347287.17 1838.87 1 0.98175-0.89952-0.11855-0.43118 0.14868 0.07020
1 -8 360437.12 2237.51 1 0.65843-0.56152-0.45016-0.09859-0.60316 0.82156
-1 8 -345352.74 1798.75 1-0.95984 0.87753 0.23893 0.31043 0.14697-0.36545
-1 8 -346910.98 1720.33 1-0.72261 0.64173-0.05662 0.60569-0.68892 0.47043
1 -8 4 1834.80 516.81 1 0.98200-0.89919-0.11794-0.41304 0.14752 0.14433
1 -8 4 1228.92 604.23 1 0.63550-0.53842-0.54043 0.01042-0.55142 0.84261
-1 8 -4 1618.11 411.95 1-0.93463 0.85156 0.30543 0.22516 0.18212-0.47343
-1 8 -4 1089.08 464.61 1-0.72985 0.64704-0.13074 0.66130-0.67098 0.37948
1 -8 533068.48 3249.21 1 0.98018-0.89680-0.12232-0.38991 0.15577 0.20903
1 -8 537375.50 3271.22 1 0.60363-0.50637-0.62867 0.11741-0.49029 0.85428
1 -8 527343.29 2292.63 1 0.86945-0.78699-0.42807-0.08397-0.24658 0.61121
-1 8 -529304.66 2547.83 1-0.73182 0.64842-0.19238 0.70412-0.65377 0.28940
1 -8 6 7451.93 1244.31 1 0.97663-0.89267-0.13031-0.36316 0.17088 0.26689
1 -8 610329.43 995.80 1 0.56284-0.46540-0.71142 0.21891-0.42081 0.85759
-1 8 -6 6412.54 675.37 1-0.73119 0.64720-0.24259 0.73552-0.63757 0.20032
1 -8 710398.12 1589.86 1 0.97137-0.88684-0.14102-0.33370 0.19113 0.31960
1 -8 713563.34 1187.54 1 0.51374-0.41612-0.78572 0.31197-0.34453 0.85411
-1 8 -7 9622.09 851.32 1-0.72925 0.64466-0.28189 0.75601-0.62347 0.11335
1 -8 814311.40 1489.12 1 0.96433-0.87922-0.15381-0.30216 0.21538 0.36831
1 -8 818825.52 1921.02 1 0.45741-0.35961-0.84938 0.39438-0.26327 0.84565
-1 8 -816012.23 1654.34 1-0.72696 0.64178-0.31103 0.76632-0.61219 0.02920
1 -8 9 -86.40 325.91 1 0.95537-0.86968-0.16823-0.26899 0.24279 0.41386
1 -8 9 40.85 401.61 1 0.39511-0.29703-0.90104 0.46486-0.17888 0.83406
-1 8 -9 438.00 312.52 1-0.72498 0.63921-0.33080 0.76728-0.60412-0.05173
1 -8 10 5868.74 1219.40 1 0.94433-0.85806-0.18394-0.23453 0.27276 0.45686
1 -8 10 4348.13 907.09 1 0.32819-0.22993-0.94002 0.52259-0.09300 0.82098
-1 8 -10 6039.98 1272.68 1-0.72409 0.63643-0.34239 0.76028-0.59870-0.13006
-1 8 -11 549.82 256.21 1-0.93151 0.84397 0.19857 0.20102-0.30469-0.49728
1 -8 11 705.38 298.25 1 0.25778-0.15907-0.96618 0.56851-0.00642 0.80714
-1 8 -11 545.53 277.02 1-0.72371 0.63540-0.34556 0.74465-0.59734-0.20429
1 -7 -8 1163.61 611.44 1 0.64053-0.54490 0.14115-0.82057-0.75484 0.17246
1 -7 -8 5263.83 1526.36 1 0.92485-0.85062-0.32711-0.35327-0.19400-0.38939
1 -7 -7 268.27 361.37 1 0.64050-0.54468 0.14130-0.80197-0.75484 0.24526
-1 7 7 1463.24 484.69 1-0.94186 0.86439 0.28805 0.37330 0.17295 0.33683
1 -7 -6 897.42 606.24 1 0.64253-0.54653 0.13284-0.77476-0.75465 0.31786
-1 7 6 8576.30 1356.12 1-0.95496 0.87674 0.25326 0.38932 0.15456 0.28239
-1 7 6 7867.78 1079.60 1-0.28659 0.21005 0.80026-0.15918-0.52673 0.96464
1 -7 -5 341.73 518.51 1 0.64666-0.55049 0.11494-0.73810-0.75406 0.39007
-1 7 5 1688.61 651.10 1-0.96561 0.88662 0.22075 0.40306 0.13734 0.22679
-1 7 5 1241.84 447.38 1-0.37068 0.29525 0.72073-0.09788-0.58578 0.95038
1 -7 -4 293.16 525.93 1 0.65273-0.55638 0.08662-0.69102-0.75261 0.46142
-1 7 4 192.06 258.45 1-0.97403 0.89428 0.19100 0.41404 0.12155 0.16974
-1 7 4 -98.20 251.50 1-0.45080 0.37483 0.62721-0.02298-0.63511 0.92680
1 -7 -3 714.73 441.90 1 0.66032-0.56379 0.04683-0.63248-0.74951 0.53112
-1 7 3 968.40 442.74 1-0.98046 0.89996 0.16466 0.42161 0.10756 0.11091
-1 7 3 265.26 236.67 1-0.52444 0.44579 0.52013 0.06525-0.67410 0.89275
-1 7 1 1969.84 341.59 1 0.29184-0.37476 0.44215 0.10637-0.84813 0.92099
1 -7 -1 2411.27 813.87 1 0.67629-0.57940-0.07055-0.47759-0.73324 0.66044
-1 7 1 5503.52 897.31 1-0.98819 0.90617 0.12607 0.42266 0.08703-0.01420
1 -7 0 3845.41 839.14 1 0.98216-0.89895-0.11752-0.41272 0.14673-0.14673
-1 7 0 3064.54 627.27 1 0.58838-0.67207 0.36459 0.16568-0.72171 0.72171
1 -7 0 3240.18 1108.33 1 0.68158-0.58451-0.14862-0.38077-0.71648 0.71648
-1 7 0 5796.59 1318.71 1-0.98974 0.90697 0.11685 0.41311 0.08211-0.08211
-1 7 0 5541.49 1229.19 1-0.67895 0.59784 0.16691 0.36251-0.71495 0.71495
1 -7 1 7142.12 748.16 1 0.99098-0.90719-0.09152-0.41997 0.09783-0.02487
-1 7 -1 4475.41 910.94 1 0.72982-0.81425 0.30087 0.21063-0.61386 0.54095
1 -7 110383.57 1228.92 1 0.68224-0.58499-0.23837-0.27226-0.69117 0.76397
-1 7 -1 7461.78 812.89 1-0.98961 0.90608 0.11765 0.39354 0.08254-0.15537
-1 7 -1 6120.82 627.67 1-0.70589 0.62323 0.05242 0.45847-0.70637 0.63354
1 -7 2 201.56 187.00 1 0.99350-0.90913-0.08162-0.41112 0.07926 0.06665
1 -7 2 1593.83 608.33 1 0.67585-0.57842-0.33725-0.15463-0.65535 0.80094
-1 7 -2 -50.49 296.48 1-0.98698 0.90269 0.13282 0.35960 0.09062-0.23627
-1 7 -2 612.49 486.99 1-0.72203 0.63887-0.05154 0.54370-0.68993 0.54427
1 -7 3 2017.56 491.01 1 0.99364-0.90870-0.08100-0.39298 0.07811 0.14077
1 -7 3 745.20 796.43 1 0.66021-0.56261-0.44135-0.03178-0.60771 0.82610
-1 7 -3 2781.51 682.01 1-0.97926 0.89420 0.16991 0.30374 0.11035-0.32883
1 -7 3 1346.01 309.25 1-0.77045 0.85610-0.56799 0.09411-0.28944 0.50816
-1 7 -3 950.85 535.24 1-0.73053 0.64565-0.14413 0.61777-0.66749 0.44887
1 -7 429190.28 2293.33 1 0.99236-0.90684-0.08631-0.36892 0.08806 0.20378
1 -7 441240.73 2786.75 1 0.63385-0.53607-0.54580 0.09142-0.54801 0.83920
-1 7 -423211.75 1478.10 1-0.95821 0.87240 0.24383 0.21105 0.14956-0.44087
1 -7 421560.54 1324.56 1-0.64845 0.73472-0.67616 0.22103-0.34971 0.64134
-1 7 -425034.09 1665.34 1-0.73170 0.64623-0.22173 0.67656-0.64454 0.35305
1 -7 531743.85 3236.35 1 0.98979-0.90369-0.09567-0.34081 0.10561 0.25919
1 -7 519404.52 1179.01 1-0.38638 0.47453-0.81592 0.37940-0.43007 0.79426
1 -7 526349.20 1597.34 1 0.88777-0.80233-0.39810-0.03819-0.23101 0.59565
-1 7 -530247.05 2017.64 1-0.72903 0.64296-0.28515 0.72117-0.62225 0.25788
1 -7 6 139.50 228.81 1 0.98580-0.89912-0.10790-0.30982 0.12861 0.30915
1 -7 6 -100.61 437.31 1 0.54812-0.44998-0.73602 0.31914-0.39727 0.83406
-1 7 -6 511.73 361.18 1-0.72450 0.63785-0.33505 0.75225-0.60235 0.16510
1 -7 7 4795.83 644.18 1 0.98021-0.89295-0.12227-0.27671 0.15568 0.35505
1 -7 7 9113.11 961.89 1 0.49083-0.39251-0.81393 0.41580-0.31080 0.82038
-1 7 -7 5498.90 653.41 1-0.71998 0.63168-0.37303 0.77158-0.58520 0.07506
1 -7 823367.82 2606.72 1 0.97280-0.88496-0.13824-0.24199 0.18586 0.39783
1 -7 821201.01 1581.27 1 0.42630-0.32780-0.87729 0.49792-0.22049 0.80287
-1 7 -819616.68 1430.54 1-0.71574 0.62679-0.39936 0.77911-0.57290-0.01011
1 -7 9 1210.64 576.64 1 0.96337-0.87496-0.15545-0.20602 0.21849 0.43817
1 -7 9 2764.10 1087.71 1 0.35646-0.25769-0.92539 0.56484-0.12874 0.78393
-1 7 -9 2252.34 835.37 1-0.71274 0.62315-0.41583 0.77678-0.56487-0.09102
1 -7 10 2783.95 687.07 1 0.95173-0.86273-0.17363-0.16909 0.25309 0.47653
1 -7 10 2022.72 785.61 1 0.28314-0.18418-0.95834 0.61654-0.03748 0.76547
-1 7 -10 2199.35 905.94 1-0.71125 0.62101-0.42348 0.76564-0.56105-0.16771
-1 7 -11 139.43 228.79 1-0.93820 0.84796 0.19045 0.13333-0.28896-0.51301
1 -7 11 83.44 147.60 1 0.20761-0.10823-0.97679 0.65463 0.05255 0.74816
-1 7 -11 481.95 253.92 1-0.71132 0.62044-0.42312 0.74649-0.56123-0.24041
1 -6 -9 299.62 290.65 1 0.61758-0.52143 0.22505-0.84759-0.75361 0.09843
1 -6 -9 156.39 294.91 1 0.91938-0.84304-0.33868-0.28474-0.20004-0.45628
1 -6 -8 640.08 361.37 1 0.61480-0.51847 0.23407-0.83787-0.75313 0.17075
-1 6 8 2642.20 619.29 1-0.93916 0.85970 0.29468 0.30973 0.17645 0.40615
-1 6 8 1642.58 447.18 1-0.07697-0.00080 0.92914-0.32691-0.36160 0.94505
1 -6 -7 786.63 504.78 1 0.61454-0.51802 0.23493-0.81996-0.75308 0.24350
-1 6 7 412.68 209.07 1-0.95457 0.87436 0.25439 0.33125 0.15515 0.35462
-1 6 7 158.88 87.31 1-0.17090 0.09200 0.88199-0.29813-0.43918 0.95007
1 -6 -6 730.41 436.12 1 0.61707-0.52038 0.22672-0.79301-0.75353 0.31674
-1 6 6 1450.69 530.92 1-0.96713 0.88616 0.21569 0.35118 0.13465 0.30230
-1 6 6 1474.30 528.97 1-0.26603 0.18643 0.81686-0.25151-0.51181 0.94972
1 -6 -5 303.90 362.92 1 0.62258-0.52571 0.20828-0.75581-0.75432 0.39033
-1 6 5 3470.75 532.59 1-0.97710 0.89537 0.17891 0.36919 0.11513 0.24899
-1 6 5 2072.07 634.19 1-0.35785 0.27907 0.73391-0.18674-0.57732 0.94193
1 -6 -4 268.08 441.35 1 0.63105-0.53400 0.17812-0.70690-0.75500 0.46381
-1 6 4 -336.72 564.10 1-0.98475 0.90226 0.14450 0.38483 0.09684 0.19446
-1 6 4 810.62 391.02 1-0.44647 0.36713 0.63281-0.10427-0.63261 0.92430
1 -6 -3 539.64 647.38 1 0.64213-0.54490 0.13453-0.64456-0.75469 0.53630
-1 6 3 1624.12 496.98 1-0.99021 0.90731 0.11364 0.39724 0.08096 0.13773
-1 6 3 991.96 292.11 1-0.52844 0.44675 0.51358-0.00382-0.67600 0.89464
-1 6 2 646.51 131.99 1-0.90778 0.82322 0.22417 0.26827-0.35450 0.50032
1 -6 -2 2048.00 859.94 1 0.65490-0.55749 0.07581-0.56709-0.75189 0.60630
-1 6 2 1784.38 487.63 1-0.99407 0.91039 0.08611 0.40603 0.06628 0.07951
-1 6 2 1610.70 431.93 1-0.59923 0.51638 0.38199 0.10934-0.70356 0.84934
1 -6 -114182.10 616.27 1 0.99302-0.90767-0.08366-0.38958 0.08308-0.15605
-1 6 112631.30 396.82 1 0.31921-0.40479 0.43713 0.03573-0.84084 0.91371
-1 6 116355.89 866.14 1-0.99649 0.91201 0.06368 0.40972 0.05431 0.01859
1 -6 053282.13 1582.44 1 0.99878-0.91301-0.04703-0.40767 0.01440-0.01440
-1 6 062139.28 477.24 1 0.61837-0.70468 0.35289 0.10163-0.70219 0.70219
1 -6 074966.0514906.73 1 0.67811-0.58035-0.09131-0.36245-0.72925 0.72925
-1 6 057921.59 1812.20 1-0.99777 0.91251 0.04822 0.40644 0.04605-0.04605
-1 6 071130.5714127.14 1-0.69463 0.60969 0.10497 0.34901-0.71166 0.71166
1 -6 112369.55 641.17 1 0.99934-0.91291-0.03564-0.40028-0.00679 0.07971
-1 6 -111930.79 269.74 1 0.75709-0.84415 0.28562 0.15013-0.58755 0.51464
-1 6 -112359.89 775.68 1-0.99815 0.91210 0.04274 0.39318 0.04311-0.11602
-1 6 -117367.47 651.60 1-0.71872 0.63327-0.02527 0.46051-0.69483 0.62200
1 -6 2 2903.12 559.85 1 0.99932-0.91224-0.03642-0.38072-0.00533 0.15116
1 -6 2 2145.97 612.68 1 0.67776-0.57964-0.31737-0.09888-0.66325 0.80884
-1 6 -2 2630.77 492.18 1-0.99746 0.91062 0.05237 0.36481 0.04826-0.19407
1 -6 2 2366.62 342.93 1-0.82427 0.91188-0.50552 0.08850-0.25498 0.40079
-1 6 -2 3193.84 559.13 1-0.73048 0.64352-0.14304 0.55977-0.66778 0.52203
1 -6 333045.81 1766.78 1 0.99898-0.91126-0.04405-0.35432 0.00885 0.20988
-1 6 -330255.78 1024.46 1-0.99397 0.90635 0.08693 0.31151 0.06672-0.28543
1 -6 330379.75 912.59 1-0.73703 0.82530-0.60155 0.20340-0.30806 0.52678
-1 6 -336090.56 1241.94 1-0.73119 0.64365-0.24252 0.64044-0.63759 0.41897
1 -6 4 7601.89 1471.96 1 0.99795-0.90957-0.05595-0.32364 0.03103 0.26062
1 -6 412425.43 1106.76 1 0.62821-0.52973-0.56334 0.18459-0.53664 0.82783
-1 6 -411354.88 923.97 1-0.98012 0.89156 0.16618 0.21298 0.10837-0.39968
1 -6 4 6922.51 1172.83 1-0.55316 0.64249-0.73855 0.35904-0.38541 0.67697
-1 6 -4 7266.51 1299.40 1-0.72573 0.63760-0.32365 0.70275-0.60708 0.31558
1 -6 511130.58 1196.05 1 0.99577-0.90675-0.07070-0.29012 0.05858 0.30598
1 -6 512098.77 921.62 1 0.58201-0.48335-0.67560 0.31560-0.45256 0.81655
1 -6 5 9322.14 524.75 1-0.11521 0.20734-0.87646 0.51508-0.46747 0.83168
1 -6 5 9565.33 530.57 1 0.89907-0.81065-0.37813 0.01757-0.22062 0.58525
-1 6 -510944.04 817.43 1-0.71770 0.62811-0.38769 0.74809-0.57843 0.21405
1 -6 632092.42 2116.51 1 0.99202-0.90262-0.08764-0.25434 0.09054 0.34723
1 -6 641441.83 2621.41 1 0.52349-0.42465-0.77261 0.43136-0.35920 0.79598
-1 6 -644228.12 2850.59 1-0.70886 0.61862-0.43519 0.77680-0.55508 0.11782
1 -6 7 8377.36 1112.24 1 0.98652-0.89654-0.10586-0.21736 0.12478 0.38596
1 -6 711168.16 792.70 1 0.45559-0.35657-0.85115 0.52865-0.26072 0.77031
-1 6 -7 7994.76 616.13 1-0.70115 0.61027-0.46891 0.79173-0.53712 0.02698
1 -6 8 1143.11 497.74 1 0.97896-0.88840-0.12515-0.17932 0.16112 0.42257
1 -6 8 1262.38 595.45 1 0.38136-0.28208-0.91032 0.60663-0.16086 0.74325
-1 6 -8 1248.40 484.89 1-0.69545 0.60392-0.49088 0.79490-0.52476-0.05825
1 -6 9 2922.08 697.83 1 0.96915-0.87801-0.14523-0.14049 0.19912 0.45754
1 -6 9 2831.40 486.00 1 0.30357-0.20411-0.95075 0.66582-0.06246 0.71764
-1 6 -9 2728.45 678.95 1-0.69212 0.59995-0.50280 0.78802-0.51782-0.13806
1 -6 1077283.7321191.07 1 0.95687-0.86516-0.16593-0.10104 0.23842 0.49120
1 -6 1039616.94 4673.27 1 0.22415-0.12429-0.97398 0.70855 0.03330 0.69461
-1 6 -1045827.6612566.08 1-0.69121 0.59839-0.50598 0.77241-0.51594-0.21282
1 -6 11 218.34 190.35 1 0.14466-0.04460-0.98166 0.73499 0.12412 0.67659
-1 6 -11 215.08 178.28 1-0.69253 0.59907-0.50138 0.74902-0.51866-0.28298
-1 6 -12 1134.25 384.47 1-0.92487 0.83128 0.20620 0.02297-0.31951-0.55537
-1 6 -12 1527.58 485.18 1-0.69580 0.60169-0.48959 0.71843-0.52550-0.34901
1 -5 -9 205.17 296.54 1 0.58466-0.48781 0.32141-0.86832-0.74488 0.08971
-1 5 9 315.90 209.80 1-0.93196 0.85052 0.31158 0.23589 0.18537 0.47006
1 -5 -8 1276.99 634.64 1 0.58049-0.48345 0.33226-0.86043-0.74338 0.16100
-1 5 8 2317.38 892.42 1-0.95032 0.86812 0.26616 0.26254 0.16138 0.42122
-1 5 8 1031.53 408.23 1-0.03224-0.04862 0.94581-0.41928-0.32310 0.90655
1 -5 -7 952.27 660.85 1 0.57943-0.48222 0.33496-0.84437-0.74299 0.23341
-1 5 7 5192.34 838.88 1-0.12955 0.04759 0.90469-0.39656-0.40587 0.91677
1 -5 -6 886.30 634.54 1 0.58200-0.48460 0.32837-0.81903-0.74393 0.30715
-1 5 6 4001.19 599.69 1-0.97724 0.89352 0.17836 0.31281 0.11484 0.32211
-1 5 6 2431.36 778.07 1-0.23097 0.14833 0.84304-0.35341-0.48572 0.92363
1 -5 -5 340.48 349.97 1 0.58862-0.49105 0.31087-0.78278-0.74624 0.38225
-1 5 5 6960.99 762.81 1-0.98632 0.90185 0.13640 0.33599 0.09252 0.27160
-1 5 5 3529.66 304.21 1-0.33211 0.24997 0.75903-0.28755-0.55996 0.92456
1 -5 -4 8309.92 730.90 1 0.59958-0.50183 0.28034-0.73349-0.74960 0.45841
-1 5 4 9137.22 1011.94 1-0.99272 0.90780 0.09662 0.35723 0.07189 0.21971
-1 5 4 9104.72 689.58 1-0.43201 0.34931 0.65102-0.19815-0.62412 0.91581
1 -5 -3 2829.25 768.99 1 0.61480-0.51687 0.23410-0.66849-0.75313 0.53474
-1 5 3 1820.68 459.02 1-0.99694 0.91123 0.05865 0.37646 0.05162 0.16708
-1 5 3 1116.74 285.34 1-0.52599 0.44125 0.51761-0.08347-0.67484 0.89348
1 -5 -215668.96 278.03 1 0.99928-0.91208-0.02319-0.39327-0.02990-0.11592
-1 5 214954.19 138.09 1-0.37260 0.28468 0.44880-0.03309-0.81224 0.95804
1 -5 -219087.14 678.52 1 0.63346-0.53535 0.16910-0.58475-0.75506 0.60947
-1 5 214805.65 706.20 1-0.99917 0.91268 0.02363 0.39274 0.03289 0.11291
-1 5 216660.65 470.04 1-0.60722 0.52143 0.36453 0.05116-0.70596 0.85175
1 -5 -1 7391.45 1356.53 1 0.99229-0.90444 0.02615-0.42385-0.12108 0.04816
-1 5 1 5256.55 659.85 1 0.31056-0.39880 0.43876-0.04155-0.84322 0.91609
1 -5 -110966.86 716.03 1 0.65356-0.55527 0.08255-0.47944-0.75235 0.67955
-1 5 1 7116.12 1139.53 1-0.99984 0.91256-0.00736 0.40499 0.01628 0.05661
-1 5 1 7762.20 381.77 1-0.66908 0.58270 0.20037 0.19656-0.71566 0.78855
1 -5 064102.74 588.56 1 0.99086-0.90236 0.03162-0.41054-0.13113 0.13113
-1 5 061423.39 1070.87 1-0.99946 0.91140-0.03261 0.41151 0.00274-0.00274
-1 5 068727.82 738.42 1-0.70918 0.62145 0.03487 0.34344-0.70415 0.70415
1 -5 1 194.53 97.91 1 0.99290-0.90375 0.02369-0.38383-0.11654 0.18946
-1 5 -1 115.14 76.84 1 0.77524-0.86453 0.27559 0.08415-0.56836 0.49547
1 -5 1 79.73 427.51 1 0.68193-0.58328-0.15808-0.20130-0.71412 0.78692
-1 5 -1 41.15 131.10 1-0.99876 0.90991-0.04923 0.40938-0.00618-0.06672
1 -5 1 -219.74 107.01 1-0.85856 0.94815-0.45862 0.09860-0.22920 0.30211
-1 5 -1 -358.94 294.98 1-0.72911 0.64009-0.11860 0.47842-0.67403 0.60116
1 -5 2 197.71 117.57 1 0.99584-0.90604 0.00960-0.35097-0.09060 0.23643
-1 5 -2 304.47 103.45 1 0.84369-0.93365 0.22841 0.11258-0.48580 0.34003
1 -5 2 481.15 336.78 1 0.67883-0.58001-0.30443-0.03619-0.66820 0.81380
-1 5 -2 248.09 95.00 1-0.99862 0.90899-0.05181 0.39322-0.00756-0.13824
1 -5 2 178.46 102.96 1-0.79466 0.88492-0.54133 0.20016-0.27470 0.42051
-1 5 -2 324.61 276.22 1-0.73092 0.64131-0.25006 0.59106-0.63499 0.48924
1 -5 316867.59 1369.26 1 0.99826-0.90781-0.00783-0.31476-0.05837 0.27712
-1 5 -310914.18 597.50 1-0.99957 0.90915-0.02870 0.35137 0.00483-0.22354
1 -5 310476.54 218.31 1-0.65904 0.74993-0.66818 0.34576-0.34524 0.56395
-1 5 -314102.41 469.54 1-0.72220 0.63132-0.35733 0.67959-0.59222 0.37359
1 -5 4277693.446471.08 1 0.61571-0.51653-0.59851 0.29539-0.51250 0.80369
1 -5 466139.12 340.28 1-0.34230 0.43474-0.83079 0.52703-0.43887 0.73022
1 -5 5 1104.78 313.60 1 0.99870-0.90696-0.04807-0.23696 0.01634 0.34823
1 -5 5 502.36 421.72 1 0.55612-0.45676-0.72294 0.43856-0.40997 0.77396
1 -5 5 498.74 91.49 1 0.51596-0.42461-0.75291 0.46892-0.40852 0.77447
1 -5 5 494.20 91.00 1 0.87385-0.78245-0.42112 0.13630-0.24298 0.60761
-1 5 -5 1508.45 391.91 1-0.69310 0.60093-0.49935 0.78403-0.51985 0.15546
1 -5 612889.72 1347.00 1 0.99595-0.90355-0.06972-0.19654 0.05675 0.38073
-1 5 -614681.57 1048.08 1-0.68015 0.58733-0.54145 0.80733-0.49418 0.05691
1 -5 7 -1.28 303.02 1 0.99078-0.89807-0.09225-0.15522 0.09921 0.41153
1 -5 7 3723.97 770.38 1 0.40230-0.30251-0.89591 0.64909-0.18838 0.69796
-1 5 -7 1055.86 443.84 1-0.67053 0.57690-0.56891 0.81611-0.47614-0.03371
1 -5 8 3756.36 542.19 1 0.98317-0.88989-0.11498-0.11374 0.14194 0.44175
1 -5 8 3062.57 1049.09 1 0.31784-0.21787-0.94475 0.71668-0.08010 0.66248
-1 5 -8 3557.87 505.68 1-0.66450 0.57023-0.58466 0.81306-0.46539-0.11730
1 -5 9 1988.13 639.49 1 0.97291-0.87906-0.13800-0.07197 0.18542 0.47124
-1 5 -9 603.44 426.76 1-0.66208 0.56717-0.59074 0.80033-0.46115-0.19437
1 -5 10 1588.11 659.94 1 0.95986-0.86542-0.16123-0.02998 0.22949 0.50013
1 -5 10 852.51 317.53 1 0.14929-0.04875-0.98161 0.79168 0.11895 0.60897
-1 5 -10 968.63 404.58 1-0.66294 0.56738-0.58861 0.77939-0.46264-0.26572
1 -5 11 1230.09 413.84 1 0.06865 0.03124-0.97572 0.80473 0.20797 0.59280
-1 5 -11 1423.32 520.02 1-0.66662 0.57043-0.57924 0.75122-0.46913-0.33207
-1 5 -12 1210.21 496.14 1-0.92543 0.82914 0.20558-0.05220-0.31829-0.55659
-1 5 -12 726.05 359.52 1-0.67265 0.57596-0.56297 0.71608-0.48020-0.39431
1 -4 -10 214.56 202.46 1 0.55187-0.45449 0.40070-0.89074-0.73135 0.00337
1 -4 -10 2522.89 716.89 1 0.91783-0.83639-0.34188-0.14883-0.20172-0.52753
1 -4 -9 267.54 172.07 1 0.54235-0.44480 0.42147-0.89276-0.72677 0.07160
-1 4 9 668.44 276.51 1-0.94130 0.85712 0.28943 0.18233 0.17368 0.48175
-1 4 9 114.47 82.98 1 0.12547-0.20842 0.97578-0.50575-0.17915 0.83711
1 -4 -8 280.61 188.93 1 0.53582-0.43809 0.43524-0.88778-0.72349 0.14111
-1 4 8 1196.85 622.37 1-0.95960 0.87466 0.23966 0.21333 0.14736 0.43525
1 -4 -7 989.78 427.96 1 0.53294-0.43502 0.44121-0.87499-0.72201 0.21242
-1 4 7 9894.81 1330.94 1-0.97422 0.88852 0.19028 0.24394 0.12117 0.38860
-1 4 7 6713.06 1025.85 1-0.06984-0.01483 0.93204-0.49972-0.35554 0.86605
1 -4 -6 2015.13 447.41 1 0.87040-0.78311 0.20642-0.62180-0.44696 0.00963
1 -4 -6 2192.87 734.12 1-0.03390 0.12124 0.47191-0.88769-0.88099 0.44418
1 -4 -6 807.60 277.30 1 0.53447-0.43637 0.43806-0.85309-0.72280 0.28601
-1 4 6 7854.70 1109.00 1-0.98537 0.89891 0.14136 0.27409 0.09516 0.34178
-1 4 6 1957.12 544.48 1-0.17519 0.08950 0.87944-0.46553-0.44258 0.88049
1 -4 -5 4525.52 990.30 1 0.92258-0.83462 0.15409-0.55071-0.35367-0.01077
1 -4 -5 3139.96 530.30 1 0.15959-0.07117 0.46088-0.85802-0.87299 0.50865
1 -4 -5 3474.09 625.45 1 0.54126-0.44299 0.42380-0.82007-0.72623 0.36225
-1 4 5 4748.69 659.28 1-0.99316 0.90622 0.09334 0.30348 0.07014 0.29437
-1 4 5 3081.85 564.83 1-0.28753 0.20115 0.79947-0.40406-0.52741 0.89233
1 -4 -4 3863.52 743.85 1 0.98032-0.89193 0.06193-0.43998-0.18743-0.10420
1 -4 -4 5332.24 899.50 1 0.45935-0.37089 0.40532-0.78325-0.79037 0.49895
1 -4 -4 5308.72 990.77 1 0.55417-0.45572 0.39554-0.77306-0.73241 0.44122
-1 4 4 5032.96 995.43 1-0.99795 0.91023 0.04566 0.33241 0.04468 0.24693
-1 4 4 4889.57 872.34 1-0.40100 0.31495 0.68770-0.31051-0.60518 0.89687
1 -4 -3 2334.68 297.50 1 0.74344-0.65409 0.29340-0.65271-0.60100 0.38225
1 -4 -3 3824.56 695.34 1 0.57375-0.47513 0.34927-0.70804-0.74081 0.52242
-1 4 3 2209.50 409.04 1-0.99980 0.91129-0.00109 0.36043 0.01964 0.19906
-1 4 3 2495.72 377.78 1-0.51274 0.42496 0.53879-0.18029-0.66842 0.88707
1 -4 -3 2445.20 371.88 1-0.71657 0.80557-0.01012-0.34879-0.69743 0.47894
1 -4 -2 8722.14 206.06 1 0.86648-0.77650 0.20982-0.55015-0.45297 0.30719
-1 4 2 7962.37 176.81 1-0.42757 0.33744 0.43885-0.09818-0.79030 0.93620
1 -4 -210305.43 458.59 1 0.59979-0.50098 0.27976-0.61977-0.74965 0.60406
-1 4 212428.06 643.20 1-0.99890 0.90960-0.04662 0.38722-0.00477 0.15058
-1 4 2 9615.07 373.66 1-0.61076 0.52204 0.35658-0.01651-0.70697 0.85276
1 -4 -2 9714.30 348.97 1-0.72902 0.81893-0.11718-0.22335-0.67438 0.52863
1 -4 -1 263.56 114.09 1 0.91881-0.82843 0.15811-0.47992-0.36162 0.28871
-1 4 1 702.01 92.59 1 0.25544-0.34633 0.44821-0.12666-0.85665 0.92951
1 -4 -1 1185.93 292.84 1 0.63024-0.53125 0.18113-0.50239-0.75497 0.68217
-1 4 1 1021.34 254.47 1-0.99550 0.90541-0.09041 0.41227-0.02832 0.10122
-1 4 1 968.74 318.68 1-0.68269 0.59267 0.15230 0.16910-0.71465 0.78748
1 -4 -1 712.55 207.20 1-0.73117 0.82168-0.24316-0.07856-0.63737 0.56450
1 -4 036602.71 904.56 1 0.94869-0.85765 0.11978-0.42285-0.29260 0.29260
-1 4 040400.25 902.55 1 0.61929-0.71087 0.35251-0.04950-0.70157 0.70157
1 -4 041841.11 1044.62 1 0.65996-0.56080 0.04883-0.35134-0.74970 0.74970
-1 4 033608.92 836.65 1 0.57149-0.67066 0.35484-0.05233-0.73991 0.73991
-1 4 036507.48 1058.09 1-0.98978 0.89849-0.13273 0.43591-0.05192 0.05192
1 -4 038125.82 906.02 1-0.87696 0.96854-0.43039 0.12739-0.21374 0.21374
-1 4 037936.03 921.64 1-0.72197 0.63145-0.05106 0.35372-0.69002 0.69002
1 -4 040823.14 955.78 1-0.71855 0.81008-0.38238 0.07947-0.58090 0.58090
1 -4 1 2153.15 305.40 1 0.96876-0.87705 0.08658-0.37090-0.23238 0.30530
-1 4 -1 2110.38 146.90 1 0.77863-0.87061 0.27350 0.01054-0.56473 0.49184
1 -4 1 1191.89 409.19 1 0.67991-0.58057-0.11631-0.16744-0.72400 0.79680
-1 4 -1 3219.04 252.44 1 0.62658-0.72592 0.19434 0.08941-0.75473 0.68193
-1 4 -1 2549.32 304.88 1-0.98283 0.89086-0.16987 0.45427-0.07194-0.00097
1 -4 1 2091.89 171.79 1-0.82866 0.92088-0.49987 0.21561-0.25187 0.32478
-1 4 -1 2286.18 223.70 1-0.73144 0.63975-0.23415 0.51825-0.64043 0.56756
1 -4 1 2454.59 179.70 1-0.68717 0.77934-0.51952 0.23540-0.50781 0.58069
1 -4 215289.57 973.55 1 0.98269-0.89032 0.05598-0.32155-0.17655 0.32237
-1 4 -211376.23 364.08 1 0.84991-0.94256 0.22351 0.04177-0.47717 0.33139
-1 4 -212125.29 524.39 1 0.66329-0.76281 0.02944 0.23555-0.74778 0.60218
-1 4 -213117.41 579.56 1-0.97588 0.88323-0.19973 0.46535-0.08807-0.05776
1 -4 214098.80 400.27 1-0.72241 0.81529-0.61521 0.34977-0.31565 0.46146
-1 4 -213227.11 460.41 1-0.71866 0.62584-0.38173 0.64706-0.58120 0.43545
1 -4 210278.18 328.54 1-0.63840 0.73139-0.64396 0.37849-0.42160 0.56727
1 -4 321146.64 1237.93 1 0.99200-0.89883 0.02732-0.27413-0.12323 0.34198
-1 4 -315508.80 442.87 1 0.88357-0.97690 0.19458 0.05194-0.42595 0.20728
-1 4 -317012.32 593.95 1 0.68042-0.78012-0.12478 0.37103-0.72211 0.50372
-1 4 -314254.36 388.85 1-0.97194 0.87862-0.21464 0.46148-0.09613-0.12262
1 -4 314268.43 322.65 1-0.47240 0.56621-0.78051 0.53376-0.40942 0.62808
-1 4 -312915.45 444.72 1-0.69542 0.60196-0.49100 0.73754-0.52469 0.30606
1 -4 413663.87 1017.48 1 0.99744-0.90362-0.00078-0.22724-0.07140 0.36306
-1 4 -410166.05 316.41 1-0.97877 0.88478-0.18794 0.41601-0.08170-0.20998
1 -4 4 9593.51 212.70 1 0.11115-0.01613-0.87661 0.64888-0.46818 0.76071
-1 4 -411547.89 445.42 1-0.67097 0.57670-0.56773 0.79559-0.47693 0.18558
1 -4 5 325.85 140.59 1 0.99938-0.90492-0.02822-0.18103-0.02058 0.38515
1 -4 5 2393.74 419.78 1 0.50950-0.40944-0.79121 0.58246-0.33821 0.70220
-1 4 -5 603.17 288.54 1-0.64997 0.55507-0.61924 0.82829-0.44052 0.07634
1 -4 6 1827.96 423.91 1 0.99804-0.90292-0.05515-0.13532 0.02954 0.40794
1 -4 6 2676.39 564.43 1 0.41791-0.31762-0.88406 0.69411-0.20921 0.64600
-1 4 -6 1837.51 372.69 1-0.63451 0.53896-0.65180 0.84204-0.41538-0.02164
1 -4 7 2343.77 538.24 1 0.99341-0.89799-0.08200-0.08972 0.07998 0.43075
1 -4 7 1816.06 402.32 1 0.32327-0.22279-0.94231 0.77111-0.08685 0.59644
-1 4 -7 1694.23 368.35 1-0.62490 0.52871-0.67026 0.84169-0.40030-0.10955
1 -4 834221.14 2335.61 1 0.98567-0.88967-0.10827-0.04470 0.12930 0.45439
1 -4 829627.07 1084.23 1 0.23036-0.12953-0.97275 0.82081 0.02603 0.55630
-1 4 -830357.11 1116.97 1-0.62069 0.52387-0.67796 0.83059-0.39382-0.18886
1 -4 9 -111.76 300.55 1 0.97476-0.87818-0.13426 0.00003 0.17834 0.47832
1 -4 9 681.37 264.34 1 0.14164-0.04062-0.98167 0.84849 0.12749 0.52764
-1 4 -9 337.81 236.70 1-0.62116 0.52370-0.67711 0.81093-0.39454-0.26098
1 -4 10 1338.09 618.62 1 0.96061-0.86345-0.16002 0.04454 0.22718 0.50245
1 -4 10 800.01 273.46 1 0.05827 0.04235-0.97397 0.85975 0.21903 0.50894
-1 4 -10 566.75 210.57 1-0.62552 0.52742-0.66909 0.78411-0.40127-0.32709
1 -4 11 2943.69 1784.69 1-0.02115 0.12205-0.95322 0.85781 0.30152 0.49925
-1 4 -11 3503.79 2106.20 1-0.63305 0.53431-0.65469 0.75090-0.41306-0.38814
-1 4 -12 385.31 219.42 1-0.92298 0.82399 0.20830-0.13073-0.32358-0.55130
-1 4 -12 173.52 152.40 1-0.64307 0.54369-0.63426 0.71166-0.42914-0.44489
1 -3 -11 798.14 304.67 1 0.51857-0.42067 0.46991-0.90308-0.71432-0.08644
1 -3 -11 2680.78 794.95 1 0.89689-0.81333-0.38209-0.05166-0.22268-0.57949
1 -3 -10 21.85 204.13 1 0.50272-0.40464 0.49977-0.91419-0.70533-0.02264
1 -3 -9 698.94 284.37 1 0.48930-0.39105 0.52374-0.91940-0.69733 0.04215
-1 3 9 4194.36 621.70 1-0.94863 0.86171 0.27068 0.12537 0.16377 0.49166
-1 3 9 2936.92 580.11 1 0.20180-0.28832 0.97386-0.57965-0.10418 0.76214
1 -3 -8 313.59 130.14 1-0.46943 0.55873 0.43024-0.80788-0.77104 0.18741
1 -3 -8 1466.20 583.60 1 0.47896-0.38052 0.54146-0.91837-0.69094 0.10856
-1 3 8 336.58 177.42 1-0.96708 0.87940 0.21585 0.16144 0.13474 0.44787
-1 3 8 501.10 147.17 1 0.11433-0.20134 0.97514-0.59945-0.18981 0.77466
1 -3 -7 7127.99 637.38 1-0.46301 0.55290 0.43164-0.79049-0.77414 0.26346
1 -3 -721864.30 2151.44 1 0.47250-0.37389 0.55221-0.91036-0.68687 0.17729
-1 3 716836.04 2529.34 1-0.98137 0.89292 0.16062 0.19789 0.10541 0.40436
-1 3 7 5449.23 724.24 1 0.01600-0.10377 0.95976-0.60315-0.28033 0.79084
1 -3 -6 318.75 110.47 1 0.97103-0.88122 0.08217-0.42194-0.22436-0.21309
1 -3 -6 372.05 133.08 1-0.42895 0.51942 0.43859-0.77865-0.78970 0.35198
1 -3 -6 218.04 589.45 1 0.47100-0.37221 0.55468-0.89408-0.68591 0.24913
-1 3 6 309.86 139.54 1-0.09091 0.00242 0.92321-0.58509-0.37337 0.81095
1 -3 -5 4538.63 829.03 1 0.99475-0.90406 0.01530-0.33654-0.10111-0.26346
1 -3 -5 4101.14 705.70 1-0.34861 0.43949 0.45240-0.77368-0.82084 0.45634
1 -3 -5 6892.62 1286.40 1 0.47580-0.37683 0.54675-0.86740-0.68896 0.32497
-1 3 5 5347.52 1059.63 1-0.99774 0.90800 0.04859 0.27245 0.04624 0.31826
-1 3 5 3539.62 672.15 1-0.20951 0.12007 0.85779-0.53811-0.46935 0.83427
1 -3 -5 4343.06 766.82 1-0.65294 0.74282 0.24957-0.57032-0.71510 0.35063
1 -3 -4 58.06 49.29 1 0.99357-0.90222-0.08140-0.22104 0.07864-0.37030
1 -3 -4 84.08 57.90 1-0.19141 0.28300 0.46825-0.77062-0.86261 0.57100
1 -3 -4 408.20 199.01 1 0.48859-0.38944 0.52498-0.82688-0.69689 0.40570
-1 3 4 366.20 130.47 1-0.99984 0.90931-0.00894 0.31125 0.01543 0.27617
-1 3 4 329.86 123.83 1-0.34025 0.25084 0.75128-0.44976-0.56551 0.85719
1 -3 -4 434.86 199.62 1-0.67417 0.76465 0.18348-0.48545-0.71541 0.42383
1 -3 -3 7894.85 213.55 1 0.08996 0.00225 0.46632-0.74983-0.88002 0.66162
-1 3 3 8762.52 201.36 1-0.90268 0.81067 0.22915 0.05468-0.36421 0.58294
-1 3 311872.95 629.68 1-0.99756 0.90624-0.06790 0.35146-0.01621 0.23492
-1 3 310228.10 361.67 1-0.47840 0.38758 0.58979-0.30691-0.65059 0.86924
1 -3 -3 9263.37 314.95 1-0.70036 0.79215 0.07944-0.36268-0.70934 0.49085
1 -3 -220722.06 474.23 1 0.45442-0.36179 0.40668-0.67136-0.79253 0.64681
-1 3 219224.63 430.66 1-0.51675 0.42394 0.41905-0.15415-0.74656 0.89247
-1 3 217587.36 451.03 1 0.38535-0.47932 0.67426-0.41057-0.62997 0.77567
-1 3 220872.64 839.89 1-0.99026 0.89760-0.12979 0.39472-0.05033 0.19618
1 -3 -220655.89 571.47 1-0.89715 0.99008-0.39629 0.13154-0.19508 0.04928
-1 3 221929.95 577.70 1-0.60600 0.51433 0.36725-0.10281-0.70561 0.85140
1 -3 -219203.11 495.03 1-0.72321 0.81551-0.06203-0.20246-0.68783 0.54217
1 -3 -158989.19 1267.09 1 0.71927-0.62580 0.30647-0.55249-0.62347 0.55055
-1 3 154087.22 1152.24 1 0.13716-0.23071 0.46319-0.21731-0.87557 0.94844
1 -3 -165215.89 1489.79 1 0.59008-0.49039 0.30693-0.55257-0.74672 0.67392
-1 3 161023.18 1395.53 1-0.97735 0.88402-0.19383 0.43998-0.08488 0.15780
1 -3 -157186.08 1294.44 1-0.88076 0.97433-0.42425 0.17825-0.21037 0.13747
-1 3 161595.25 1365.94 1-0.69599 0.60318 0.09911 0.14662-0.71117 0.78400
1 -3 -155236.14 1219.57 1-0.73130 0.82447-0.23918-0.00680-0.63873 0.56586
1 -3 031799.51 427.52 1 0.85376-0.75975 0.22041-0.44752-0.47169 0.47169
-1 3 035074.53 450.71 1 0.57132-0.66544 0.36980-0.14264-0.73268 0.73268
1 -3 033608.83 600.37 1 0.63935-0.53949 0.14599-0.37287-0.75492 0.75492
-1 3 033936.63 504.94 1 0.56011-0.65998 0.38195-0.15507-0.73510 0.73510
-1 3 029728.46 840.70 1-0.95715 0.86315-0.26257 0.48995-0.12209 0.12209
1 -3 030018.15 438.96 1-0.84194 0.93615-0.48217 0.25492-0.24214 0.24214
-1 3 033651.52 515.44 1-0.73142 0.63766-0.16892 0.39610-0.66066 0.66066
1 -3 121928.59 761.56 1 0.92172-0.82725 0.15477-0.36332-0.35562 0.42853
-1 3 -116654.59 326.25 1 0.76258-0.85754 0.28240-0.07390-0.58198 0.50906
-1 3 -118888.68 379.54 1 0.63058-0.73062 0.17987 0.02825-0.75498 0.68219
-1 3 -117363.81 451.40 1-0.92639 0.83171-0.33912 0.54772-0.16369 0.09077
1 -3 116877.07 305.77 1-0.75294 0.84782-0.58600 0.37755-0.29943 0.37233
-1 3 -117020.24 381.03 1-0.71738 0.62264-0.38964 0.59804-0.57751 0.50464
1 -3 118551.36 401.32 1-0.65916 0.75406-0.59789 0.38939-0.45609 0.52892
1 -3 216155.18 677.59 1 0.95911-0.86397 0.10363-0.29344-0.26336 0.40918
-1 3 -215231.16 332.87 1 0.84489-0.94024 0.22747-0.03789-0.48416 0.33838
1 -3 217480.58 469.04 1 0.67695-0.57673-0.32618 0.13680-0.65979 0.80539
-1 3 -215618.35 410.57 1 0.67249-0.77271-0.03527 0.22465-0.73925 0.59366
-1 3 -215557.75 292.23 1-0.87683 0.78134-0.43061 0.62038-0.21386 0.06805
1 -3 214492.67 244.73 1-0.53904 0.63477-0.74655 0.55680-0.38997 0.53575
-1 3 -213079.28 372.49 1-0.67897 0.58358-0.54496 0.73456-0.49194 0.34618
1 -3 215839.52 317.45 1-0.58642 0.68195-0.73370 0.54401-0.34318 0.48885
1 -3 3 990.95 259.78 1 0.98087-0.88507 0.06059-0.23165-0.18498 0.40371
-1 3 -3 380.25 132.62 1 0.88100-0.97703 0.19695-0.02612-0.43015 0.21149
1 -3 3 1212.53 409.27 1 0.62648-0.52608-0.56848 0.39786-0.53322 0.75162
-1 3 -3 836.48 423.22 1 0.68240-0.78280-0.23135 0.40197-0.69339 0.47500
-1 3 -3 419.32 78.03 1-0.78958 0.69345-0.54711 0.71806-0.27789 0.05918
1 -3 3 907.45 76.29 1-0.04757 0.14514-0.88080 0.70948-0.47108 0.68961
-1 3 -3 306.68 233.72 1-0.63793 0.54176-0.64492 0.81581-0.42084 0.20233
1 -3 3 576.34 96.09 1-0.50344 0.60009-0.83280 0.66220-0.23016 0.44874
1 -3 459680.05 1068.30 1 0.67407-0.57739-0.64611 0.49376-0.35797 0.65023
1 -3 5 693.21 360.27 1 0.99863-0.90144-0.01187-0.12159-0.05089 0.41547
1 -3 5 4259.28 560.64 1 0.42490-0.32414-0.87844 0.74532-0.21860 0.58259
-1 3 -5 6257.58 837.35 1 0.64873-0.74949-0.49264 0.62576-0.58003 0.21604
-1 3 -5 643.23 259.06 1-0.98446 0.88692 0.14593-0.01266 0.09760-0.46173
-1 3 -5 4171.61 571.65 1-0.58097 0.48352-0.74157 0.87485-0.33544-0.02873
1 -3 674693.6214896.26 1 0.99896-0.90112-0.04448-0.07021 0.00964 0.42784
1 -3 683251.8516520.89 1 0.31396-0.21298-0.94644 0.83211-0.07529 0.51208
-1 3 -697769.0119400.22 1 0.62863-0.72956-0.56209 0.67645-0.53747 0.10068
-1 3 -658846.00 1646.73 1-0.98533 0.88730-0.15760 0.27232-0.06532-0.37220
-1 3 -664667.26 1796.07 1-0.02356-0.07659-0.88136 0.99645-0.47184 0.03479
-1 3 -673154.3114519.51 1-0.56751 0.46864-0.76083 0.87486-0.31473-0.12240
1 -3 710358.22 1265.66 1 0.99485-0.89636-0.07549-0.02042 0.06755 0.44284
1 -3 710256.78 780.00 1 0.21023-0.10891-0.97639 0.88120 0.04952 0.46002
-1 3 -7 8983.98 590.97 1-0.93516 0.83645-0.31946 0.41541-0.15299-0.35745
-1 3 -7 8799.38 499.99 1 0.15347-0.25445-0.87130 0.96600-0.46612-0.04580
-1 3 -7 9119.87 618.61 1-0.56200 0.46239-0.76798 0.86316-0.30716-0.20283
1 -3 8 2560.20 372.44 1 0.98657-0.88785-0.10570 0.02846 0.12446 0.45924
1 -3 8 3164.14 367.64 1 0.11578-0.01427-0.98093 0.90449 0.15609 0.42624
-1 3 -8 1632.37 372.08 1-0.87871 0.77938-0.42757 0.50488-0.21219-0.37102
-1 3 -8 1740.81 393.36 1 0.24157-0.34360-0.85494 0.93062-0.45902-0.12603
-1 3 -8 2016.23 529.35 1-0.56300 0.46265-0.76670 0.84302-0.30852-0.27433
1 -3 913660.90 1720.98 1 0.97457-0.87527-0.13465 0.07617 0.17908 0.47758
1 -3 910605.59 1209.54 1 0.03047 0.07089-0.96819 0.91073 0.24833 0.40685
-1 3 -9 8873.61 636.47 1 0.27401-0.37708-0.84705 0.90370-0.45541-0.20277
-1 3 -911348.46 896.90 1-0.56909 0.46801-0.75873 0.81620-0.31692-0.33879
1 -3 10 2849.37 529.13 1 0.95883-0.85895-0.16287 0.12314 0.23261 0.49702
1 -3 10 2189.38 761.86 1-0.04822 0.14987-0.94317 0.90452 0.32877 0.39920
-1 3 -10 3854.48 602.41 1-0.57878 0.47813-0.74468 0.78393-0.33234-0.39602
-1 3 -11 -73.29 195.23 1-0.94009 0.83904 0.18807-0.16750-0.28435-0.51762
1 -3 11 123.46 131.90 1-0.12162 0.22327-0.90828 0.88870 0.40028 0.40044
-1 3 -11 683.02 286.98 1-0.59184 0.49055-0.72563 0.74607-0.35095-0.45024
-1 3 -12 5754.47 1387.30 1-0.91689 0.81520 0.21486-0.21310-0.33635-0.53853
-1 3 -12 4642.84 1107.95 1-0.60721 0.50529-0.70129 0.70292-0.37346-0.50057
1 -2 -11 2041.87 740.01 1 0.46431-0.36572 0.56552-0.92306-0.68160-0.11916
1 -2 -11 78.98 155.35 1 0.89951-0.81297-0.37733 0.01931-0.22020-0.58197
1 -2 -10 1497.38 605.27 1 0.44335-0.34457 0.59803-0.93681-0.66767-0.06029
1 -2 -9 8491.79 1075.76 1-0.60921 0.70060 0.39213-0.71279-0.68926 0.03268
1 -2 -9 6935.43 914.50 1 0.42450-0.32555 0.62549-0.94552-0.65464-0.00053
-1 2 9 6646.96 1254.40 1-0.95382 0.86415 0.25651 0.06383 0.15627 0.49915
1 -2 -9 6868.13 868.56 1-0.29003 0.38240-0.95689 0.63708 0.01534-0.66924
1 -2 -8 151.47 112.52 1-0.62838 0.72035 0.38560-0.68747-0.67560 0.09197
1 -2 -8 521.55 320.09 1 0.40753-0.31645 0.64521-0.94648-0.64623 0.06343
-1 2 8 290.31 143.82 1-0.97277 0.88234 0.19574 0.10584 0.12407 0.45853
-1 2 8 78.92 97.48 1 0.21742-0.30800 0.97206-0.67219-0.08841 0.67326
1 -2 -7 591.72 205.67 1-0.63637 0.72893 0.38277-0.66585-0.66971 0.15903
1 -2 -7 711.33 237.44 1 0.39485-0.30294 0.66204-0.94450-0.63700 0.12705
-1 2 7 487.38 215.53 1-0.98687 0.89569 0.13343 0.14937 0.09094 0.41883
-1 2 7 43.33 106.92 1 0.13334-0.22442 0.97610-0.69476-0.17158 0.68332
1 -2 -640210.32 2212.11 1 0.99376-0.90099 0.01997-0.28420-0.10970-0.32778
1 -2 -632562.03 1782.00 1-0.62907 0.72222 0.38536-0.64965-0.67510 0.23737
1 -2 -630557.12 1696.61 1 0.38699-0.29425 0.67218-0.93581-0.63119 0.19409
-1 2 634118.19 2041.19 1-0.99595 0.90419 0.06925 0.19475 0.05728 0.38013
-1 2 624589.05 1446.83 1 0.03422-0.12579 0.96395-0.70154-0.26385 0.70143
1 -2 -629245.29 1600.08 1-0.56887 0.66092 0.44212-0.70537-0.69347 0.25617
1 -2 -5 2672.91 374.83 1-0.59781 0.69154 0.39585-0.64135-0.69707 0.33230
1 -2 -5 2687.17 407.69 1 0.38568-0.29211 0.67385-0.91865-0.63021 0.26596
-1 2 5 2617.40 446.21 1-0.99977 0.90722 0.00203 0.24323 0.02132 0.34319
-1 2 5 2515.67 417.41 1-0.08131-0.01098 0.92733-0.68342-0.36528 0.72993
1 -2 -5 1930.18 284.54 1-0.58736 0.68018 0.40682-0.65193-0.69963 0.33516
1 -2 -433818.53 750.59 1 0.97759-0.88308-0.12823-0.09827 0.16694-0.45880
-1 2 438210.52 1121.03 1-0.99746 0.90413-0.06908 0.29561-0.01685 0.30846
-1 2 438232.62 740.49 1-0.22196 0.12879 0.84935-0.62389-0.47888 0.77082
1 -2 -433021.25 666.22 1-0.61889 0.71230 0.33783-0.56417-0.70911 0.41753
1 -2 -357530.45 1231.67 1-0.36547 0.46032 0.44990-0.65779-0.81486 0.59616
-1 2 358256.01 1240.00 1-0.89109 0.79638 0.23988-0.03185-0.38522 0.60394
1 -2 -354089.96 1463.22 1-0.20991 0.31019-0.85067 0.64287 0.48196-0.70034
-1 2 363164.31 1420.33 1-0.98741 0.89273-0.14656 0.35448-0.05937 0.27813
-1 2 362841.50 1351.29 1-0.39299 0.29966 0.69669-0.48948-0.60014 0.81890
1 -2 -357861.21 1249.12 1-0.66530 0.75930 0.21245-0.42002-0.71570 0.49701
1 -2 -2163624.0 1604.97 1-0.86857 0.96412-0.44356 0.25457-0.22095 0.07514
1 -2 -2164858.9 1537.47 1-0.71413 0.80922 0.00581-0.19464-0.69998 0.55432
1 -2 -166695.78 678.15 1 0.35965-0.26360 0.42971-0.59991-0.82824 0.75538
-1 2 169410.25 821.89 1-0.93092 0.83490-0.32913 0.49949-0.15825 0.23117
1 -2 -168069.67 782.51 1-0.83397 0.93017-0.49290 0.32265-0.24804 0.17513
-1 2 166949.61 727.02 1-0.71013 0.61453 0.02959 0.14048-0.70344 0.77627
1 -2 -169931.67 749.89 1-0.72999 0.82582-0.26978 0.09951-0.62795 0.55508
-1 2 0118476.1 1148.11 1 0.46486-0.56166 0.40379-0.25235-0.78793 0.78793
-1 2 0119161.8 1166.79 1 0.52469-0.62525 0.45789-0.30663-0.71765 0.71765
-1 2 0117192.5 1217.54 1-0.86632 0.76948-0.44701 0.59852-0.22284 0.22284
1 -2 0117072.3 1191.23 1-0.75156 0.84843-0.58739 0.43593-0.30020 0.30020
-1 2 0118001.4 1193.87 1-0.72256 0.62588-0.35464 0.50610-0.59340 0.59340
1 -2 1 2378.44 244.93 1 0.84283-0.74545 0.22907-0.36172-0.48697 0.55986
-1 2 -1 3076.42 221.09 1 0.71805-0.81565 0.30710-0.17436-0.62456 0.55164
1 -2 1 3284.88 300.74 1 0.67082-0.57008-0.02179-0.11070-0.74129 0.81409
-1 2 -1 2714.35 223.25 1 0.62846-0.72920 0.18762-0.05512-0.75487 0.68207
-1 2 -1 2586.21 229.75 1-0.74632 0.64882-0.59257 0.72528-0.30307 0.23016
1 -2 1 2382.27 180.39 1-0.55119 0.64883-0.73968 0.60693-0.38606 0.45895
-1 2 -1 2967.48 222.06 1-0.65567 0.55823-0.60621 0.73894-0.45011 0.37727
1 -2 1 3108.63 195.92 1-0.58399 0.68143-0.73724 0.60451-0.33972 0.41256
1 -2 2211211.9 2093.38 1 0.92395-0.82605 0.15215-0.26620-0.35093 0.49675
-1 2 -2210899.5 2046.11 1 0.82285-0.92090 0.24399-0.13010-0.51319 0.36741
-1 2 -2211893.5 1921.70 1-0.51491 0.41661-0.75956 0.87356-0.39740 0.25162
1 -2 2225465.9 2022.23 1-0.10054 0.19963-0.87775 0.76354-0.46844 0.61412
-1 2 -2225382.0 2110.32 1-0.58215 0.48407-0.73990 0.85382-0.33710 0.19143
1 -2 3 4798.87 561.79 1 0.96572-0.86715 0.09222-0.18752-0.24265 0.46138
-1 2 -3 4037.58 213.14 1 0.86680-0.96552 0.20954-0.11442-0.45248 0.23382
1 -2 3 5872.08 353.67 1 0.56071-0.45962-0.71511 0.62012-0.41737 0.63576
-1 2 -3 6072.24 317.54 1 0.66916-0.77025-0.38989 0.48488-0.63262 0.41422
-1 2 -3 3642.43 153.06 1-0.14973 0.05050-0.87260 0.96785-0.46491 0.24639
1 -2 3 3943.88 119.65 1 0.52654-0.42797-0.74713 0.65265-0.40563 0.62520
-1 2 -3 3730.34 264.10 1-0.52880 0.42966-0.80702 0.90190-0.26280 0.04423
1 -2 3 3446.70 158.16 1-0.37486 0.47414-0.92383 0.82938-0.07750 0.29546
1 -2 475744.14 1692.12 1 0.98743-0.88817 0.04301-0.11947-0.15204 0.44370
-1 2 -466434.07 1490.08 1 0.88490-0.98429 0.19334-0.11698-0.42374 0.13218
1 -2 476405.96 1661.62 1 0.41323-0.31192-0.88772 0.81150-0.20293 0.49413
-1 2 -463784.04 1353.28 1 0.19164-0.29226-0.86511 0.94092-0.46352 0.17099
1 -2 466433.04 1406.04 1 0.88372-0.78424-0.40497 0.32859-0.23459 0.52629
1 -2 5124438.0 2351.37 1 0.99734-0.89743-0.00003-0.05765-0.07279 0.43736
1 -2 5110530.1 2016.57 1 0.27509-0.17359-0.96101 0.90355-0.02774 0.39173
-1 2 -5130022.9 2378.53 1 0.59167-0.69313-0.65560 0.71309-0.46914 0.10515
-1 2 -5125106.5 2340.88 1-0.48067 0.38005-0.85339 0.91055-0.20166-0.16261
1 -2 6 9278.65 1159.02 1 0.99925-0.89868-0.03870-0.00020-0.00110 0.43859
1 -2 6 7398.01 1301.56 1 0.15853-0.05673-0.98136 0.94291 0.10858 0.32817
-1 2 -610601.08 373.89 1 0.56618-0.66781-0.70551 0.74425-0.42624-0.01053
-1 2 -6 7454.39 512.75 1-0.99884 0.89765-0.04768 0.08678-0.00534-0.43206
-1 2 -6 7336.45 1243.67 1 0.50009-0.60149-0.76130 0.79843-0.41269-0.02645
-1 2 -610631.62 388.62 1-0.47656 0.37519-0.85687 0.89518-0.19658-0.24055
1 -2 710142.92 643.78 1 0.06131 0.04051-0.97451 0.95501 0.21580 0.29378
-1 2 -710832.25 735.61 1-0.98033 0.87891-0.18125 0.20141-0.07809-0.43235
-1 2 -712651.21 741.10 1 0.54268-0.64503-0.73799 0.75600-0.40106-0.11127
-1 2 -713264.89 819.88 1-0.48084 0.37873-0.85325 0.87270-0.20187-0.30812
1 -2 8 2608.64 492.89 1 0.98571-0.88427-0.10815 0.10667 0.12908 0.45462
1 -2 8 2436.14 269.06 1-0.02258 0.12469-0.95273 0.95204 0.30297 0.27941
-1 2 -8 1351.11 364.96 1-0.94831 0.84623-0.28700 0.28838-0.13535-0.44801
-1 2 -8 3233.65 256.42 1 0.55297-0.65626-0.73196 0.73086-0.39804-0.18748
-1 2 -8 2421.70 289.78 1-0.49116 0.38831-0.84419 0.84479-0.21470-0.36815
1 -2 9 2066.88 701.97 1 0.97191-0.86989-0.13998 0.15725 0.18916 0.46749
1 -2 9 1355.32 445.47 1-0.09709 0.19911-0.92123 0.93958 0.37670 0.27843
-1 2 -9 1437.84 442.09 1 0.54253-0.64676-0.73808 0.71786-0.40110-0.25761
-1 2 -9 1269.67 427.56 1-0.50587 0.40229-0.83047 0.81221-0.23325-0.42246
1 -2 10 549.60 297.15 1 0.95383-0.85123-0.17054 0.20657 0.24721 0.48242
-1 2 -10 695.76 326.35 1-0.52382 0.41949-0.81234 0.77523-0.25631-0.47226
-1 2 -11 503.31 216.73 1-0.93243 0.82869 0.19748-0.25273-0.30258-0.49939
1 -2 11 231.25 146.08 1-0.22616 0.32846-0.83810 0.89415 0.49642 0.30430
-1 2 -11 604.32 288.12 1-0.54415 0.43909-0.78979 0.73382-0.28306-0.51836
-1 2 -12 586.07 301.28 1-0.90606 0.80167 0.22587-0.29992-0.35781-0.51707
-1 2 -12 749.95 299.55 1-0.56622 0.46042-0.76252 0.68769-0.31296-0.56132
1 -1 -11 755.33 314.58 1 0.40034-0.30965 0.65483-0.93723-0.64102-0.16032
1 -1 -11 218.55 140.88 1 0.89790-0.80838-0.38027 0.09799-0.22173-0.58044
1 -1 -10 256.55 203.14 1-0.67795 0.77104 0.36651-0.63008-0.63721-0.09211
1 -1 -10 10.29 136.52 1 0.37273-0.28122 0.68997-0.95354-0.62048-0.10800
-1 1 10 159.70 128.71 1-0.93080 0.83915 0.31419-0.05078 0.18675 0.54151
1 -1 -9 7624.60 595.13 1-0.70528 0.79899 0.35501-0.59980-0.61362-0.04277
1 -1 -9 4779.81 1093.03 1 0.34654-0.25420 0.72081-0.96556-0.60027-0.05536
-1 1 9 4969.37 1266.74 1-0.95653 0.86412 0.24876-0.00411 0.15217 0.50326
1 -1 -9 5163.97 1166.99 1-0.38851 0.48308-0.91673 0.67232-0.09299-0.56089
1 -1 -8 865.47 396.09 1-0.72612 0.82045 0.34559-0.57160-0.59440 0.01093
1 -1 -8 430.53 236.60 1 0.32220-0.22903 0.74748-0.97341-0.58090-0.00189
-1 1 8 628.23 268.39 1-0.97660 0.88343 0.18094 0.04492 0.11621 0.46639
1 -1 -8 272.52 154.27 1-0.33286 0.42801-0.94246 0.71683-0.03083-0.55040
1 -1 -7 565.21 286.81 1-0.73955 0.83450 0.33918-0.54642-0.58139 0.07086
1 -1 -7 10.57 157.59 1 0.30031-0.20631 0.76993-0.97704-0.56303 0.05308
-1 1 7 322.52 147.80 1-0.99077 0.89700 0.11004 0.09692 0.07904 0.43127
1 -1 -7 121.16 85.67 1-0.45894 0.55342 0.61645-0.82274-0.63980 0.12962
1 -1 -7 116.75 110.29 1-0.27174 0.36747-0.96174 0.75489 0.03464-0.54323
1 -1 -611042.96 833.64 1 0.99886-0.90336-0.01489-0.17354-0.04531-0.39217
1 -1 -613839.09 499.75 1-0.74351 0.83909 0.33723-0.52570-0.57745 0.13985
1 -1 -612446.65 526.34 1 0.28182-0.18699 0.78784-0.97612-0.54761 0.11051
-1 1 611268.36 833.36 1-0.99865 0.90409 0.03448 0.15375 0.03869 0.39872
-1 1 610947.69 501.40 1 0.20487-0.30001 0.97355-0.78655-0.10110 0.53974
1 -1 -610795.52 385.74 1-0.45211 0.54720 0.62546-0.81309-0.63590 0.19861
1 -1 -5 4743.93 703.86 1 0.99546-0.89931-0.07239-0.09726 0.06176-0.42633
1 -1 -5 7307.57 1245.74 1-0.73363 0.82982 0.34204-0.51172-0.58719 0.22252
1 -1 -5 5272.29 678.15 1 0.26818-0.17252 0.80044-0.96990-0.53606 0.17182
-1 1 5 6781.83 1181.22 1-0.99886 0.90351-0.04731 0.21680-0.00515 0.36966
-1 1 5 5094.59 669.87 1 0.12042-0.21606 0.97552-0.80705-0.18399 0.54952
1 -1 -5 6015.90 763.12 1-0.45945 0.55514 0.61577-0.78473-0.64008 0.27567
1 -1 -479778.93 1477.18 1-0.70021 0.79703 0.35722-0.50813-0.61813 0.32640
1 -1 -477063.07 1447.01 1-0.01012 0.10994-0.95688 0.80608 0.29029-0.58149
1 -1 -481805.79 1508.44 1 0.26183-0.16535 0.80613-0.95677-0.53064 0.23924
-1 1 481280.07 1647.78 1-0.98879 0.89208-0.13872 0.28962-0.05514 0.34683
1 -1 -480856.95 1516.11 1-0.84788 0.94478-0.47394 0.32321-0.23761-0.05399
-1 1 478606.38 1419.19 1 0.00622-0.10233 0.95727-0.80756-0.28910 0.58082
1 -1 -478130.72 1417.56 1-0.49099 0.58729 0.57170-0.72199-0.65732 0.36579
1 -1 -3191387.0 3988.88 1-0.61957 0.71714 0.38865-0.52079-0.68196 0.46310
-1 1 3185394.9 3864.06 1-0.89961 0.80220 0.23207-0.09984-0.36992 0.58864
1 -1 -3212423.8 4430.12 1 0.26709-0.16978 0.80142-0.93324-0.53513 0.31659
-1 1 3187019.2 3934.16 1-0.96366 0.86628-0.24278 0.37490-0.11137 0.33013
1 -1 -3214951.7 4507.26 1-0.83531 0.93285-0.49113 0.35914-0.24706 0.02835
-1 1 3185165.8 3838.55 1-0.16355 0.06665 0.88626-0.75503-0.43333 0.65229
1 -1 -3181122.5 3760.76 1-0.56448 0.66139 0.45039-0.58202-0.69173 0.47308
-1 1 2677669.813993.17 1-0.71622 0.61815 0.35014-0.23678-0.60367 0.74953
-1 1 2662739.513705.95 1-0.91263 0.81445-0.36735 0.48059-0.17929 0.32509
1 -1 -2725197.114997.76 1-0.79924 0.89742-0.53602 0.42278-0.27180 0.12599
-1 1 2734495.015146.56 1-0.45426 0.35675 0.62265-0.50969-0.63713 0.78290
1 -1 -169019.39 692.90 1 0.35351-0.25455 0.71283-0.80699-0.60572 0.53287
-1 1 166593.14 820.49 1-0.81269 0.71387-0.51997 0.61447-0.26295 0.33585
1 -1 -164113.25 775.72 1-0.71200 0.81087-0.62457 0.53009-0.32087 0.24796
-1 1 010179.70 253.57 1-0.61259 0.51310-0.70158 0.77731-0.36401 0.36401
1 -1 010058.82 220.08 1-0.50371 0.60326-0.76532 0.68957-0.40069 0.40069
1 -1 125157.69 385.07 1 0.72000-0.61978 0.30608-0.36307-0.62281 0.69573
-1 1 -121525.26 295.88 1-0.24932 0.14898-0.85548 0.91248-0.45385 0.38102
1 -1 122043.12 297.79 1-0.06610 0.16671-0.88001 0.82291-0.47031 0.54315
-1 1 -123085.74 320.00 1-0.45935 0.35919-0.87072 0.92759-0.17557 0.10272
1 -1 121240.75 281.15 1-0.37384 0.47417-0.92434 0.86773-0.07635 0.14900
1 -1 2313357.0 6521.73 1 0.87531-0.77456 0.20210-0.24028-0.43930 0.58507
-1 1 -2275279.6 2506.62 1 0.77108-0.87183 0.27813-0.23995-0.57276 0.42698
-1 1 -2294178.6 2631.07 1 0.18252-0.28385-0.86671 0.90461-0.46421 0.31794
1 -1 2303819.8 6287.70 1 0.48210-0.38143-0.77039 0.73271-0.41720 0.56359
1 -1 2287297.1 2591.33 1-0.26271 0.36362-0.96386 0.92603 0.04409 0.10121
1 -1 318177.00 557.69 1 0.94793-0.84661 0.12089-0.14042-0.29461 0.51334
-1 1 -318922.21 350.82 1 0.83359-0.93501 0.23612-0.21669-0.49937 0.28070
1 -1 317913.49 261.21 1 0.33960-0.23778-0.93442 0.91506-0.10734 0.32574
-1 1 -318526.68 296.18 1 0.47439-0.57600-0.77416 0.79272-0.41907 0.19949
1 -1 316888.38 248.82 1 0.81150-0.70991-0.50837 0.48896-0.28811 0.50689
1 -1 4106373.0 2442.70 1 0.98204-0.88005 0.05765-0.05844-0.17961 0.47126
-1 1 -492321.75 1984.82 1 0.85909-0.96118 0.21604-0.21538-0.46398 0.17242
1 -1 486484.97 1849.81 1 0.16144-0.05935-0.98124 0.98078 0.10530 0.18586
-1 1 -485911.60 1813.90 1-0.94501 0.84274 0.28012-0.27949 0.16876-0.46006
-1 1 -485377.22 1814.07 1 0.61260-0.71537-0.69234 0.69304-0.38128 0.08902
1 -1 5 6280.03 414.24 1 0.99647-0.89384 0.00583 0.01226-0.08363 0.44821
1 -1 5 4347.97 167.30 1 0.04452 0.05777-0.97131 0.98977 0.23358 0.13040
-1 1 -5 5542.19 407.27 1-0.99107 0.88786 0.10807-0.12600 0.07799-0.44251
-1 1 -5 5214.29 231.32 1 0.67490-0.77867-0.64544 0.62737-0.35763-0.00768
-1 1 -5 4367.18 216.22 1-0.35027 0.24763-0.93531 0.91680-0.05000-0.31327
1 -1 6 500.22 222.39 1 0.99922-0.89594-0.03923 0.07611-0.00010 0.43759
1 -1 6 18.70 79.78 1-0.04203 0.14460-0.94560 0.98287 0.32257 0.11421
-1 1 -6 322.85 144.76 1 0.46119-0.56353-0.84567 0.80878-0.26856-0.16821
-1 1 -6 86.72 69.17 1-0.99967 0.89567-0.02445-0.01221 0.00711-0.44453
-1 1 -6 229.18 179.64 1 0.69837-0.80315-0.62565 0.58881-0.34760-0.09078
-1 1 -6 192.82 125.42 1-0.36463 0.26142-0.92880 0.89152-0.06600-0.36992
1 -1 714280.50 988.56 1 0.99390-0.89031-0.07987 0.13539 0.07599 0.43474
1 -1 712961.84 773.85 1-0.11263 0.21501-0.91317 0.96947 0.39168 0.11786
-1 1 -721653.97 1257.46 1 0.46120-0.56372-0.84566 0.79002-0.26857-0.24100
-1 1 -710463.94 901.19 1-0.98962 0.88551-0.13372 0.07809-0.05245-0.45799
-1 1 -715259.40 902.22 1 0.70038-0.80617-0.62390 0.56827-0.34670-0.16474
-1 1 -712716.60 764.13 1-0.38433 0.28054-0.91896 0.86290-0.08823-0.42034
1 -1 8 329.58 165.25 1 0.98244-0.87828-0.11682 0.19109 0.14541 0.43829
1 -1 8 234.04 115.02 1-0.17325 0.27577-0.87673 0.95188 0.44867 0.13367
-1 1 -8 -38.37 225.30 1 0.68860-0.79540-0.63404 0.55964-0.35186-0.23265
-1 1 -8 322.05 204.46 1-0.40762 0.30325-0.90588 0.83103-0.11497-0.46627
1 -1 913462.08 1110.05 1 0.96577-0.86103-0.15132 0.24434 0.21066 0.44600
1 -1 9 9780.55 735.62 1-0.22808 0.33074-0.83657 0.93056 0.49811 0.15702
-1 1 -910740.50 826.91 1 0.66649-0.77430-0.65223 0.55905-0.36107-0.29650
-1 1 -911799.03 919.22 1-0.43339 0.32845-0.88943 0.79581-0.14517-0.50872
-1 1 -1011195.32 1062.50 1 0.27857-0.38662 0.79089-0.90377-0.54487-0.18361
-1 1 -1012789.96 1221.41 1 0.63549-0.74431-0.67599 0.56402-0.37306-0.35757
-1 1 -1014242.79 1361.20 1-0.46183 0.35501-0.86879 0.75596-0.17858-0.54998
-1 1 -11 963.26 366.99 1-0.91926 0.81282 0.21234-0.34339-0.33145-0.47052
-1 1 -11 702.63 304.92 1-0.49068 0.38312-0.84462 0.71293-0.21410-0.58732
-1 1 -1211199.81 2608.95 1-0.88862 0.78154 0.24208-0.39194-0.38952-0.48535
-1 1 -12 5582.72 1326.66 1-0.52038 0.41207-0.81595 0.66540-0.25184-0.62243
1 0 -12 1167.55 386.67 1 0.36400-0.27206 0.70051-0.92638-0.61382-0.26037
1 0 -11 2408.57 1460.57 1-0.71100 0.80617 0.35248-0.55903-0.60845-0.19380
1 0 -11 785.48 269.79 1 0.32866-0.23589 0.74059-0.94764-0.58609-0.21525
1 0 -11 1834.72 1105.34 1 0.89011-0.79761-0.39406 0.18752-0.22891-0.57326
1 0 -10 651.68 265.61 1-0.74136 0.83715 0.33829-0.52606-0.57959-0.14973
1 0 -10 379.66 160.34 1 0.29362-0.20002 0.77652-0.96475-0.55748-0.17100
1 0 -10 413.63 152.04 1-0.51960 0.61412-0.81675 0.62819-0.25084-0.47772
1 0 -9 51.82 146.20 1-0.76673 0.86315 0.32533-0.49432-0.55341-0.10298
1 0 -9 389.36 204.72 1 0.25894-0.16451 0.80869-0.97810-0.52816-0.12748
-1 0 9 313.95 168.38 1-0.95595 0.86080 0.25044-0.08150 0.15306 0.50237
1 0 -9 60.16 109.89 1-0.48531 0.58057-0.84938 0.67967-0.20741-0.44829
1 0 -8 5151.03 330.76 1-0.78705 0.88408 0.31413-0.46435-0.53090-0.05255
-1 0 8 5785.93 378.68 1-0.22680 0.12593-0.83759 0.98835 0.49699 0.08535
-1 0 8 7251.04 878.14 1-0.97825 0.88234 0.17417-0.02400 0.11261 0.46999
1 0 -8 5109.25 277.93 1-0.45176 0.54776-0.87647 0.72562-0.16642-0.41643
1 0 -7 7472.19 583.57 1-0.80184 0.89950 0.30546-0.43690-0.51355 0.00302
-1 0 7 7564.60 1001.63 1-0.19326 0.09224-0.86290 0.99482 0.46695 0.04259
-1 0 7 6813.30 883.35 1-0.99332 0.89673 0.09211 0.03907 0.06948 0.44083
1 0 -7 5137.75 1035.65 1-0.30325 0.40111 0.78522-0.91555-0.53986 0.02941
1 0 -7 6566.55 424.13 1-0.42000 0.51792-0.89825 0.76679-0.12939-0.37919
1 0 -6 9441.33 374.96 1-0.80998 0.90826 0.30049-0.41315-0.50361 0.06601
-1 0 6 6832.33 1124.81 1-0.99977 0.90240 0.00153 0.11091 0.02105 0.41636
1 0 -6 7440.39 209.93 1-0.26426 0.36216 0.81825-0.92928-0.51051 0.07260
1 0 -6 8648.16 236.22 1-0.39042 0.48892-0.91570 0.80302-0.09517-0.34075
1 0 -5 319.55 131.50 1 0.99289-0.89352-0.08419-0.00956 0.08409-0.44890
1 0 -5 -33.92 158.06 1-0.80905 0.90795 0.30106-0.39495-0.50476 0.14010
-1 0 5 -24.96 72.53 1-0.12838 0.02707-0.90448 0.99871 0.40671-0.04275
-1 0 5 -81.69 111.71 1-0.99427 0.89611-0.10128 0.19499-0.03417 0.39869
1 0 -5 373.07 127.75 1-0.78654 0.88553-0.55051 0.45677-0.27978-0.08474
1 0 -5 126.79 47.39 1-0.22787 0.32646 0.84523-0.93775-0.48337 0.11845
1 0 -5 79.43 63.27 1-0.36552 0.46459-0.92838 0.83448-0.06699-0.29627
1 0 -441904.79 999.43 1 0.96991-0.86996-0.14382 0.06881 0.19643-0.48828
1 0 -444002.26 1005.85 1-0.79373 0.89325 0.31027-0.38538-0.52317 0.23144
-1 0 452461.21 1296.18 1-0.09778-0.00366-0.92088 0.99627 0.37736-0.08619
1 0 -452877.98 1296.93 1 0.14036-0.03912-0.98167 0.90663 0.12892-0.42009
-1 0 444074.26 1014.68 1-0.96963 0.87023-0.22289 0.29799-0.10060 0.39228
1 0 -447135.47 1064.60 1-0.77034 0.86995-0.56811 0.49311-0.28951-0.00210
1 0 -445449.19 966.33 1-0.19551 0.29478 0.86691-0.94093-0.45851 0.16657
1 0 -452470.33 1115.19 1-0.35095 0.45060-0.93501 0.85989-0.05075-0.23986
1 0 -3747225.115438.64 1-0.75153 0.85167 0.33323-0.38956-0.56934 0.35054
-1 0 3625529.212947.54 1-0.06897-0.03213-0.93444 0.99086 0.34935-0.13095
1 0 -3695533.114401.30 1 0.10914-0.00771-0.98050 0.92423 0.16337-0.38175
1 0 -3615119.012681.66 1-0.36628 0.46651-0.92802 0.87168-0.06785-0.15010
1 0 -2673498.613905.50 1-0.65062 0.75139 0.37712-0.41468-0.65913 0.51327
-1 0 2640581.813230.73 1-0.04503-0.05635-0.94444 0.98205 0.32557-0.17997
1 0 -112244.39 215.16 1-0.41189 0.51325 0.44215-0.46106-0.79677 0.72387
-1 0 111975.01 183.13 1-0.53247 0.43104 0.41496-0.39617-0.73774 0.81070
-1 0 110689.32 185.40 1-0.03115-0.07050-0.94969 0.96849 0.31163-0.23883
1 0 -111936.20 277.98 1 0.05662 0.04503-0.97367 0.95487 0.22079-0.29358
1 0 -111574.98 198.79 1-0.38201 0.48345-0.81749 0.79874-0.43100 0.35816
-1 0 110836.47 118.22 1-0.36333 0.26218 0.72833-0.70971-0.58095 0.65388
1 0 0 825.20 96.04 1 0.05106 0.05106 0.46886-0.46886-0.88179 0.88179
-1 0 0 841.00 71.13 1-0.05106-0.05106 0.47211-0.47211-0.88005 0.88005
-1 0 0 1351.32 185.74 1-0.05096-0.05096-0.94207 0.94207 0.33150-0.33150
1 0 0 1079.60 143.80 1 0.05096 0.05096-0.97261 0.97261 0.22678-0.22678
-1 0 0 1097.26 98.24 1-0.05107-0.05107-0.88067 0.88067-0.47095 0.47095
1 0 0 1036.25 87.53 1 0.05107 0.05107-0.87986 0.87986-0.47247 0.47247
1 0 0 956.13 164.75 1 0.05103 0.05103 0.96729-0.96729-0.24847 0.24847
-1 0 0 926.22 128.08 1-0.05103-0.05103 0.93925-0.93925-0.33941 0.33941
1 0 114570.95 257.92 1 0.54077-0.43787 0.38045-0.36169-0.75021 0.82307
-1 0 -114425.81 254.95 1 0.41711-0.52001 0.41642-0.43518-0.80784 0.73498
-1 0 -112819.76 233.52 1 0.38397-0.48673-0.81283 0.79371-0.43802 0.36483
1 0 113626.37 207.86 1 0.51154-0.40878-0.75528 0.77440-0.40970 0.48289
1 0 112190.41 341.62 1 0.06888 0.03390 0.97027-0.95177-0.23198 0.30491
1 0 2624234.412862.60 1-0.20842 0.31073-0.85179 0.88949 0.48062-0.33503
1 0 2782488.216149.96 1 0.78482-0.68103-0.54009 0.57764-0.30388 0.45000
1 0 2668597.113809.67 1 0.10009 0.00258 0.97398-0.93691-0.20332 0.34954
1 0 3487946.710064.87 1-0.17348 0.27594-0.87658 0.93312 0.44888-0.23050
-1 0 -3596499.612306.53 1 0.26635-0.36886-0.96372 0.90745-0.01722-0.20116
-1 0 -3529721.310952.45 1 0.72620-0.83100-0.60045 0.54412-0.33477 0.11558
1 0 3582831.612059.17 1 0.13500-0.03183 0.97615-0.92055-0.16998 0.38930
1 0 459479.29 1347.63 1 0.97877-0.87402 0.06560 0.00937-0.19414 0.48579
-1 0 -457161.86 1277.25 1 0.80892-0.91371 0.25376-0.32881-0.53031 0.23876
1 0 455163.28 1190.28 1-0.19052 0.29312-0.86485 0.94023 0.46446-0.17329
-1 0 -462734.89 1364.63 1 0.26866-0.37135-0.96302 0.88800-0.01999-0.27119
-1 0 -468776.89 1499.20 1-0.97219 0.86718 0.19787-0.27295 0.12520-0.41651
-1 0 -451214.95 1146.87 1 0.77130-0.87711-0.55500 0.47989-0.31153 0.01927
-1 0 -454254.64 1226.50 1-0.09262-0.01231 0.92246-0.99646-0.37481 0.08309
1 0 5 172.41 62.29 1 0.99683-0.89147 0.00353 0.09034-0.07938 0.44396
-1 0 -5 -54.13 143.88 1 0.82485-0.93031 0.24255-0.33635-0.51066 0.14622
1 0 5 243.32 134.39 1-0.21760 0.32035-0.84480 0.93903 0.48883-0.12486
-1 0 -5 161.64 115.29 1 0.28816-0.39104-0.95658 0.86280-0.04360-0.32038
-1 0 -5 200.40 118.66 1-0.99533 0.88932 0.07516-0.16887 0.06044-0.42495
-1 0 -5 150.29 132.62 1 0.78729-0.89411-0.53730 0.44341-0.30244-0.06287
1 0 5 275.92 110.04 1 0.20905-0.10489 0.97309-0.88043-0.09688 0.46242
-1 0 -611826.23 452.94 1 0.31396-0.41701-0.94644 0.83391-0.07528-0.36150
-1 0 -6 7083.65 1322.20 1-0.99958 0.89278-0.02819-0.08425 0.00511-0.44252
-1 0 -6 7862.70 1342.16 1 0.78726-0.89508-0.53733 0.42466-0.30246-0.13591
1 0 6 9753.59 1967.28 1 0.24690-0.14225 0.96728-0.85609-0.05821 0.49685
1 0 7 423.47 241.97 1 0.99049-0.88418-0.09327 0.22453 0.10111 0.40963
-1 0 -7 3084.90 635.97 1 0.34270-0.44594-0.93283 0.80154-0.11126-0.39832
-1 0 -7 292.05 162.99 1 0.28044-0.38810 0.78913-0.92089-0.54646 0.03651
-1 0 -7 312.14 183.30 1 0.77687-0.88570-0.54894 0.41749-0.30842-0.20302
1 0 8 473.01 202.45 1 0.97520-0.86831-0.13335 0.28336 0.17661 0.40709
-1 0 -8 307.92 150.82 1 0.31455-0.42303 0.75549-0.90607-0.57470-0.00809
-1 0 -8 285.35 273.18 1 0.75867-0.86852-0.56836 0.41814-0.31837-0.26613
-1 0 -8 635.60 308.21 1-0.31955 0.21299-0.94742 0.79718-0.01633-0.56491
1 0 9 1588.23 486.52 1 0.95412-0.84665-0.17011 0.33888 0.24639 0.41027
-1 0 -9 513.59 143.75 1 0.34936-0.45867 0.71760-0.88701-0.60248-0.05316
-1 0 -9 966.22 259.08 1 0.73380-0.84465-0.59322 0.42422-0.33108-0.32649
-1 0 -9 814.77 195.11 1-0.35752 0.25039-0.93209 0.76307-0.05806-0.59583
-1 0 -10 4171.53 289.75 1-0.92889 0.82039 0.20163-0.38968-0.31063-0.41843
-1 0 -10 4242.57 253.29 1 0.38469-0.49483 0.67510-0.86332-0.62948-0.09901
-1 0 -10 4201.58 310.67 1 0.70258-0.81444-0.62197 0.43418-0.34572-0.38491
-1 0 -10 4046.56 278.62 1-0.39544 0.28773-0.91292 0.72512-0.10093-0.62561
-1 0 -11 1453.19 482.87 1-0.89782 0.78867 0.23374-0.44060-0.37320-0.42877
-1 0 -11 1557.35 527.88 1-0.43325 0.32496-0.88952 0.68294-0.14500-0.65419
-1 0 -12 825.71 307.82 1-0.47191 0.36111-0.86073 0.63446-0.19087-0.68340
1 1 -1220328.11 6292.82 1-0.72500 0.82225 0.34611-0.49563-0.59546-0.27972
1 1 -1211049.09 2566.38 1 0.29340-0.19937 0.77674-0.92726-0.55730-0.31689
1 1 -11 2817.25 1699.21 1-0.75676 0.85463 0.33056-0.46130-0.56394-0.23831
1 1 -11 1308.96 411.56 1 0.25111-0.15626 0.81551-0.94721-0.52141-0.27992
1 1 -1011257.18 1106.83 1-0.78408 0.88258 0.31582-0.42778-0.53428-0.19504
-1 -1 1011969.75 1225.49 1-0.21030 0.10906-0.85037 0.96321 0.48231 0.24561
1 1 -10 7546.61 758.94 1 0.91452-0.81818-0.34860 0.23658-0.20523-0.52402
1 1 -1011430.52 1090.12 1-0.58836 0.68641-0.73084 0.61854-0.34596-0.38240
1 1 -911366.04 924.55 1-0.80716 0.90628 0.30223-0.39542-0.50708-0.14930
-1 -1 9 8339.72 723.67 1-0.16681 0.06543-0.88100 0.97498 0.44273 0.21240
-1 -1 910564.66 797.33 1-0.95003 0.85213 0.26694-0.17371 0.16179 0.49364
1 1 -910230.86 764.61 1-0.57010 0.66785-0.75740 0.66342-0.31831-0.33739
1 1 -8 432.26 312.03 1-0.82636 0.92595 0.28946-0.36409-0.48303-0.10022
-1 -1 8 566.84 281.62 1-0.12210 0.02058-0.90801 0.98315 0.40074 0.18160
-1 -1 8 459.68 159.82 1-0.97672 0.87806 0.18047-0.10601 0.11596 0.46664
1 1 -8 719.79 219.52 1-0.55561 0.65410-0.77602 0.70090-0.29846-0.28439
1 1 -716927.15 978.17 1-0.84062 0.94085 0.27975-0.33558-0.46376-0.04658
-1 -1 718329.36 1081.57 1-0.07521-0.02580-0.93164 0.98771 0.35549 0.15409
-1 -1 719628.50 1131.92 1-0.99434 0.89496 0.08386-0.02845 0.06508 0.44523
1 1 -722922.67 1283.38 1-0.68687 0.78723-0.64607 0.59056-0.33286-0.17747
1 1 -713664.35 812.43 1-0.10449 0.20476 0.91689-0.97070-0.38520-0.12568
1 1 -718524.48 1036.21 1-0.54755 0.64678-0.78579 0.72952-0.28760-0.22239
1 1 -6 254.21 145.71 1-0.84966 0.95053 0.27329-0.31032-0.45098 0.01353
-1 -1 6 141.02 78.53 1-0.02635-0.07493-0.95141 0.98867 0.30679 0.12999
-1 -1 6 251.78 150.62 1-0.99959 0.89941-0.02811 0.06478 0.00515 0.43225
1 1 -6 239.18 127.03 1-0.68247 0.78346-0.64967 0.61291-0.33488-0.10254
1 1 -6 75.27 42.95 1-0.02103 0.12188 0.94942-0.98473-0.31328-0.12429
1 1 -6 107.40 101.16 1-0.54950 0.64948-0.78345 0.74604-0.29022-0.14691
1 1 -5 6855.23 271.00 1-0.85193 0.95345 0.27163-0.28985-0.44768 0.08315
-1 -1 5 5904.03 471.26 1 0.02605-0.12762-0.96712 0.98558 0.25295 0.11103
-1 -1 5 8215.36 383.10 1-0.98406 0.88263-0.16397 0.18205-0.06876 0.43337
1 1 -5 8015.34 272.88 1-0.65591 0.75753-0.67056 0.65255-0.34657-0.01794
1 1 -5 5685.42 224.09 1 0.08341 0.01815 0.97228-0.98908-0.21842-0.14622
1 1 -5 6998.42 219.63 1-0.56746 0.66817-0.76090 0.74234-0.31466-0.04962
1 1 -475962.21 1690.73 1 0.97471-0.87204-0.13437 0.13511 0.17855-0.47040
-1 -1 460132.18 1423.56 1 0.08391-0.18575-0.97788 0.97753 0.19159 0.09959
1 1 -466572.62 1469.01 1 0.30147-0.19956-0.95159 0.95219-0.05987-0.23131
-1 -1 475804.98 1636.12 1-0.92791 0.82580-0.33581 0.33512-0.16189 0.45357
1 1 -464902.76 1395.12 1-0.59098 0.69305-0.71558 0.71633-0.37239 0.08084
1 1 -458054.82 1239.14 1 0.22695-0.12368 0.97071-0.96903-0.07871-0.21370
1 1 -471551.62 1525.05 1-0.61040 0.71229-0.69594 0.69648-0.37823 0.08689
1 1 -314075.62 318.69 1-0.81862 0.92143 0.29450-0.27511-0.49306 0.27434
-1 -1 313227.44 310.67 1 0.15034-0.25244-0.98159 0.96236 0.11777 0.10060
-1 -1 314144.64 279.33 1-0.78170 0.67884-0.55587 0.53638-0.28274 0.50145
1 1 -313236.75 240.45 1-0.44852 0.55125-0.79125 0.81075-0.41562 0.19696
1 1 -314443.83 226.85 1-0.68405 0.78654-0.52949 0.54884-0.50169 0.28306
-1 -1 313044.37 189.23 1-0.43641 0.33399-0.88735 0.86830-0.14876 0.36672
1 1 -2309384.0 6423.00 1-0.75631 0.85978 0.33079-0.29254-0.56441 0.41854
-1 -1 2288444.2 2599.80 1-0.86400 0.76055 0.26248-0.30068-0.42963 0.57545
-1 -1 2292968.3 2674.27 1 0.23258-0.33487-0.97229 0.93430 0.02342 0.12216
-1 -1 2320743.5 6640.05 1-0.45379 0.35040-0.78894 0.75069-0.41429 0.56006
1 1 -2290107.8 2596.15 1-0.16969 0.27292-0.86991 0.90816-0.46309 0.31741
1 1 -2333304.1 6893.93 1-0.73036 0.83359-0.14055 0.17865-0.66843 0.52269
-1 -1 2320061.0 6614.02 1-0.68716 0.58404-0.51955 0.48140-0.50780 0.65355
-1 -1 119839.27 292.78 1-0.71186 0.60777 0.35210-0.40912-0.60767 0.68060
-1 -1 119055.50 267.29 1 0.05935-0.16302-0.87939 0.82228-0.47237 0.54522
1 1 -118850.73 257.32 1 0.23894-0.13517-0.85554 0.91247-0.45929 0.38616
-1 -1 117049.75 241.39 1-0.68089 0.57693 0.15887-0.21578-0.71493 0.78776
-1 -1 013927.03 221.66 1-0.40047 0.29585 0.44418-0.51975-0.80145 0.80145
1 1 013270.23 222.95 1 0.59215-0.48730-0.70749 0.78341-0.38573 0.38573
1 1 011744.04 227.03 1-0.40899 0.51405 0.67854-0.60287-0.61015 0.61015
-1 -1 012287.19 209.90 1-0.49159 0.38679 0.57082-0.64644-0.65764 0.65764
1 1 1100621.5 957.61 1 0.30962-0.20422 0.43893-0.34437-0.84348 0.91634
-1 -1 -1102551.8 964.04 1 0.06895-0.17437 0.46778-0.56228-0.88114 0.80834
-1 -1 -198862.80 968.38 1 0.67219-0.77502-0.36832 0.27394-0.64225 0.56945
1 1 1107546.4 1004.72 1 0.67184-0.56900-0.02990 0.12428-0.74008 0.81288
-1 -1 -1104805.4 1050.84 1 0.68895-0.79477-0.63375 0.53915-0.35171 0.27864
1 1 1102616.4 1013.54 1 0.79602-0.69019-0.52699 0.62150-0.29769 0.37062
1 1 199580.42 982.04 1-0.26081 0.36657 0.82092-0.72670-0.50798 0.58097
-1 -1 -1105329.6 1014.32 1-0.36583 0.26022 0.72576-0.82006-0.58260 0.50968
1 1 2690328.114258.14 1 0.73314-0.62691 0.29908-0.18579-0.61077 0.75661
-1 -1 -2670187.613836.36 1 0.44306-0.54938 0.40974-0.52298-0.79737 0.65165
-1 -1 -2786098.216216.42 1 0.62318-0.72619 0.20624-0.31937-0.75439 0.60879
-1 -1 -2657145.113589.58 1 0.78163-0.88846-0.54367 0.43029-0.30572 0.15959
1 1 2649592.913426.38 1 0.90310-0.79641-0.37069 0.48398-0.21675 0.36260
1 1 2716437.314789.89 1-0.15161 0.25805 0.89299-0.78026-0.42376 0.56973
1 1 3167684.3 3522.95 1 0.91480-0.80795 0.16263-0.03062-0.36971 0.58845
-1 -1 -3155439.0 3260.83 1 0.63060-0.73758 0.34786-0.47991-0.69377 0.47502
-1 -1 -3190079.0 3941.36 1-0.16173 0.05861-0.88429 0.75212 0.43802-0.65640
-1 -1 -3168529.0 3511.21 1 0.50880-0.61199 0.48853-0.62041-0.70884 0.49044
-1 -1 -3160196.1 3379.81 1-0.95898 0.85198 0.24154-0.37356 0.14835-0.36683
1 1 463029.52 1225.47 1 0.97993-0.87242 0.06286 0.08787-0.18914 0.48078
-1 -1 -466765.17 1271.68 1-0.01687-0.08716-0.95467 0.80387 0.29717-0.58837
-1 -1 -459970.30 1201.52 1 0.83743-0.94585-0.47474 0.32390-0.27075-0.02094
1 1 470763.78 1329.08 1 0.00609 0.10193 0.95724-0.80753-0.28922 0.58094
1 1 5 275.05 110.61 1 0.99852-0.89043-0.01056 0.18023-0.05331 0.41789
-1 -1 -5 195.04 146.98 1 0.74888-0.85735 0.29034-0.45992-0.59571 0.23112
-1 -1 -5 3399.31 507.93 1 0.07975-0.18407-0.97734 0.80774 0.19607-0.56006
-1 -1 -5 251.78 133.44 1 0.41833-0.52188 0.63414-0.80354-0.65027 0.28628
-1 -1 -5 170.22 164.28 1 0.83894-0.94822-0.47268 0.30306-0.26969-0.09493
1 1 610496.97 888.36 1 0.99612-0.88739-0.06871 0.25715 0.05486 0.38262
-1 -1 -6 8547.47 1449.96 1 0.75975-0.86896 0.28406-0.47241-0.58487 0.14737
-1 -1 -612072.59 433.29 1 0.15272-0.25654-0.98154 0.79348 0.11511-0.55186
-1 -1 -612075.25 450.05 1 0.41222-0.51595 0.64254-0.83069-0.64591 0.20912
-1 -1 -613074.12 555.75 1 0.83165-0.94179-0.48253 0.29414-0.27478-0.16277
1 1 616425.01 666.03 1 0.12933-0.02110 0.97595-0.78895-0.17544 0.61408
1 1 7 555.40 242.78 1 0.98211-0.87308-0.11766 0.32468 0.14700 0.36373
-1 -1 -7 295.16 209.83 1 0.41822-0.52213 0.63428-0.84118-0.65020 0.14061
-1 -1 -7 634.09 288.76 1 0.81780-0.92880-0.50051 0.29333-0.28405-0.22642
1 1 7 309.70 133.50 1 0.18389-0.07517 0.97533-0.76980-0.12209 0.63384
1 1 8 4793.11 534.55 1 0.96055-0.85094-0.16011 0.38588 0.22736 0.35634
-1 -1 -8 4025.46 398.37 1 0.43175-0.53584 0.61511-0.84076-0.65971 0.07733
-1 -1 -8 3647.82 417.25 1 0.79840-0.91026-0.52420 0.29825-0.29626-0.28714
1 1 8 3121.37 1054.61 1 0.23564-0.12642 0.96932-0.74526-0.06982 0.65467
-1 -1 -9 2444.08 572.27 1-0.93406 0.82351 0.19553-0.44059-0.29881-0.35735
-1 -1 -9 2336.77 562.26 1 0.45023-0.55450 0.58760-0.83200-0.67232 0.01714
-1 -1 -9 3562.64 849.29 1 0.77161-0.88551-0.55467 0.30984-0.31136-0.34621
-1 -1 -9 2233.84 555.47 1-0.28197 0.17264-0.95912 0.71471 0.02387-0.67777
-1 -1 -10 370.62 171.91 1-0.90136 0.79016 0.23041-0.49427-0.36667-0.36239
-1 -1 -10 675.69 373.29 1 0.47212-0.57657 0.55283-0.81599-0.68663-0.04134
-1 -1 -10 266.46 217.45 1 0.74156-0.85646-0.58567 0.32206-0.32722-0.40341
-1 -1 -10 14.21 129.29 1-0.32984 0.21993-0.94363 0.68044-0.02753-0.69901
-1 -1 -11 385.50 206.27 1 0.70601-0.82193-0.61893 0.33654-0.34418-0.45952
-1 -1 -11 189.48 110.51 1-0.37643 0.26594-0.92304 0.64107-0.07927-0.71992
1 2 -12 1400.09 431.81 1-0.75969 0.85964 0.32904-0.40276-0.56088-0.31430
-1 -2 12 897.79 384.66 1-0.22150 0.11989-0.84177 0.91667 0.49229 0.38122
1 2 -11 1668.87 656.13 1-0.78819 0.88877 0.31348-0.36842-0.52959-0.27266
-1 -2 11 327.04 187.72 1-0.17277 0.07102-0.87706 0.93311 0.44823 0.35249
1 2 -10 1002.20 488.00 1-0.81275 0.91395 0.29876-0.33492-0.50017-0.22915
-1 -2 10 899.10 363.17 1-0.12266 0.02076-0.90770 0.94491 0.40127 0.32666
1 2 -10 430.79 202.71 1-0.64299 0.74359-0.63441 0.59788-0.42903-0.29933
1 2 -9 1004.40 412.61 1-0.83389 0.93553 0.28441-0.30204-0.47300-0.18316
-1 -2 9 720.48 291.79 1-0.07027-0.03120-0.93387 0.95198 0.35063 0.30454
-1 -2 9 1091.72 347.38 1-0.93296 0.83232 0.30929-0.29177 0.18416 0.47127
1 2 -9 767.94 272.80 1-0.63509 0.73632-0.65064 0.63292-0.41631-0.23922
1 2 -8 3258.09 309.08 1-0.85085 0.95313 0.27242-0.27125-0.44926-0.13399
-1 -2 8 2581.67 375.92 1-0.01588-0.08586-0.95500 0.95431 0.29617 0.28621
-1 -2 8 2429.41 376.29 1-0.96859 0.86719 0.21070-0.21195 0.13201 0.45060
1 2 -8 2602.67 184.56 1-0.52515 0.62717-0.75414 0.75565-0.39430-0.18879
1 2 -8 2961.89 212.23 1-0.63240 0.73427-0.65596 0.65705-0.41203-0.17065
1 2 -7 9394.45 593.74 1-0.86384 0.96677 0.26261-0.24263-0.42988-0.08046
[truncated: 8,123 more rows]
