# Supplementary material for: Gem-diol and Ketone Crystal-to-crystal Transition Phenomena
Source: Sci Rep. 2017 Oct 18;7:13426. doi: 10.1038/s41598-017-13596-6 (PMC5647396; doi:10.1038/s41598-017-13596-6)
Supplement: Supplementary file 6 — Dataset 1A [file 41598_2017_13596_MOESM6_ESM.csv]

#
# h	k	l	Fc-squared	Fo-squared	sigma(Fo-squared) and status flag
#
data_a
_shelx_title ' A in C2/c'
_shelx_refln_list_code 4
_shelx_F_calc_maximum 204.36
_exptl_crystal_F_000 456.00
_reflns_d_resolution_high 0.7707
loop_
_symmetry_equiv_pos_as_xyz
'x	y	z'
'-x	y	-z+1/2'
'x+1/2	y+1/2	z'
'-x+1/2	y+1/2	-z+1/2'
'-x	-y	-z'
'x	-y	z-1/2'
'-x+1/2	-y+1/2	-z'
'x+1/2	-y+1/2	z-1/2'
_cell_length_a 11.7522
_cell_length_b 8.3925
_cell_length_c 9.0193
_cell_angle_alpha 90.000
_cell_angle_beta 92.413
_cell_angle_gamma 90.000
_shelx_F_squared_multiplier 1.000
loop_
_refln_index_h
_refln_index_k
_refln_index_l
_refln_F_squared_calc
_refln_F_squared_meas
_refln_F_squared_sigma
_refln_observed_status
4 0 0 849.01 940.31 4.46 o
6 0 0 1336.19 1585.54 13.24 o
8 0 0 1041.17 1136.23 13.40 o
10 0 0 3.43 5.43 2.08 o
12 0 0 1471.55 1479.44 31.72 o
14 0 0 411.85 394.92 15.80 o
1 1 0 78.41 46.73 2.81 o
3 1 0 247.71 277.97 1.76 o
5 1 0 29.02 22.14 1.08 o
7 1 0 1413.06 1416.40 11.42 o
9 1 0 293.31 284.19 9.95 o
11 1 0 424.90 438.15 8.69 o
13 1 0 192.25 212.47 5.79 o
15 1 0 15.02 26.10 2.77 o
0 2 0 3459.06 3800.28 19.11 o
2 2 0 3240.37 3277.63 11.82 o
4 2 0 2765.25 2889.45 13.70 o
6 2 0 1728.84 1965.72 16.47 o
8 2 0 234.16 266.93 3.41 o
10 2 0 53.81 62.79 3.29 o
12 2 0 45.50 52.97 2.78 o
14 2 0 40.75 31.71 2.84 o
3 3 0 36.01 35.60 0.67 o
5 3 0 2403.69 2556.26 27.91 o
7 3 0 31.22 31.91 2.20 o
9 3 0 63.53 63.85 2.29 o
11 3 0 67.63 71.59 3.59 o
13 3 0 688.62 689.10 11.74 o
0 4 0 2658.23 2834.34 20.62 o
2 4 0 3576.59 3659.16 36.16 o
4 4 0 1559.96 1843.10 13.62 o
6 4 0 367.38 342.95 13.05 o
8 4 0 398.14 400.49 5.50 o
10 4 0 31.52 30.30 2.30 o
12 4 0 287.33 286.55 7.22 o
14 4 0 0.63 4.99 1.53 o
1 5 0 94.42 84.87 1.52 o
3 5 0 33.84 22.62 1.07 o
5 5 0 446.08 447.69 7.68 o
7 5 0 93.97 97.00 3.32 o
9 5 0 234.19 235.25 4.46 o
11 5 0 67.66 73.51 2.59 o
13 5 0 18.21 25.57 2.76 o
0 6 0 550.99 573.13 9.13 o
2 6 0 477.78 496.01 10.68 o
4 6 0 82.68 87.06 3.12 o
6 6 0 35.76 37.20 2.33 o
8 6 0 137.13 137.48 4.08 o
10 6 0 2.98 8.06 1.44 o
12 6 0 10.04 9.04 3.19 o
1 7 0 3.45 2.00 1.01 o
3 7 0 6.88 9.60 1.11 o
5 7 0 1881.68 1956.88 23.32 o
7 7 0 638.47 634.28 16.96 o
9 7 0 40.48 44.96 2.31 o
11 7 0 76.73 71.39 6.09 o
0 8 0 496.34 517.30 16.12 o
2 8 0 72.50 71.80 2.87 o
4 8 0 240.79 237.39 9.17 o
6 8 0 73.28 72.01 4.57 o
8 8 0 230.03 221.84 9.19 o
10 8 0 4.60 5.94 1.50 o
1 9 0 346.60 356.10 16.27 o
3 9 0 307.25 306.28 6.47 o
5 9 0 2.32 5.49 1.66 o
7 9 0 21.59 8.68 2.72 o
0 10 0 411.76 423.00 14.85 o
2 10 0 287.71 285.45 7.47 o
4 10 0 23.72 24.40 3.11 o
6 10 0 110.22 91.72 8.12 o
-15 1 1 122.42 115.86 7.16 o
-13 1 1 187.83 190.73 4.65 o
-11 1 1 0.04 4.38 1.80 o
-9 1 1 690.42 734.38 11.07 o
-7 1 1 71.95 63.51 1.72 o
-1 1 1 429.88 364.87 1.87 o
1 1 1 7064.59 7556.82 38.77 o
3 1 1 6330.42 -0.29 0.76 o
5 1 1 141.98 67.80 2.18 o
7 1 1 1091.14 1232.02 10.09 o
9 1 1 315.43 336.15 5.20 o
11 1 1 907.66 911.81 16.03 o
13 1 1 53.33 52.78 2.77 o
15 1 1 193.68 183.07 11.51 o
-14 2 1 385.14 373.17 7.69 o
-12 2 1 72.66 78.12 5.23 o
-10 2 1 197.76 208.40 4.47 o
-8 2 1 239.48 248.08 4.44 o
-6 2 1 1409.36 1582.78 14.81 o
-4 2 1 156.35 122.84 1.72 o
-2 2 1 41761.25 42127.11 651.33 o
0 2 1 75.55 92.12 1.00 o
4 2 1 1280.54 1481.31 9.18 o
6 2 1 3130.25 3379.56 23.04 o
8 2 1 12.79 17.02 0.96 o
10 2 1 1685.98 1722.55 18.42 o
12 2 1 218.90 232.20 7.26 o
14 2 1 5.03 7.54 1.47 o
-13 3 1 154.83 155.69 9.06 o
-11 3 1 732.95 754.98 13.90 o
-9 3 1 158.77 157.27 4.16 o
-7 3 1 141.76 165.50 4.01 o
-5 3 1 20.06 28.01 1.14 o
-3 3 1 100.30 145.90 2.12 o
-1 3 1 0.37 4.90 0.67 o
1 3 1 0.67 2.31 0.53 o
3 3 1 84.23 37.71 1.29 o
5 3 1 2857.08 3057.44 34.70 o
7 3 1 5.70 12.08 1.68 o
9 3 1 382.55 382.54 10.04 o
11 3 1 40.38 56.46 2.47 o
13 3 1 153.74 159.26 7.21 o
-14 4 1 83.14 64.32 3.69 o
-12 4 1 30.60 32.06 3.35 o
-10 4 1 200.10 206.34 4.12 o
-8 4 1 154.59 169.02 3.22 o
-6 4 1 168.16 155.31 3.75 o
-4 4 1 740.10 716.98 6.43 o
-2 4 1 106.79 94.31 2.47 o
0 4 1 2086.44 2088.33 20.57 o
2 4 1 79.13 80.18 1.02 o
4 4 1 1026.80 1094.59 9.93 o
6 4 1 187.50 217.01 4.70 o
8 4 1 0.03 4.98 1.29 o
10 4 1 27.69 27.12 1.84 o
12 4 1 45.56 46.81 3.47 o
14 4 1 4.66 8.53 1.83 o
-13 5 1 67.49 73.82 7.23 o
-11 5 1 11.15 9.40 1.37 o
-9 5 1 484.34 456.08 7.04 o
-7 5 1 4193.38 4483.03 44.87 o
-5 5 1 266.72 300.94 4.98 o
-3 5 1 402.61 431.48 4.03 o
-1 5 1 982.12 946.88 8.39 o
1 5 1 667.31 681.28 7.72 o
3 5 1 643.67 570.71 4.53 o
5 5 1 253.67 213.26 2.93 o
7 5 1 296.76 301.34 8.54 o
9 5 1 43.06 49.21 3.56 o
11 5 1 453.77 467.77 9.29 o
13 5 1 23.89 24.54 2.45 o
-12 6 1 0.24 6.86 1.22 o
-10 6 1 380.59 388.99 6.95 o
-8 6 1 203.18 216.93 4.59 o
-6 6 1 70.65 61.31 3.22 o
-4 6 1 38.06 39.21 1.48 o
-2 6 1 835.07 825.81 17.29 o
0 6 1 344.06 315.43 3.09 o
2 6 1 66.43 70.61 2.30 o
4 6 1 466.06 404.43 9.34 o
6 6 1 15.72 20.91 1.32 o
8 6 1 188.80 185.91 4.20 o
10 6 1 83.56 87.80 2.99 o
12 6 1 4.12 6.09 1.69 o
-11 7 1 0.38 9.07 1.77 o
-9 7 1 0.67 6.22 1.53 o
-7 7 1 71.82 65.75 2.33 o
-5 7 1 120.78 124.77 4.86 o
-3 7 1 1.88 6.17 1.55 o
-1 7 1 321.83 300.52 5.97 o
1 7 1 35.06 27.64 1.84 o
3 7 1 1069.65 1134.60 11.52 o
5 7 1 266.59 259.54 4.67 o
7 7 1 12.45 15.25 1.24 o
9 7 1 1.01 4.21 1.33 o
11 7 1 269.66 274.67 7.26 o
-10 8 1 21.22 25.41 3.06 o
-8 8 1 97.61 83.38 4.63 o
-6 8 1 30.48 28.69 2.40 o
-4 8 1 143.96 147.77 8.31 o
-2 8 1 82.97 74.92 3.48 o
0 8 1 2.19 5.37 1.38 o
2 8 1 120.60 108.65 3.42 o
4 8 1 1.80 3.79 1.16 o
6 8 1 11.04 17.16 3.18 o
8 8 1 50.71 45.77 3.95 o
10 8 1 49.15 48.33 5.57 o
-7 9 1 61.96 57.64 3.10 o
-5 9 1 269.01 277.20 7.33 o
-3 9 1 5.58 4.44 1.71 o
-1 9 1 87.85 84.23 4.66 o
1 9 1 6.92 10.72 1.36 o
3 9 1 735.82 771.76 12.58 o
5 9 1 379.50 391.71 11.38 o
7 9 1 9.31 9.35 1.94 o
-4 10 1 4.03 7.49 2.03 o
-2 10 1 34.57 33.97 4.32 o
0 10 1 3.29 2.54 1.51 o
2 10 1 2.49 6.06 1.29 o
4 10 1 32.84 29.99 3.00 o
-14 0 2 227.95 215.15 14.84 o
-12 0 2 95.94 99.53 7.16 o
-10 0 2 30.62 34.91 3.72 o
-8 0 2 2879.57 3153.03 51.70 o
-6 0 2 3563.06 3805.79 36.22 o
-4 0 2 6536.67 7245.44 29.17 o
-2 0 2 3024.04 3239.98 11.34 o
2 0 2 960.87 1108.97 10.09 o
4 0 2 12347.97 13521.96 176.52 o
6 0 2 261.64 287.36 3.90 o
8 0 2 2432.90 2668.85 47.60 o
10 0 2 105.92 134.51 6.26 o
12 0 2 183.03 149.60 5.35 o
14 0 2 449.96 426.72 9.48 o
-15 1 2 133.39 121.42 7.72 o
-13 1 2 197.34 209.89 5.85 o
-11 1 2 49.17 44.87 1.93 o
-9 1 2 39.58 45.10 1.70 o
-7 1 2 428.52 473.29 3.60 o
-5 1 2 253.72 215.73 2.16 o
-3 1 2 598.93 548.19 2.66 o
-1 1 2 4647.99 4940.20 16.54 o
1 1 2 7209.05 7623.65 19.59 o
3 1 2 2336.84 2352.32 11.59 o
5 1 2 4.12 2.07 0.76 o
7 1 2 332.02 357.05 6.17 o
9 1 2 353.79 359.93 6.34 o
11 1 2 558.37 582.71 10.77 o
13 1 2 297.43 275.21 9.20 o
-14 2 2 6.11 11.22 2.43 o
-12 2 2 4.54 10.49 1.77 o
-10 2 2 122.99 126.18 3.09 o
-8 2 2 190.02 212.44 4.00 o
-6 2 2 39.28 64.38 1.91 o
-2 2 2 12537.98 13785.90 81.19 o
0 2 2 1634.35 1538.27 9.25 o
2 2 2 24.65 44.64 1.07 o
4 2 2 151.75 152.39 1.66 o
6 2 2 223.63 265.09 2.98 o
8 2 2 15.97 13.72 1.36 o
10 2 2 726.86 689.99 7.88 o
12 2 2 437.01 418.01 7.39 o
14 2 2 102.12 92.00 5.96 o
-13 3 2 3.62 6.07 1.12 o
-11 3 2 83.36 67.87 3.12 o
-9 3 2 1995.36 2041.59 23.92 o
-7 3 2 11.29 17.82 0.90 o
-5 3 2 66.20 88.74 1.87 o
-3 3 2 155.12 158.43 2.18 o
-1 3 2 3.34 5.12 0.36 o
1 3 2 2044.07 2080.16 13.28 o
3 3 2 1206.17 1428.11 12.44 o
5 3 2 2822.70 3097.82 28.57 o
7 3 2 211.61 271.54 4.75 o
9 3 2 798.01 765.89 10.74 o
11 3 2 198.05 195.21 5.21 o
13 3 2 261.25 258.27 11.74 o
-14 4 2 6.65 10.24 1.70 o
-12 4 2 189.18 191.55 4.65 o
-10 4 2 370.43 375.84 10.16 o
-8 4 2 325.08 333.52 4.74 o
-6 4 2 693.50 772.55 12.61 o
-4 4 2 10643.49 11446.45 174.86 o
-2 4 2 262.37 295.33 2.54 o
0 4 2 4.59 4.52 0.71 o
2 4 2 1207.45 1169.61 9.04 o
4 4 2 597.10 658.46 9.34 o
6 4 2 196.83 186.78 3.29 o
8 4 2 1048.15 1060.02 11.78 o
10 4 2 212.38 204.27 4.75 o
12 4 2 220.51 204.08 7.35 o
-13 5 2 59.68 44.86 2.39 o
-11 5 2 9.30 11.93 2.75 o
-9 5 2 180.33 162.01 4.95 o
-7 5 2 164.08 173.18 4.32 o
-5 5 2 9.81 11.30 1.29 o
-3 5 2 1128.54 1231.49 4.34 o
-1 5 2 236.89 234.33 4.03 o
1 5 2 873.74 901.79 7.88 o
3 5 2 828.87 890.48 10.53 o
5 5 2 292.62 286.89 5.90 o
7 5 2 65.86 52.74 1.83 o
9 5 2 522.15 584.85 11.26 o
11 5 2 41.26 41.42 3.81 o
13 5 2 5.82 9.47 1.97 o
-12 6 2 62.83 66.14 2.79 o
-10 6 2 9.69 12.13 1.94 o
-8 6 2 183.19 186.61 5.53 o
-6 6 2 2235.53 2353.24 28.46 o
-4 6 2 531.88 538.82 10.81 o
-2 6 2 54.76 51.80 2.80 o
0 6 2 824.33 824.52 8.28 o
2 6 2 197.32 204.07 4.82 o
4 6 2 88.49 85.13 2.94 o
6 6 2 131.43 121.77 6.46 o
8 6 2 116.77 124.53 4.29 o
10 6 2 3.25 4.49 1.76 o
12 6 2 115.30 100.99 6.14 o
-11 7 2 0.00 5.50 1.48 o
-9 7 2 415.08 414.59 12.69 o
-7 7 2 114.02 109.89 3.05 o
-5 7 2 106.52 104.97 3.30 o
-3 7 2 108.12 112.86 2.55 o
-1 7 2 762.83 773.10 8.90 o
1 7 2 76.33 69.37 2.91 o
3 7 2 173.24 162.36 2.66 o
5 7 2 9.73 9.29 0.83 o
7 7 2 35.66 40.72 2.52 o
9 7 2 484.92 521.99 11.77 o
11 7 2 33.38 23.97 3.74 o
-10 8 2 17.51 12.69 2.15 o
-8 8 2 29.35 32.52 3.26 o
-6 8 2 91.66 98.21 3.68 o
-4 8 2 7.31 12.91 2.64 o
-2 8 2 305.18 298.43 5.93 o
0 8 2 255.03 274.86 7.92 o
2 8 2 8.36 11.47 1.83 o
4 8 2 53.08 47.49 2.09 o
6 8 2 471.71 455.72 10.19 o
8 8 2 3.80 8.07 2.71 o
-7 9 2 114.94 105.18 4.81 o
-5 9 2 184.98 182.47 6.93 o
-3 9 2 172.32 167.17 5.07 o
-1 9 2 46.01 48.17 2.18 o
1 9 2 537.16 583.77 8.63 o
3 9 2 124.96 124.87 6.50 o
5 9 2 67.75 75.88 5.21 o
7 9 2 193.04 190.92 12.65 o
-4 10 2 0.95 4.76 1.52 o
-2 10 2 1.75 2.91 1.26 o
0 10 2 180.06 184.18 4.49 o
2 10 2 3.47 8.76 2.66 o
4 10 2 17.32 22.15 2.17 o
-13 1 3 722.76 692.96 14.28 o
-11 1 3 1084.29 1083.22 17.93 o
-9 1 3 100.43 100.30 3.15 o
-7 1 3 57.82 62.88 1.29 o
-5 1 3 25.79 26.51 0.72 o
-3 1 3 164.30 184.26 1.87 o
-1 1 3 2196.75 2169.56 7.03 o
1 1 3 30.42 36.21 0.83 o
3 1 3 373.42 367.28 2.65 o
7 1 3 383.42 393.78 5.82 o
9 1 3 861.48 850.59 10.21 o
11 1 3 210.57 220.63 4.97 o
13 1 3 320.21 304.58 11.29 o
-14 2 3 104.40 101.16 4.40 o
-12 2 3 15.55 23.33 2.01 o
-10 2 3 6.23 12.97 1.46 o
-8 2 3 81.86 80.60 1.76 o
-6 2 3 2543.64 2725.96 15.20 o
-4 2 3 4.53 9.38 0.66 o
-2 2 3 64.32 104.99 1.47 o
0 2 3 1027.94 1005.62 6.49 o
2 2 3 4634.71 4982.74 34.04 o
4 2 3 76.64 69.80 2.90 o
6 2 3 1754.24 1933.89 16.70 o
8 2 3 234.47 275.96 6.80 o
10 2 3 168.26 171.36 9.24 o
12 2 3 11.05 12.31 1.77 o
14 2 3 0.06 6.55 2.15 o
-13 3 3 1.16 3.26 1.52 o
-11 3 3 275.41 248.78 5.67 o
-9 3 3 667.71 693.08 8.84 o
-7 3 3 44.29 52.74 1.89 o
-5 3 3 21.40 29.81 1.26 o
-3 3 3 1582.76 1722.02 13.00 o
-1 3 3 9045.22 10110.94 81.53 o
1 3 3 625.66 668.79 5.41 o
3 3 3 1296.79 1314.67 15.04 o
5 3 3 3.10 4.80 0.98 o
7 3 3 1263.73 1335.80 13.29 o
9 3 3 115.80 104.15 2.79 o
11 3 3 587.22 603.99 10.05 o
13 3 3 3.09 10.94 2.37 o
-12 4 3 182.91 186.40 7.61 o
-10 4 3 15.43 16.86 1.90 o
-8 4 3 1075.20 1058.14 10.85 o
-6 4 3 1.51 5.75 0.73 o
-4 4 3 1706.86 1758.87 26.27 o
-2 4 3 65.69 61.29 8.51 o
0 4 3 1.61 2.23 0.50 o
2 4 3 38.22 37.61 1.64 o
4 4 3 1934.30 2159.81 11.70 o
6 4 3 488.63 519.38 7.22 o
8 4 3 530.36 452.09 14.62 o
10 4 3 31.47 23.81 2.57 o
12 4 3 105.31 106.23 3.75 o
-13 5 3 46.27 39.62 4.56 o
-11 5 3 194.98 198.97 6.69 o
-9 5 3 136.13 127.07 5.00 o
-7 5 3 13.88 13.37 1.20 o
-5 5 3 277.64 233.59 8.42 o
-3 5 3 275.89 276.08 4.38 o
-1 5 3 388.95 403.11 4.93 o
1 5 3 961.33 1179.11 6.93 o
3 5 3 804.15 756.63 14.78 o
5 5 3 1.62 3.33 1.15 o
7 5 3 786.44 837.41 10.82 o
9 5 3 1.50 5.97 1.96 o
11 5 3 11.51 14.19 2.22 o
-12 6 3 75.85 57.67 6.71 o
-10 6 3 204.41 201.12 10.59 o
-8 6 3 94.60 105.36 2.99 o
-6 6 3 1196.45 1247.17 16.27 o
-4 6 3 65.63 63.28 1.88 o
-2 6 3 534.28 586.10 8.99 o
0 6 3 0.36 2.85 1.07 o
2 6 3 2.11 3.74 0.90 o
4 6 3 715.61 690.31 10.17 o
6 6 3 227.88 214.81 5.73 o
8 6 3 9.49 11.82 1.45 o
10 6 3 3.19 10.76 1.91 o
-11 7 3 16.17 18.25 2.49 o
-9 7 3 139.09 130.82 6.09 o
-7 7 3 94.01 96.90 6.36 o
-5 7 3 936.70 937.25 19.43 o
-3 7 3 381.68 378.36 5.03 o
-1 7 3 270.38 286.11 4.24 o
1 7 3 223.50 236.36 3.96 o
3 7 3 8.35 5.92 0.95 o
5 7 3 952.01 960.98 17.19 o
7 7 3 96.44 103.00 4.37 o
9 7 3 68.11 71.45 3.90 o
-8 8 3 318.08 273.91 5.10 o
-6 8 3 36.73 28.49 3.28 o
-4 8 3 4.32 7.40 1.76 o
-2 8 3 534.66 522.68 8.95 o
0 8 3 20.22 16.46 2.31 o
2 8 3 260.63 272.27 7.24 o
4 8 3 131.27 117.64 5.95 o
6 8 3 66.08 74.37 4.40 o
8 8 3 58.82 62.61 7.87 o
-7 9 3 0.04 5.72 1.24 o
-5 9 3 1.64 5.74 2.10 o
-3 9 3 152.49 163.03 5.59 o
-1 9 3 70.20 66.05 3.38 o
1 9 3 88.66 73.66 4.49 o
3 9 3 7.68 9.53 2.05 o
5 9 3 41.25 34.79 3.75 o
7 9 3 1.21 3.53 3.26 o
-4 10 3 6.01 5.93 2.50 o
-2 10 3 102.76 102.98 3.75 o
0 10 3 20.29 15.62 2.23 o
2 10 3 0.95 0.47 1.47 o
4 10 3 114.99 119.92 9.04 o
-14 0 4 179.41 173.51 14.51 o
-12 0 4 647.57 664.77 17.86 o
-10 0 4 145.10 153.53 5.03 o
-8 0 4 1555.61 1649.56 8.40 o
-6 0 4 1033.54 1093.56 12.55 o
-4 0 4 1898.11 2155.21 22.16 o
-2 0 4 1221.22 1097.56 7.18 o
0 0 4 1404.19 1590.25 12.47 o
2 0 4 993.43 1026.23 9.66 o
4 0 4 1176.47 1400.42 14.03 o
6 0 4 1037.55 1287.21 7.94 o
8 0 4 3568.97 3760.94 52.93 o
10 0 4 438.11 444.59 14.61 o
12 0 4 131.63 131.36 5.29 o
14 0 4 19.32 18.25 5.56 o
-13 1 4 25.28 26.23 2.46 o
-11 1 4 463.73 445.12 9.51 o
-9 1 4 35.06 36.64 3.69 o
-7 1 4 80.51 80.51 2.30 o
-5 1 4 4.19 5.56 1.13 o
-3 1 4 6793.44 1.05 0.51 o
-1 1 4 133.27 120.31 1.57 o
1 1 4 1303.84 1466.87 10.80 o
3 1 4 215.32 190.56 2.89 o
7 1 4 450.41 439.96 6.59 o
9 1 4 918.11 981.43 12.61 o
11 1 4 18.13 23.37 1.59 o
13 1 4 20.57 15.18 2.60 o
-14 2 4 0.01 7.12 1.50 o
-12 2 4 347.34 330.53 7.03 o
-10 2 4 1437.38 1412.30 47.39 o
-8 2 4 645.35 663.41 11.25 o
-6 2 4 47.93 53.09 1.57 o
-4 2 4 320.61 324.82 3.84 o
-2 2 4 100.80 93.72 1.29 o
0 2 4 81.86 107.51 1.23 o
2 2 4 3246.70 3526.90 32.08 o
4 2 4 1950.88 2256.65 11.23 o
6 2 4 30.07 47.26 1.45 o
8 2 4 256.12 262.12 6.95 o
10 2 4 485.18 482.71 8.73 o
12 2 4 111.91 110.19 4.57 o
-13 3 4 128.99 127.95 7.66 o
-11 3 4 266.22 258.92 4.57 o
-9 3 4 23.25 22.53 1.55 o
-7 3 4 78.63 72.17 1.76 o
-5 3 4 1030.49 1043.58 7.80 o
-3 3 4 312.45 290.71 4.33 o
-1 3 4 176.82 233.08 2.82 o
1 3 4 7.56 3.92 0.46 o
3 3 4 0.78 3.16 1.14 o
5 3 4 333.86 365.05 7.93 o
7 3 4 34.28 35.64 2.76 o
9 3 4 14.86 14.49 2.73 o
11 3 4 61.74 54.74 2.55 o
13 3 4 352.38 382.13 7.77 o
-12 4 4 2.50 8.25 1.62 o
-10 4 4 175.33 189.11 5.75 o
-8 4 4 67.72 70.76 2.41 o
-6 4 4 233.22 229.15 4.64 o
-4 4 4 352.21 365.76 5.64 o
-2 4 4 37.01 40.77 1.84 o
0 4 4 463.44 417.63 4.68 o
2 4 4 825.40 857.21 5.17 o
4 4 4 190.50 185.89 4.87 o
6 4 4 147.27 140.49 4.90 o
8 4 4 112.15 107.45 4.14 o
10 4 4 963.76 1000.60 14.33 o
12 4 4 138.28 125.00 4.36 o
-11 5 4 10.61 13.01 2.30 o
-9 5 4 84.91 75.13 4.48 o
-7 5 4 167.95 156.07 2.95 o
-5 5 4 135.00 151.16 3.59 o
-1 5 4 67.04 79.27 9.71 o
1 5 4 4.00 4.27 0.54 o
3 5 4 1257.76 1365.11 7.08 o
5 5 4 302.65 309.25 6.21 o
7 5 4 23.57 22.73 1.68 o
9 5 4 804.72 792.87 11.29 o
11 5 4 0.19 6.04 2.15 o
-10 6 4 51.07 51.48 3.06 o
-8 6 4 78.73 91.15 4.51 o
-6 6 4 330.08 350.55 6.10 o
-4 6 4 165.85 154.57 2.66 o
-2 6 4 22.43 22.49 1.03 o
0 6 4 249.38 251.10 3.55 o
2 6 4 1118.91 1173.05 18.58 o
4 6 4 140.82 150.58 6.40 o
6 6 4 959.97 960.25 16.35 o
8 6 4 119.07 112.77 3.20 o
10 6 4 10.23 8.06 1.84 o
-9 7 4 144.67 148.31 5.29 o
-7 7 4 372.12 359.64 6.82 o
-5 7 4 10.80 10.59 1.89 o
-3 7 4 281.50 286.01 4.69 o
-1 7 4 506.96 525.96 7.73 o
1 7 4 458.73 464.71 7.05 o
3 7 4 250.84 256.14 7.29 o
5 7 4 8.76 8.10 1.03 o
7 7 4 143.90 140.66 3.78 o
9 7 4 42.14 38.08 2.46 o
-8 8 4 997.76 1036.76 24.68 o
-6 8 4 0.72 8.30 1.64 o
-4 8 4 338.94 345.51 10.74 o
-2 8 4 93.04 82.98 3.63 o
0 8 4 43.04 42.17 1.57 o
2 8 4 281.36 272.59 7.17 o
4 8 4 230.65 230.04 5.80 o
6 8 4 101.08 104.33 6.75 o
8 8 4 67.73 60.84 4.69 o
-7 9 4 280.90 264.16 13.70 o
-5 9 4 158.39 139.20 5.19 o
-3 9 4 1.31 6.24 1.32 o
-1 9 4 472.61 466.19 10.67 o
1 9 4 38.71 38.25 2.38 o
3 9 4 129.67 142.85 11.28 o
5 9 4 405.39 392.32 13.61 o
-2 10 4 2.42 8.33 1.79 o
0 10 4 231.46 211.36 12.78 o
2 10 4 1.45 7.83 1.89 o
-13 1 5 408.97 380.47 12.45 o
-11 1 5 65.02 67.28 2.24 o
-9 1 5 22.83 23.04 1.41 o
-7 1 5 109.34 108.37 1.80 o
-5 1 5 3223.30 3527.92 26.25 o
-3 1 5 359.42 395.91 4.62 o
-1 1 5 1675.70 1907.39 13.22 o
1 1 5 577.03 597.36 4.46 o
3 1 5 1204.30 1293.58 8.51 o
5 1 5 12.32 20.77 1.25 o
7 1 5 536.33 0.04 0.55 o
9 1 5 309.52 314.56 4.83 o
11 1 5 755.18 807.47 16.61 o
13 1 5 4.49 6.81 1.73 o
-12 2 5 1.81 4.37 1.48 o
-10 2 5 66.18 65.17 2.86 o
-8 2 5 56.56 50.91 1.56 o
-6 2 5 66.36 54.19 2.46 o
-4 2 5 0.02 4.23 1.44 o
-2 2 5 27.24 23.99 1.28 o
0 2 5 1665.01 1717.58 20.19 o
2 2 5 16.54 20.78 1.53 o
4 2 5 3.21 7.58 1.41 o
6 2 5 1195.11 1205.43 12.85 o
8 2 5 132.77 139.06 3.61 o
10 2 5 5.86 6.62 2.24 o
12 2 5 58.24 57.54 3.08 o
-13 3 5 11.78 10.53 2.30 o
-11 3 5 0.00 4.22 2.03 o
-9 3 5 423.41 407.88 10.39 o
-7 3 5 75.47 70.67 2.85 o
-5 3 5 2752.48 2963.60 8.39 o
-3 3 5 173.08 172.73 3.11 o
-1 3 5 22.17 22.11 1.18 o
1 3 5 568.06 594.28 8.90 o
3 3 5 681.42 693.60 15.78 o
5 3 5 58.02 68.39 18.55 o
7 3 5 1133.32 1117.47 12.89 o
9 3 5 27.90 38.14 2.00 o
11 3 5 120.95 129.96 5.33 o
-12 4 5 240.10 209.43 6.51 o
-10 4 5 95.84 78.46 2.87 o
-8 4 5 18.80 13.45 2.03 o
-6 4 5 78.52 66.63 3.44 o
-4 4 5 361.52 408.03 5.59 o
-2 4 5 428.34 480.82 7.08 o
0 4 5 1953.86 1961.70 34.39 o
2 4 5 770.01 872.96 7.00 o
4 4 5 156.39 167.96 3.12 o
6 4 5 1.26 8.80 1.44 o
8 4 5 2.91 4.41 1.31 o
10 4 5 230.46 219.47 5.76 o
12 4 5 58.03 58.98 2.87 o
-11 5 5 132.87 146.26 9.07 o
-9 5 5 96.62 97.45 4.83 o
-7 5 5 395.70 416.57 12.84 o
-5 5 5 86.64 80.95 2.20 o
-3 5 5 110.44 105.85 2.14 o
-1 5 5 123.89 112.38 3.97 o
1 5 5 822.95 845.07 10.78 o
3 5 5 351.45 347.54 5.16 o
5 5 5 192.70 196.68 5.19 o
7 5 5 78.32 78.65 2.96 o
9 5 5 107.39 107.31 3.71 o
11 5 5 96.03 109.25 4.73 o
-10 6 5 357.96 410.59 11.70 o
-8 6 5 9.87 6.06 1.87 o
-6 6 5 284.29 264.27 5.51 o
-4 6 5 167.83 148.43 4.21 o
-2 6 5 143.10 125.65 2.27 o
0 6 5 710.27 747.57 8.22 o
2 6 5 489.27 510.77 6.61 o
4 6 5 95.00 90.50 2.83 o
6 6 5 7.75 8.57 1.64 o
8 6 5 472.07 494.96 10.01 o
10 6 5 0.58 5.71 1.62 o
-9 7 5 4.76 9.13 2.30 o
-7 7 5 28.19 28.44 2.16 o
-5 7 5 205.24 215.47 4.01 o
-3 7 5 422.99 408.50 8.96 o
-1 7 5 92.44 83.97 3.55 o
1 7 5 143.95 156.77 4.31 o
3 7 5 656.04 670.85 8.80 o
5 7 5 87.13 96.43 2.94 o
7 7 5 216.14 195.86 5.28 o
9 7 5 10.66 15.48 1.91 o
-8 8 5 14.28 7.50 1.69 o
-6 8 5 125.09 133.20 6.41 o
-4 8 5 2.06 4.76 1.14 o
-2 8 5 127.89 119.84 3.37 o
0 8 5 202.73 190.89 4.52 o
2 8 5 40.08 36.41 2.54 o
4 8 5 127.63 125.80 6.55 o
6 8 5 117.50 124.65 11.52 o
-5 9 5 171.94 193.51 12.46 o
-3 9 5 19.40 23.74 2.11 o
-1 9 5 3.17 8.82 1.78 o
1 9 5 63.59 56.69 2.66 o
3 9 5 212.08 215.13 18.13 o
5 9 5 17.41 18.03 2.48 o
-12 0 6 95.36 90.86 5.38 o
-10 0 6 3.07 14.57 3.84 o
-8 0 6 2.73 10.58 3.97 o
-6 0 6 50.82 65.04 3.85 o
-4 0 6 170.40 199.07 5.60 o
-2 0 6 1258.35 1379.10 18.15 o
0 0 6 2716.29 3095.98 45.71 o
2 0 6 1709.18 1907.41 30.65 o
4 0 6 138.74 111.20 4.12 o
6 0 6 1711.44 1671.51 21.47 o
8 0 6 108.80 90.12 4.32 o
10 0 6 247.93 235.94 8.27 o
12 0 6 151.13 129.28 8.90 o
-13 1 6 42.07 43.64 6.06 o
-11 1 6 90.27 83.39 3.06 o
-9 1 6 151.07 145.17 5.53 o
-7 1 6 2416.41 2438.81 26.62 o
-5 1 6 538.44 559.20 7.38 o
-3 1 6 203.86 224.50 6.07 o
-1 1 6 55.59 61.68 1.89 o
1 1 6 853.75 877.42 10.42 o
3 1 6 102.90 108.67 2.36 o
5 1 6 1220.65 1274.14 16.68 o
7 1 6 539.77 540.30 6.37 o
9 1 6 148.77 150.67 4.66 o
11 1 6 90.78 80.26 3.36 o
-12 2 6 9.69 13.52 1.85 o
-10 2 6 2.27 7.47 1.52 o
-8 2 6 1.58 8.09 1.47 o
-6 2 6 215.88 219.96 3.39 o
-4 2 6 316.89 332.50 5.38 o
-2 2 6 25.23 21.59 1.43 o
0 2 6 30.17 28.70 1.89 o
2 2 6 439.27 497.18 7.31 o
4 2 6 387.92 411.66 4.65 o
6 2 6 905.04 877.43 9.30 o
8 2 6 871.64 833.10 15.03 o
10 2 6 1.76 10.27 5.72 o
12 2 6 101.52 134.96 7.21 o
-11 3 6 78.71 73.86 3.74 o
-9 3 6 52.45 54.16 1.95 o
-7 3 6 1129.82 1141.03 13.39 o
-5 3 6 126.74 101.52 2.36 o
-3 3 6 192.50 234.83 7.05 o
-1 3 6 468.88 435.40 7.65 o
1 3 6 210.30 205.99 4.99 o
3 3 6 182.75 215.66 3.50 o
5 3 6 158.23 173.93 6.26 o
7 3 6 111.01 111.64 2.79 o
9 3 6 256.04 283.60 4.74 o
11 3 6 23.73 18.76 1.82 o
-12 4 6 375.96 380.84 23.20 o
-10 4 6 68.32 76.17 3.84 o
-8 4 6 25.12 23.91 1.93 o
-6 4 6 144.97 131.01 3.11 o
-4 4 6 2.24 4.30 1.42 o
-2 4 6 1715.63 1748.84 17.96 o
0 4 6 413.15 417.63 11.06 o
2 4 6 818.59 856.45 10.34 o
4 4 6 1878.89 1941.67 18.79 o
6 4 6 51.55 60.12 2.17 o
8 4 6 70.19 55.38 1.98 o
10 4 6 417.56 384.33 6.18 o
-11 5 6 86.26 66.10 4.57 o
-9 5 6 81.59 61.45 2.59 o
-7 5 6 165.24 196.90 5.48 o
-5 5 6 97.64 77.07 2.26 o
-3 5 6 152.46 129.69 2.49 o
-1 5 6 6.62 8.79 0.98 o
1 5 6 1034.88 1069.24 10.17 o
3 5 6 91.67 94.93 2.83 o
5 5 6 248.53 245.79 4.89 o
7 5 6 93.54 102.17 2.59 o
9 5 6 59.37 69.46 2.74 o
-10 6 6 67.19 72.72 5.62 o
-8 6 6 26.32 32.00 4.33 o
-6 6 6 79.11 77.23 2.74 o
-4 6 6 163.72 172.39 6.74 o
-2 6 6 468.70 444.92 6.30 o
0 6 6 483.29 514.02 8.39 o
2 6 6 107.70 107.20 3.43 o
4 6 6 664.31 671.99 8.75 o
6 6 6 204.17 209.57 5.84 o
8 6 6 19.42 16.67 2.42 o
-9 7 6 10.12 8.21 2.67 o
-7 7 6 27.35 27.09 3.64 o
-5 7 6 46.04 44.52 2.43 o
-3 7 6 105.09 95.74 2.56 o
-1 7 6 0.77 4.10 1.47 o
1 7 6 35.34 39.42 2.54 o
3 7 6 19.46 19.85 2.61 o
5 7 6 38.23 39.79 3.13 o
7 7 6 81.17 80.58 6.54 o
-6 8 6 1.65 5.33 1.60 o
-4 8 6 107.71 98.39 2.94 o
-2 8 6 139.16 139.76 5.03 o
0 8 6 194.00 204.73 5.02 o
2 8 6 1.43 5.39 1.31 o
4 8 6 126.64 124.97 6.80 o
6 8 6 663.02 650.20 22.65 o
-3 9 6 8.09 9.88 2.54 o
-1 9 6 227.58 218.12 6.16 o
1 9 6 0.12 1.24 1.23 o
3 9 6 79.28 64.83 5.27 o
-11 1 7 123.75 125.57 3.78 o
-9 1 7 1195.77 1217.27 16.38 o
-7 1 7 299.01 292.51 6.08 o
-5 1 7 0.10 3.83 1.47 o
-3 1 7 1224.01 1267.94 16.02 o
-1 1 7 28.72 25.24 1.63 o
1 1 7 44.57 45.61 1.72 o
3 1 7 309.20 279.30 3.69 o
5 1 7 113.59 107.31 3.41 o
7 1 7 11.86 9.15 1.61 o
9 1 7 365.90 349.72 5.65 o
11 1 7 2.50 6.73 2.26 o
-12 2 7 1.50 5.02 2.00 o
-10 2 7 59.27 57.18 2.90 o
-8 2 7 95.20 93.47 2.81 o
-6 2 7 205.49 204.91 3.79 o
-2 2 7 295.23 299.79 11.58 o
0 2 7 6.99 11.51 3.14 o
2 2 7 719.01 686.39 7.14 o
4 2 7 945.98 978.24 10.16 o
6 2 7 49.31 47.01 2.23 o
8 2 7 1094.76 1072.17 13.44 o
10 2 7 111.94 94.64 3.78 o
-11 3 7 94.11 89.98 4.73 o
-9 3 7 362.28 395.64 8.04 o
-7 3 7 5.41 13.32 1.83 o
-5 3 7 298.22 280.53 4.20 o
-3 3 7 67.69 61.14 2.58 o
-1 3 7 1301.11 1307.02 12.91 o
1 3 7 375.49 356.58 8.52 o
3 3 7 631.06 651.42 8.01 o
5 3 7 626.66 646.75 9.48 o
7 3 7 392.02 385.58 6.75 o
9 3 7 9.09 8.34 1.39 o
11 3 7 19.75 22.58 1.93 o
-10 4 7 0.52 4.37 1.73 o
-8 4 7 58.11 57.96 4.06 o
-6 4 7 140.02 155.87 5.65 o
-4 4 7 0.77 3.72 1.32 o
-2 4 7 70.05 55.75 1.84 o
0 4 7 168.43 153.86 5.55 o
2 4 7 187.41 162.77 3.46 o
4 4 7 76.47 81.75 2.55 o
6 4 7 272.84 298.62 5.62 o
8 4 7 28.08 25.30 1.80 o
10 4 7 137.39 161.31 4.28 o
-9 5 7 326.49 346.50 13.43 o
-7 5 7 133.02 127.62 5.28 o
-5 5 7 725.91 734.61 7.22 o
-3 5 7 4.74 6.23 1.66 o
-1 5 7 15.44 19.31 1.57 o
1 5 7 116.12 137.14 4.97 o
3 5 7 217.15 225.34 4.70 o
5 5 7 65.68 56.74 2.35 o
7 5 7 152.99 156.55 4.54 o
9 5 7 1.12 3.58 1.46 o
-8 6 7 13.34 9.39 1.74 o
-6 6 7 95.29 82.89 3.82 o
-4 6 7 358.87 377.72 6.75 o
-2 6 7 226.06 252.54 7.06 o
0 6 7 147.51 158.75 4.56 o
2 6 7 199.44 206.77 4.61 o
4 6 7 417.14 408.04 6.15 o
6 6 7 39.53 44.45 3.07 o
8 6 7 63.51 65.17 2.62 o
-7 7 7 0.39 6.73 1.59 o
-5 7 7 5.94 4.48 1.48 o
-3 7 7 144.75 135.37 4.03 o
-1 7 7 4.35 6.24 2.04 o
1 7 7 105.90 109.26 4.60 o
3 7 7 28.04 23.36 1.88 o
5 7 7 291.74 294.08 12.40 o
-4 8 7 62.66 59.73 3.05 o
-2 8 7 45.49 38.64 2.83 o
0 8 7 0.84 2.16 1.33 o
2 8 7 31.19 23.31 2.08 o
4 8 7 19.53 24.19 7.54 o
-10 0 8 64.12 52.03 5.58 o
-8 0 8 410.78 421.35 9.63 o
-6 0 8 2248.08 2432.13 45.90 o
-4 0 8 40.58 38.89 5.62 o
-2 0 8 484.77 411.25 14.47 o
0 0 8 1446.59 1443.87 31.99 o
2 0 8 432.30 492.98 13.43 o
4 0 8 713.90 679.80 13.00 o
6 0 8 2696.51 2752.92 34.39 o
8 0 8 133.82 127.35 5.55 o
10 0 8 13.21 19.48 2.60 o
-11 1 8 257.74 255.26 8.95 o
-9 1 8 33.26 38.14 2.74 o
-7 1 8 12.05 16.07 2.29 o
-5 1 8 201.95 220.54 4.59 o
-3 1 8 212.90 195.51 4.22 o
-1 1 8 419.60 406.99 7.11 o
1 1 8 135.62 111.05 3.16 o
3 1 8 322.25 312.31 4.58 o
5 1 8 94.89 104.28 2.85 o
7 1 8 20.62 24.39 2.66 o
9 1 8 1.62 6.32 1.63 o
-10 2 8 0.61 7.27 1.71 o
-8 2 8 4.57 12.55 2.25 o
-6 2 8 1.60 7.72 1.67 o
-4 2 8 383.81 368.44 7.41 o
-2 2 8 1310.13 1315.11 32.48 o
0 2 8 1046.72 1035.40 11.17 o
2 2 8 184.32 181.31 3.12 o
4 2 8 10.10 5.87 1.64 o
6 2 8 1.91 4.82 1.46 o
8 2 8 2.15 7.82 1.44 o
10 2 8 38.67 38.95 3.95 o
-9 3 8 50.89 44.08 3.81 o
-7 3 8 283.86 281.15 6.62 o
-5 3 8 90.79 89.44 2.93 o
-3 3 8 56.33 67.04 3.08 o
-1 3 8 0.00 2.82 2.79 o
1 3 8 361.40 361.29 6.54 o
3 3 8 15.63 16.37 1.86 o
5 3 8 59.44 63.68 3.47 o
7 3 8 198.88 220.86 5.11 o
9 3 8 15.45 11.77 1.59 o
-10 4 8 7.92 7.81 2.87 o
-8 4 8 2.08 4.90 1.41 o
-6 4 8 235.08 254.63 6.72 o
-4 4 8 158.10 145.92 3.29 o
-2 4 8 141.79 155.63 6.01 o
0 4 8 0.01 4.28 0.87 o
2 4 8 1556.43 1546.50 13.06 o
4 4 8 49.35 42.28 2.01 o
6 4 8 376.27 389.51 7.55 o
8 4 8 44.82 37.92 2.49 o
-9 5 8 58.55 54.70 5.74 o
-7 5 8 2.02 3.69 3.07 o
-5 5 8 31.30 29.74 2.49 o
-3 5 8 2.24 6.66 1.89 o
-1 5 8 41.25 46.20 2.79 o
1 5 8 143.83 151.45 7.52 o
3 5 8 103.95 97.67 3.20 o
5 5 8 139.90 134.33 6.08 o
7 5 8 0.09 3.85 1.35 o
-6 6 8 82.26 84.89 3.96 o
-4 6 8 25.51 24.78 1.89 o
-2 6 8 4.86 2.81 1.95 o
0 6 8 45.46 51.27 3.27 o
2 6 8 158.18 155.39 8.09 o
4 6 8 57.36 55.97 3.01 o
6 6 8 9.93 9.73 1.57 o
-5 7 8 37.60 28.13 2.34 o
-3 7 8 1.10 7.71 1.82 o
-1 7 8 508.49 546.95 10.24 o
1 7 8 454.15 473.44 7.91 o
3 7 8 18.04 15.98 3.58 o
-9 1 9 233.04 224.53 6.44 o
-7 1 9 0.85 5.93 1.73 o
-5 1 9 287.12 308.37 5.62 o
-3 1 9 35.30 33.56 2.75 o
-1 1 9 422.10 409.89 8.82 o
1 1 9 253.00 255.86 5.49 o
3 1 9 83.74 75.25 2.88 o
5 1 9 2.21 5.40 1.61 o
7 1 9 16.15 7.16 2.42 o
9 1 9 34.89 44.22 2.96 o
-8 2 9 677.34 727.30 12.40 o
-6 2 9 11.78 16.30 2.92 o
-4 2 9 15.86 11.21 2.32 o
-2 2 9 71.03 70.73 3.92 o
0 2 9 1006.70 1034.80 15.12 o
2 2 9 126.96 115.67 3.71 o
4 2 9 1380.47 1455.14 18.17 o
6 2 9 64.26 50.32 2.24 o
8 2 9 67.87 65.47 6.91 o
-9 3 9 77.94 68.57 6.15 o
-7 3 9 361.34 357.09 6.52 o
-5 3 9 56.18 70.07 4.35 o
-3 3 9 22.18 21.26 1.89 o
-1 3 9 23.91 32.86 2.18 o
1 3 9 4.72 6.35 1.77 o
3 3 9 22.96 31.16 2.33 o
5 3 9 27.63 26.50 2.31 o
7 3 9 7.55 10.69 1.68 o
-8 4 9 121.24 138.36 6.57 o
-6 4 9 14.52 14.23 2.82 o
-4 4 9 288.47 300.05 7.44 o
-2 4 9 67.69 60.87 4.27 o
0 4 9 9.70 8.85 2.36 o
2 4 9 13.09 14.50 1.89 o
4 4 9 37.08 34.64 3.28 o
6 4 9 37.64 33.09 2.00 o
-7 5 9 135.35 113.91 7.74 o
-5 5 9 6.72 8.00 2.73 o
-3 5 9 258.65 268.86 7.47 o
-1 5 9 506.46 522.35 10.33 o
1 5 9 22.74 25.81 2.26 o
3 5 9 88.08 88.57 5.74 o
5 5 9 129.14 128.28 7.03 o
-4 6 9 2.05 5.22 2.88 o
-2 6 9 175.75 163.55 6.30 o
0 6 9 120.17 107.93 9.50 o
2 6 9 24.09 24.67 2.33 o
4 6 9 46.28 38.94 5.53 o
-8 0 10 1.94 6.96 2.28 o
-6 0 10 166.56 172.02 6.86 o
-4 0 10 224.16 214.64 8.74 o
-2 0 10 1599.09 1661.75 38.94 o
0 0 10 12.23 14.14 2.20 o
2 0 10 992.94 1063.22 29.29 o
4 0 10 2.15 3.93 1.69 o
6 0 10 119.81 115.36 6.69 o
-7 1 10 1.68 7.02 1.76 o
-5 1 10 1.92 9.89 1.81 o
-3 1 10 3.51 7.75 2.82 o
-1 1 10 6.16 5.30 1.74 o
1 1 10 79.41 80.66 2.99 o
3 1 10 13.00 12.26 1.74 o
5 1 10 72.03 82.48 5.13 o
7 1 10 0.98 5.15 1.86 o
-6 2 10 73.70 79.33 2.82 o
-4 2 10 144.83 150.98 5.00 o
-2 2 10 15.93 20.66 2.06 o
0 2 10 2.72 7.06 2.21 o
2 2 10 77.17 72.75 5.52 o
4 2 10 81.56 80.21 4.68 o
6 2 10 10.79 13.59 2.25 o
-7 3 10 77.40 76.76 5.30 o
-5 3 10 195.94 226.70 14.88 o
-3 3 10 693.04 710.93 14.18 o
-1 3 10 28.27 25.17 2.33 o
1 3 10 16.88 21.10 2.28 o
3 3 10 0.00 4.48 1.29 o
5 3 10 3.44 8.64 1.43 o
-6 4 10 143.36 125.84 6.83 o
-4 4 10 450.53 454.01 12.80 o
-2 4 10 31.75 29.84 2.87 o
0 4 10 42.87 41.07 4.22 o
2 4 10 316.20 319.19 13.02 o
4 4 10 26.45 20.56 3.72 o
-3 5 10 81.31 73.12 3.12 o
-1 5 10 1.32 4.58 1.44 o
1 5 10 0.29 6.06 1.33 o
3 5 10 293.41 277.32 13.65 o
-5 1 11 26.84 16.43 2.36 o
-3 1 11 57.21 50.34 5.40 o
-1 1 11 21.17 24.73 3.03 o
1 1 11 7.71 12.57 2.21 o
3 1 11 42.42 47.22 4.02 o
-4 2 11 233.71 222.98 8.83 o
-2 2 11 1.55 7.83 1.91 o
0 2 11 306.66 320.54 11.59 o
2 2 11 14.07 15.03 2.55 o
-3 3 11 9.43 14.52 3.24 o
-1 3 11 39.31 33.70 2.91 o
1 3 11 62.99 65.42 3.34 o
