# Supplementary material for: Gem-diol and Ketone Crystal-to-crystal Transition Phenomena
Source: Sci Rep. 2017 Oct 18;7:13426. doi: 10.1038/s41598-017-13596-6 (PMC5647396; doi:10.1038/s41598-017-13596-6)
Supplement: Supplementary file 7 — Dataset 1B [file 41598_2017_13596_MOESM7_ESM.csv]

0 0 1 -0.04 0.08
0 0 -1 -0.22 0.09
0 0 -1 -0.08 0.14
0 0 1 -0.03 0.11
0 0 -1 -0.24 0.15
0 0 1 0.15 0.16
0 0 -3 1.53 0.38
0 0 -3 0.28 0.49
0 0 3 0.43 0.40
0 0 -3 0.60 0.52
0 0 3 1.08 0.60
0 0 4 383.73 6.28
0 0 -4 374.32 6.10
0 0 -4 370.88 6.16
0 0 4 393.55 6.46
0 0 -4 371.68 6.44
0 0 4 367.82 6.21
0 0 4 380.68 6.52
0 0 5 0.52 0.35
0 0 -5 0.53 0.29
0 0 -5 -0.15 0.51
0 0 5 0.09 0.40
0 0 -5 1.24 0.46
0 0 5 1.55 0.72
0 0 6 722.13 5.87
0 0 -6 702.31 5.52
0 0 -6 769.62 6.54
0 0 -6 733.99 7.02
0 0 6 762.39 7.16
0 0 7 0.98 0.63
0 0 -7 0.37 0.41
0 0 -7 -1.11 0.72
0 0 -7 1.08 0.63
0 0 7 1.63 1.11
0 0 8 318.85 8.01
0 0 -8 357.27 9.16
0 0 -8 345.41 9.13
0 0 8 354.26 9.44
0 0 9 0.09 0.27
0 0 -9 -0.18 0.65
0 0 -9 1.66 1.07
0 0 9 0.38 1.11
0 0 -10 3.46 0.80
0 0 -10 3.29 0.89
0 0 10 3.25 1.09
0 0 -11 1.24 0.66
0 0 -11 0.89 0.75
0 0 11 1.88 1.15
0 2 0 911.57 8.62
0 -2 0 884.76 8.44
0 -2 0 911.93 8.45
0 2 0 921.30 8.49
0 -2 0 903.21 8.04
0 -2 0 888.00 7.90
0 2 0 895.37 8.33
0 2 1 23.28 0.86
0 -2 -1 21.62 0.73
0 -2 1 21.00 0.57
0 -2 -1 20.94 0.81
0 2 1 21.37 0.63
0 -2 1 22.58 0.63
0 2 -1 22.00 0.57
0 -2 1 22.50 0.99
0 -2 -1 22.12 0.43
0 2 1 22.82 0.47
0 2 -1 20.55 0.66
0 2 1 20.40 0.75
0 -2 2 358.16 3.78
0 2 2 358.57 3.98
0 -2 -2 355.39 3.82
0 -2 2 380.91 3.82
0 2 -2 380.83 3.83
0 -2 2 370.77 3.62
0 -2 -2 368.25 3.93
0 2 2 379.91 3.98
0 2 -2 362.23 3.82
0 -2 -2 363.69 3.62
0 -2 2 360.21 3.74
0 2 2 358.08 3.53
0 2 -2 350.16 3.75
0 2 2 363.93 4.03
0 2 3 229.82 2.91
0 -2 -3 231.69 2.82
0 -2 3 243.39 2.66
0 2 -3 248.81 2.64
0 2 -3 237.49 2.77
0 -2 3 241.72 2.56
0 -2 -3 245.68 3.02
0 2 3 243.54 2.92
0 2 -3 233.56 2.89
0 -2 -3 244.68 2.95
0 -2 3 237.88 2.85
0 2 3 230.40 2.60
0 -2 3 230.24 2.80
0 2 3 241.06 3.12
0 2 4 24.69 0.96
0 -2 -4 25.38 0.94
0 -2 4 25.63 0.86
0 2 -4 27.41 0.70
0 2 -4 27.13 0.89
0 -2 4 24.90 0.72
0 -2 -4 24.12 1.00
0 2 -4 22.85 1.05
0 -2 -4 25.47 1.39
0 2 4 24.55 0.85
0 2 4 26.56 1.16
0 -2 4 25.26 0.99
0 2 5 411.38 9.80
0 -2 -5 397.18 8.77
0 -2 5 416.34 9.03
0 2 -5 355.96 7.69
0 2 -5 428.48 9.33
0 -2 5 394.79 8.58
0 -2 -5 416.49 9.31
0 2 -5 418.19 9.55
0 -2 -5 416.41 9.41
0 2 5 420.19 9.53
0 -2 5 425.76 9.54
0 2 6 7.26 1.48
0 -2 6 7.17 0.61
0 2 -6 7.92 0.85
0 -2 6 5.16 0.51
0 2 -6 6.52 1.24
0 -2 -6 7.59 1.08
0 2 6 5.12 1.14
0 -2 6 9.96 1.44
0 2 7 5.29 1.11
0 -2 7 3.25 0.64
0 2 -7 -0.11 0.11
0 2 -7 2.52 0.57
0 -2 -7 3.33 0.96
0 2 -7 5.41 0.91
0 -2 -7 5.72 0.78
0 2 7 5.27 1.67
0 -2 7 6.77 1.54
0 2 8 242.80 7.54
0 -2 8 232.85 6.75
0 2 -8 246.72 7.26
0 -2 -8 254.77 7.81
0 2 -8 251.32 7.79
0 -2 -8 246.58 7.56
0 2 8 240.70 7.58
0 -2 8 253.60 7.90
0 2 9 227.98 5.06
0 -2 -9 245.62 5.79
0 2 -9 256.11 6.19
0 -2 -9 254.47 12.33
0 2 9 252.45 6.28
0 -2 9 250.00 6.14
0 -2 -10 1.14 0.90
0 2 -10 0.59 0.55
0 -2 -10 1.65 1.15
0 2 10 2.19 1.20
0 -2 10 4.77 1.51
0 -2 -11 82.18 5.23
0 2 -11 67.95 6.41
0 -2 -11 67.81 5.73
0 2 11 80.83 5.42
0 -2 11 75.82 5.09
0 4 0 666.17 11.19
0 -4 0 694.80 11.21
0 4 0 679.08 10.93
0 -4 0 681.69 10.61
0 -4 0 671.16 10.45
0 4 0 678.31 10.98
0 -4 0 639.82 10.36
0 4 -1 504.79 8.53
0 4 1 447.57 7.64
0 -4 1 490.19 8.18
0 -4 1 483.73 7.98
0 -4 1 515.41 8.40
0 4 1 485.34 7.98
0 4 -1 523.90 8.35
0 -4 1 514.38 8.19
0 4 -1 504.35 8.32
0 -4 1 500.35 8.22
0 4 1 505.64 8.37
0 -4 -1 476.17 7.87
0 4 2 3.51 0.76
0 -4 2 1.85 0.58
0 -4 2 0.83 0.32
0 -4 -2 0.99 0.70
0 -4 2 1.32 0.65
0 4 -2 1.07 0.40
0 -4 -2 0.27 0.08
0 -4 2 1.91 0.35
0 4 2 1.03 0.34
0 4 -2 0.85 0.59
0 -4 2 1.82 0.54
0 4 2 1.66 0.61
0 -4 -2 0.56 0.55
0 -4 3 0.23 0.20
0 4 3 0.99 0.55
0 -4 3 0.70 0.58
0 -4 3 0.06 0.18
0 -4 -3 -0.35 0.76
0 -4 3 0.23 0.34
0 4 -3 1.27 0.43
0 -4 -3 0.37 0.34
0 -4 3 0.50 0.32
0 4 3 0.98 0.20
0 4 3 0.68 0.80
0 -4 4 89.19 1.45
0 4 4 100.92 1.97
0 -4 4 99.28 1.60
0 4 -4 99.26 1.76
0 -4 4 100.05 1.34
0 -4 -4 97.79 1.97
0 4 -4 99.05 1.84
0 -4 -4 107.43 1.74
0 4 4 99.00 1.40
0 4 4 90.87 2.06
0 -4 4 106.71 1.83
0 -4 5 413.01 8.37
0 4 5 487.78 10.21
0 -4 5 477.28 9.66
0 4 -5 495.51 10.06
0 -4 5 440.80 8.80
0 -4 -5 473.82 9.94
0 4 -5 490.00 11.09
0 -4 -5 449.49 9.55
0 -4 5 483.71 10.05
0 -4 6 81.52 2.71
0 4 6 105.24 3.61
0 -4 6 100.67 3.16
0 4 -6 105.38 3.32
0 -4 6 88.85 2.72
0 -4 -6 105.89 3.69
0 4 -6 109.93 3.84
0 -4 -6 99.92 3.37
0 -4 6 105.84 3.60
0 4 7 33.74 5.18
0 -4 7 31.99 1.30
0 4 -7 34.46 2.39
0 -4 -7 37.35 1.91
0 4 -7 41.59 3.12
0 -4 -7 39.29 2.40
0 -4 7 41.06 1.88
0 4 8 1.49 0.58
0 -4 8 0.58 0.32
0 4 -8 0.31 0.32
0 -4 -8 0.97 1.16
0 4 -8 1.26 0.60
0 -4 -8 2.25 0.70
0 -4 8 1.41 0.82
0 4 9 1.64 0.96
0 -4 -9 0.73 0.93
0 -4 -9 2.94 0.90
0 -4 9 3.31 1.29
0 -4 -10 11.17 1.53
0 -4 -10 8.02 1.76
0 4 10 11.48 1.56
0 -4 10 7.69 1.23
0 6 0 140.39 3.67
0 -6 0 136.62 3.32
0 6 0 131.77 3.28
0 6 -1 70.66 2.38
0 6 1 76.43 2.62
0 -6 -1 78.60 2.32
0 -6 1 75.33 2.08
0 -6 1 73.62 1.64
0 -6 1 73.83 1.65
0 6 -1 77.40 2.34
0 6 1 74.87 2.22
0 6 2 194.54 3.06
0 -6 2 190.87 2.49
0 -6 2 201.93 2.27
0 -6 2 191.19 1.85
0 6 -2 200.54 3.99
0 6 2 200.50 2.79
0 6 3 1.83 0.78
0 -6 3 1.15 0.87
0 -6 -3 0.21 1.03
0 -6 3 3.09 0.68
0 6 -3 0.35 0.22
0 -6 -3 0.51 0.14
0 -6 3 -0.14 0.27
0 6 3 0.43 0.12
0 6 -3 0.87 0.53
0 6 3 2.07 1.25
0 6 4 60.01 3.72
0 -6 4 58.62 2.18
0 -6 -4 61.13 2.61
0 -6 4 60.28 2.02
0 6 -4 63.03 2.28
0 -6 -4 57.76 1.91
0 6 -4 52.58 2.96
0 6 4 61.38 2.56
0 6 5 183.85 5.97
0 -6 5 168.44 5.17
0 -6 -5 176.49 5.71
0 -6 5 176.87 5.20
0 6 -5 181.44 5.60
0 -6 -5 178.05 5.29
0 6 5 173.83 5.67
0 -6 5 182.07 5.72
0 6 6 125.78 5.07
0 -6 6 115.40 4.39
0 -6 -6 130.83 5.31
0 -6 6 119.81 4.35
0 6 -6 126.01 5.22
0 -6 -6 117.61 4.56
0 6 6 128.68 5.20
0 -6 6 116.33 4.62
0 6 7 37.42 4.03
0 -6 7 36.57 1.42
0 -6 -7 39.69 2.12
0 6 -7 40.59 3.81
0 -6 -7 34.45 1.31
0 6 7 45.71 2.79
0 -6 7 38.69 1.75
0 6 8 9.84 1.78
0 -6 -8 13.22 1.47
0 6 -8 10.01 2.57
0 -6 -8 10.65 1.84
0 6 8 10.65 1.72
0 -6 8 14.01 1.34
0 6 9 15.61 4.64
0 6 -9 26.90 4.63
0 6 9 28.59 2.53
0 -6 9 24.26 2.08
0 8 0 129.53 5.28
0 -8 0 124.86 4.87
0 8 0 115.36 4.51
0 8 1 0.65 0.74
0 -8 1 1.40 0.77
0 -8 -1 1.67 0.95
0 -8 1 1.20 0.88
0 8 -1 1.82 0.64
0 8 1 0.76 1.03
0 8 2 59.07 6.60
0 -8 2 61.72 2.76
0 -8 -2 70.54 3.12
0 -8 2 67.62 2.82
0 8 -2 59.01 6.23
0 8 2 63.64 2.90
0 8 3 5.55 0.96
0 -8 3 3.96 0.94
0 -8 -3 4.87 1.33
0 -8 3 4.13 0.63
0 -8 3 2.80 0.41
0 8 -3 1.76 0.84
0 8 3 7.17 1.46
0 8 4 11.22 1.84
0 -8 4 9.76 0.96
0 -8 -4 12.43 1.60
0 -8 4 10.07 0.79
0 -8 4 10.08 0.68
0 8 -4 9.97 1.14
0 8 4 7.69 1.08
0 8 5 43.89 4.27
0 -8 5 44.66 2.00
0 -8 -5 44.87 2.39
0 8 5 44.46 2.35
0 -8 5 47.46 2.20
0 8 6 44.15 5.71
0 -8 6 47.85 2.52
0 -8 -6 49.25 2.92
0 8 -6 49.05 2.66
0 8 6 51.34 3.04
0 -8 6 47.10 2.60
0 8 7 0.28 0.96
0 -8 -7 1.25 1.56
0 8 -7 0.38 0.43
0 8 7 0.77 0.98
0 -8 7 0.39 0.68
0 -10 0 102.45 5.21
0 -10 0 98.62 4.79
0 10 1 0.30 1.04
0 -10 1 0.32 0.58
0 -10 -1 1.08 0.73
0 -10 1 0.69 0.70
0 10 2 43.38 2.32
0 -10 2 47.68 2.31
0 -10 -2 42.67 2.15
0 -10 2 41.82 1.86
0 10 3 3.15 1.01
0 -10 3 4.07 0.83
0 -10 -3 5.16 1.38
0 10 -3 2.42 0.89
0 10 4 49.85 6.11
0 -10 4 51.60 2.67
0 -10 -4 50.66 2.87
0 10 -4 31.39 6.76
1 1 -11 3.99 0.69
1 -1 -11 7.01 1.15
1 1 -11 8.77 1.29
1 -1 -11 4.60 1.25
-1 1 11 4.07 1.46
-1 -1 11 6.52 1.51
1 -1 -10 2.64 0.84
1 1 -10 0.32 0.66
1 -1 -10 0.82 0.67
-1 1 10 2.17 1.19
-1 -1 10 0.80 1.12
1 1 -9 98.10 4.51
1 -1 -9 103.32 4.84
1 1 -9 95.73 7.47
1 -1 -9 100.01 5.94
-1 1 9 93.18 4.74
-1 -1 9 92.96 4.69
-1 1 8 92.19 2.61
-1 -1 8 88.59 2.34
1 1 -8 99.46 3.07
1 -1 -8 105.62 3.40
1 1 -8 95.69 4.94
1 -1 -8 96.31 3.30
-1 1 8 104.01 3.59
-1 -1 8 99.39 3.41
-1 1 7 4.89 1.67
-1 -1 7 6.09 0.39
1 -1 -7 5.38 0.42
1 1 -7 5.64 0.30
1 1 -7 5.60 0.76
1 -1 -7 7.16 0.97
1 1 -7 7.54 1.05
1 -1 -7 10.84 1.37
-1 1 7 4.74 1.23
-1 -1 7 5.75 1.25
-1 1 6 15.94 1.48
-1 -1 6 14.74 0.52
1 -1 -6 13.30 0.60
1 1 -6 14.25 0.43
1 1 -6 15.39 0.92
1 -1 -6 15.03 1.01
1 1 -6 15.56 2.16
1 -1 -6 21.36 2.28
-1 1 6 14.88 1.37
-1 -1 6 15.93 1.27
-1 1 5 438.31 9.60
-1 -1 5 452.40 9.65
1 -1 -5 449.25 9.74
1 1 -5 448.60 9.54
1 1 -5 453.31 9.94
1 -1 -5 464.89 10.27
-1 -1 5 445.25 9.72
1 -1 -5 461.96 10.39
-1 1 5 442.75 9.97
-1 -1 5 474.58 10.57
-1 1 4 28.03 0.99
1 -1 -4 27.97 0.85
-1 -1 4 28.49 0.65
1 1 -4 28.06 0.58
1 1 -4 29.11 0.92
-1 -1 4 27.99 0.89
1 -1 -4 30.40 1.22
-1 1 4 32.84 1.00
1 1 -4 30.39 1.12
1 -1 -4 29.86 1.08
-1 1 4 27.56 0.90
-1 1 4 24.72 1.05
-1 -1 4 26.99 1.06
1 1 -4 28.20 0.90
-1 1 3 510.79 5.02
1 -1 -3 514.20 5.01
-1 -1 3 528.82 4.82
1 1 -3 515.28 5.12
-1 -1 3 515.90 5.14
1 -1 -3 512.55 5.27
-1 1 3 521.45 5.27
1 1 -3 522.83 5.43
-1 -1 3 504.04 5.68
-1 1 3 506.43 5.12
1 -1 -3 521.65 5.40
-1 -1 3 509.58 5.23
1 1 -3 508.22 5.13
-1 -1 2 1172.34 10.44
-1 1 2 1150.93 10.71
1 -1 -2 1144.94 10.49
-1 -1 2 1183.67 10.52
1 1 -2 1157.87 10.62
-1 -1 2 1184.42 10.83
1 -1 -2 1181.05 10.97
-1 1 2 1201.13 11.09
1 1 -2 1151.47 10.87
-1 -1 2 1171.27 10.91
-1 1 2 1171.60 10.88
1 -1 -2 1162.57 10.84
-1 -1 2 1194.80 10.99
1 1 -2 1190.73 10.92
-1 1 1 85.85 1.15
1 -1 -1 86.06 1.10
1 1 -1 85.55 1.14
-1 -1 1 88.15 1.17
1 -1 -1 86.72 1.20
1 -1 -1 85.47 1.04
1 -1 -1 89.08 1.24
-1 -1 0 10.93 0.36
1 -1 0 10.73 0.40
1 1 0 15.07 0.87
-1 1 0 10.28 0.25
-1 1 0 12.46 0.43
1 1 1 1760.02 15.90
-1 -1 -1 1803.98 16.27
1 -1 1 1784.75 16.01
-1 1 -1 1824.20 16.34
-1 -1 -1 1825.44 16.37
1 1 1 1833.96 16.43
-1 1 -1 1840.51 16.47
1 -1 1 1810.64 16.19
-1 -1 -1 1830.02 16.37
1 1 1 1783.04 15.95
1 -1 1 1773.11 16.05
1 1 1 1716.16 15.34
-1 -1 -1 1743.43 15.56
1 1 2 1798.85 16.47
-1 -1 -2 1815.06 16.52
-1 1 -2 1794.08 16.15
-1 1 -2 1834.67 16.23
1 -1 2 1838.82 16.26
-1 -1 -2 1823.54 16.50
1 1 2 1788.20 16.14
-1 1 -2 1800.98 16.37
-1 -1 -2 1791.87 16.24
1 -1 2 1823.95 16.55
1 1 2 1825.33 16.51
1 -1 2 1801.91 19.39
1 1 2 1785.77 16.23
1 1 3 6.88 0.62
-1 -1 -3 9.40 0.54
1 -1 3 8.75 0.54
-1 1 -3 9.04 0.48
-1 1 -3 8.37 0.40
1 -1 3 8.29 0.35
-1 -1 -3 7.63 0.54
1 1 3 8.62 0.53
-1 1 -3 10.42 0.77
-1 -1 -3 9.19 0.70
1 -1 3 8.18 0.65
1 1 3 7.95 0.50
1 -1 3 8.87 0.98
1 1 3 8.01 0.61
1 -1 3 10.64 0.79
1 1 4 364.28 6.22
-1 -1 -4 343.61 5.80
1 -1 4 350.64 5.89
-1 1 -4 345.51 5.68
-1 1 -4 350.34 5.72
-1 -1 -4 362.23 6.13
1 -1 4 338.38 5.49
1 1 4 339.24 5.67
-1 1 -4 341.55 5.92
1 1 4 339.09 5.77
1 1 4 367.04 6.38
1 -1 4 341.51 5.89
1 1 5 139.59 3.45
1 -1 5 134.06 3.23
-1 -1 -5 136.77 3.32
-1 1 -5 144.34 3.34
-1 1 -5 146.44 3.42
-1 -1 -5 146.50 3.58
1 -1 5 142.75 3.27
-1 1 -5 143.01 4.52
-1 -1 -5 144.65 3.65
1 1 5 140.32 3.64
1 -1 5 142.39 3.60
1 1 6 209.70 2.73
1 -1 6 208.87 2.50
-1 1 -6 199.13 2.18
-1 1 -6 215.16 2.49
-1 -1 -6 225.27 2.95
1 -1 6 194.69 2.13
-1 1 -6 202.02 3.03
-1 -1 -6 214.57 3.88
1 1 6 211.74 3.33
1 -1 6 217.86 3.15
1 1 7 8.96 0.82
1 -1 7 11.81 0.80
-1 1 -7 9.72 0.55
-1 1 -7 11.13 0.83
-1 -1 -7 11.20 0.93
-1 1 -7 14.32 1.88
-1 -1 -7 11.79 1.21
1 1 7 11.60 1.20
1 -1 7 11.34 1.14
1 1 8 24.54 1.21
1 -1 8 25.01 1.17
-1 1 -8 26.77 1.36
-1 -1 -8 24.99 1.44
-1 1 -8 29.53 3.56
-1 -1 -8 26.82 3.31
1 1 8 31.51 2.06
1 -1 8 28.52 1.80
1 1 9 57.80 2.80
1 -1 9 55.97 2.66
-1 -1 -9 65.62 3.35
-1 1 -9 61.89 4.89
-1 -1 -9 64.52 5.41
1 1 9 64.99 3.51
1 -1 9 60.18 3.35
-1 1 -10 20.20 1.22
-1 -1 -10 19.20 1.50
-1 1 -10 17.07 2.41
-1 -1 -10 18.97 3.71
1 1 10 18.67 1.78
1 -1 10 18.13 1.81
-1 -1 -11 2.28 0.94
-1 1 -11 4.00 1.53
-1 -1 -11 3.18 0.83
1 1 11 1.33 1.01
1 -1 11 4.67 1.36
1 -3 -11 8.30 1.40
1 3 -11 5.20 1.55
1 -3 -11 6.81 1.70
-1 3 11 8.08 1.69
-1 -3 11 9.63 1.46
1 -3 -10 5.40 1.08
1 3 -10 6.93 1.77
1 -3 -10 6.16 1.06
-1 3 10 5.84 1.32
-1 -3 10 5.97 1.26
-1 3 9 5.39 1.52
1 3 -9 6.32 0.94
1 -3 -9 8.26 1.28
1 3 -9 9.57 1.84
1 -3 -9 7.79 2.03
-1 3 9 9.47 1.84
-1 -3 9 8.49 1.18
-1 3 8 0.41 0.33
1 3 -8 -0.91 0.53
1 -3 -8 6.59 1.83
1 3 -8 0.68 0.93
1 -3 -8 1.76 0.71
-1 3 8 -1.70 1.30
-1 -3 8 0.81 0.94
-1 3 7 317.29 8.24
-1 -3 7 292.27 7.22
1 3 -7 313.04 8.10
1 3 -7 310.82 8.25
1 -3 -7 317.49 8.41
-1 3 7 309.19 8.38
-1 -3 7 315.67 8.38
-1 -3 6 93.36 1.48
-1 3 6 109.89 3.08
-1 -3 6 105.54 1.30
1 3 -6 106.45 1.92
-1 -3 6 94.17 1.53
1 -3 -6 107.76 2.38
1 3 -6 104.53 2.28
1 -3 -6 107.57 2.11
-1 3 6 109.05 2.59
-1 -3 6 111.32 2.15
-1 -3 5 4.58 0.61
-1 3 5 6.26 1.10
-1 -3 5 4.68 0.42
1 3 -5 6.10 0.82
-1 -3 5 5.69 0.58
1 -3 -5 5.66 0.99
1 3 -5 4.10 0.80
1 -3 -5 7.15 1.06
-1 3 5 3.89 1.06
-1 -3 5 5.29 0.71
-1 -3 4 52.09 1.44
-1 3 4 52.52 1.64
-1 -3 4 57.90 1.50
1 3 -4 56.32 1.68
-1 -3 4 56.26 1.53
1 -3 -4 56.81 1.85
1 3 -4 58.29 1.83
1 -3 -4 53.31 1.55
-1 3 4 54.05 1.49
-1 3 4 53.51 1.88
-1 -3 4 58.50 1.84
-1 3 3 2456.59 52.30
-1 -3 3 2336.20 36.40
1 -3 -3 2257.99 35.38
-1 -3 3 2480.71 52.29
1 3 -3 2466.58 52.14
-1 -3 3 2388.11 37.22
1 -3 -3 2437.74 51.59
1 3 -3 2511.70 53.13
1 -3 -3 2459.37 51.96
-1 -3 3 2313.64 36.21
-1 3 3 2486.29 52.40
-1 -3 3 2375.31 37.21
-1 3 3 2479.27 52.53
-1 -3 3 2470.27 52.18
1 3 -2 0.95 0.27
-1 3 2 1.35 0.60
-1 -3 2 0.87 0.27
1 -3 -2 0.73 0.40
1 3 -2 1.73 0.29
-1 -3 2 1.65 0.34
1 -3 -2 0.92 0.65
-1 3 2 1.44 0.46
1 3 -2 1.54 0.32
1 -3 -2 1.24 0.19
-1 -3 2 1.03 0.18
-1 3 2 0.93 0.14
1 3 -2 1.75 0.33
-1 -3 2 0.99 0.28
-1 3 2 0.84 0.69
1 -3 -2 1.84 0.59
-1 3 1 0.13 0.59
1 3 -1 0.76 0.31
1 -3 -1 0.65 0.28
-1 -3 1 1.11 0.40
-1 -3 1 0.61 0.29
-1 3 1 1.78 0.38
-1 -3 1 1.32 0.47
-1 -3 1 0.74 0.26
-1 -3 1 0.95 0.37
1 3 -1 2.15 0.40
-1 -3 1 1.38 0.33
-1 3 1 0.48 0.55
1 -3 -1 2.43 0.69
1 3 1 2.02 0.55
-1 -3 -1 1.02 0.47
1 -3 1 1.06 0.64
1 -3 1 0.46 0.35
-1 -3 -1 1.11 0.58
1 3 1 -0.05 0.41
-1 3 -1 0.62 0.24
-1 3 -1 0.89 0.24
1 -3 1 0.27 0.22
-1 -3 -1 0.67 0.35
1 3 1 -0.65 0.20
-1 3 -1 1.14 0.48
1 -3 1 0.51 0.41
1 3 1 0.80 0.56
-1 -3 -1 0.11 0.39
1 -3 2 475.67 4.97
1 3 2 494.32 5.54
-1 -3 -2 482.23 5.22
1 -3 2 495.09 5.12
1 -3 2 500.20 4.89
-1 -3 -2 514.53 5.42
1 -3 2 504.27 4.77
-1 3 -2 500.79 5.07
1 -3 2 483.47 4.85
-1 -3 -2 513.37 4.99
1 3 2 491.50 4.78
-1 3 -2 495.86 5.52
1 -3 2 465.94 5.05
1 3 2 513.51 5.33
-1 -3 -2 474.83 4.92
1 -3 3 159.93 2.99
-1 3 -3 167.17 3.01
1 -3 3 159.20 2.67
-1 -3 -3 160.39 3.14
1 -3 3 163.22 2.72
-1 3 -3 160.58 3.11
-1 -3 -3 152.88 2.80
1 -3 3 155.89 2.91
1 3 3 153.92 2.76
-1 3 -3 157.67 3.19
1 3 3 167.03 3.27
-1 -3 -3 148.56 2.83
1 3 4 1.11 0.45
1 -3 4 1.49 0.59
-1 3 -4 0.72 0.27
-1 3 -4 0.59 0.18
1 -3 4 0.98 0.31
-1 -3 -4 0.91 0.74
-1 3 -4 1.17 0.64
-1 -3 -4 0.90 0.50
1 3 4 1.07 0.31
1 3 4 2.15 1.10
1 -3 4 0.59 0.60
1 3 5 145.13 2.36
1 -3 5 139.62 2.00
-1 3 -5 133.14 1.72
1 -3 5 133.52 1.40
-1 -3 -5 144.66 2.41
-1 3 -5 150.32 2.44
-1 -3 -5 145.09 2.22
1 3 5 145.07 2.53
1 -3 5 153.01 2.54
1 3 6 58.91 4.14
1 -3 6 50.22 1.26
-1 3 -6 47.63 1.01
-1 3 -6 48.80 0.86
-1 -3 -6 51.41 2.26
1 -3 6 46.81 0.80
-1 3 -6 59.02 4.20
-1 -3 -6 53.92 2.73
1 3 6 50.72 1.94
1 -3 6 50.14 1.68
1 3 7 87.98 2.85
1 -3 7 73.01 2.25
-1 3 -7 83.38 2.48
-1 -3 -7 89.10 3.10
-1 3 -7 86.71 5.78
-1 -3 -7 89.09 3.70
1 -3 7 92.13 3.07
1 3 8 79.64 3.96
1 -3 8 87.95 3.41
-1 -3 -8 85.15 3.61
-1 3 -8 87.51 5.13
-1 -3 -8 88.61 7.51
1 3 8 82.58 3.75
1 -3 8 90.61 4.04
1 3 9 1.89 0.67
-1 -3 -9 0.09 0.93
-1 3 -9 1.01 0.70
-1 -3 -9 2.79 1.05
1 -3 9 2.13 1.43
1 3 10 2.58 1.13
-1 -3 -10 4.81 1.07
-1 3 -10 6.12 1.16
-1 -3 -10 4.63 1.09
1 -3 10 6.31 1.49
-1 -3 -11 17.93 1.44
-1 3 -11 12.44 1.58
-1 -3 -11 13.66 3.23
1 3 11 15.29 1.84
1 -3 11 15.20 1.65
1 -5 -10 1.89 0.92
1 5 -10 1.03 0.65
1 -5 -10 0.53 0.57
-1 5 10 0.57 1.19
-1 -5 10 1.65 0.90
-1 5 9 118.34 5.62
1 -5 -9 124.03 6.10
1 5 -9 120.34 5.86
1 -5 -9 124.49 5.88
-1 5 9 126.66 6.35
-1 -5 9 131.23 6.33
-1 5 8 10.00 2.35
1 -5 -8 11.05 1.39
1 5 -8 9.96 2.06
1 -5 -8 12.81 2.81
-1 5 8 12.21 1.57
-1 -5 8 10.31 1.11
-1 5 7 5.38 1.23
-1 -5 7 3.92 0.58
1 5 -7 4.33 0.79
1 -5 -7 5.82 1.29
1 5 -7 3.89 1.31
1 -5 -7 3.30 0.87
-1 -5 7 6.04 0.96
-1 5 6 2.44 1.28
-1 -5 6 0.92 0.39
1 5 -6 2.25 0.65
1 -5 -6 1.24 0.93
1 5 -6 2.09 0.91
1 -5 -6 2.27 0.50
-1 -5 6 3.14 0.63
-1 5 5 29.43 3.50
-1 -5 5 30.70 1.30
1 5 -5 22.62 2.56
1 -5 -5 26.92 1.64
1 5 -5 29.56 3.61
1 -5 -5 28.65 1.99
-1 5 5 23.41 0.99
-1 -5 5 25.95 1.31
-1 5 4 19.44 3.92
1 5 -4 18.47 2.85
-1 5 3 97.20 2.10
-1 -5 3 100.77 1.69
1 -5 -3 99.58 2.07
-1 -5 3 99.00 1.54
1 -5 -3 91.90 1.04
1 5 -3 99.62 1.71
-1 5 3 92.65 1.05
1 5 -3 95.89 2.82
1 5 -2 52.55 2.04
-1 5 2 58.49 3.65
1 -5 -2 59.78 1.55
-1 -5 2 52.46 1.26
-1 -5 2 54.35 1.14
-1 -5 2 57.08 1.11
1 5 -2 56.05 1.33
-1 5 1 226.12 5.42
1 5 -1 223.36 5.36
1 -5 -1 233.98 5.43
-1 -5 1 226.91 5.23
-1 -5 1 220.23 5.05
-1 -5 1 231.71 5.12
1 5 -1 226.85 5.21
-1 -5 1 210.30 4.84
-1 5 0 20.70 1.12
1 5 0 21.31 3.55
1 -5 0 19.36 0.95
-1 -5 0 20.85 0.96
-1 -5 0 20.35 0.78
-1 -5 0 20.45 0.66
1 5 0 21.88 1.07
-1 -5 0 17.96 0.78
1 5 1 163.82 4.17
1 -5 1 162.39 3.98
1 -5 1 154.16 3.65
-1 -5 -1 170.94 4.16
-1 5 -1 167.93 3.90
-1 -5 -1 157.43 3.43
-1 5 -1 165.65 3.75
1 -5 1 170.46 3.76
-1 -5 -1 162.42 3.54
1 5 1 163.65 3.93
-1 -5 -1 143.33 3.44
1 5 2 215.79 3.12
1 -5 2 218.85 2.70
1 -5 2 202.53 2.29
-1 -5 -2 211.37 2.91
1 -5 2 224.94 2.41
-1 5 -2 217.04 2.55
-1 -5 -2 210.66 1.88
1 5 2 217.26 1.88
1 5 2 207.62 2.70
1 5 3 275.21 3.81
1 -5 3 283.86 3.31
-1 -5 -3 280.07 3.64
1 -5 3 277.31 2.64
-1 5 -3 289.76 3.59
-1 -5 -3 275.36 2.54
1 5 3 282.28 3.45
1 5 4 0.68 0.59
1 -5 4 1.12 0.64
1 -5 4 0.60 0.30
-1 -5 -4 0.95 0.89
1 -5 4 0.83 0.21
-1 5 -4 1.48 0.38
-1 -5 -4 1.77 0.51
1 5 4 0.75 0.35
1 5 4 1.66 1.40
1 5 5 199.78 7.00
1 -5 5 202.58 6.04
1 -5 5 182.11 5.19
-1 -5 -5 190.49 5.99
1 -5 5 204.48 5.81
-1 5 -5 208.35 6.55
-1 -5 -5 200.81 6.16
1 5 5 208.64 6.51
1 -5 5 214.45 6.55
1 5 6 256.64 7.69
1 -5 6 245.84 6.44
-1 -5 -6 246.72 6.77
1 -5 6 260.74 6.41
-1 5 -6 255.79 7.03
-1 -5 -6 253.77 6.61
1 5 6 256.95 7.06
1 -5 6 254.38 6.89
1 5 7 31.07 3.68
1 -5 7 30.72 1.52
-1 -5 -7 34.72 2.13
-1 5 -7 31.09 4.79
-1 -5 -7 34.87 2.72
1 5 7 38.90 2.27
1 -5 7 27.95 1.68
1 5 8 24.43 3.85
1 -5 8 34.40 1.61
-1 -5 -8 34.47 2.03
-1 5 -8 32.38 5.59
-1 -5 -8 30.46 4.60
1 5 8 37.18 2.30
1 -5 8 41.70 2.09
-1 -5 -9 6.98 1.58
-1 5 -9 7.83 1.27
-1 -5 -9 4.95 1.01
1 5 9 6.21 1.34
1 -5 9 4.99 1.04
1 5 10 1.52 0.58
-1 -5 -10 2.71 1.44
-1 5 -10 0.94 0.49
-1 -5 -10 0.62 0.71
1 5 10 2.25 1.63
1 -5 10 2.18 1.14
-1 7 8 130.47 4.61
1 -7 -8 131.73 4.89
1 7 -8 118.12 6.95
-1 7 8 136.63 5.08
-1 -7 8 126.57 4.36
-1 7 7 1.06 0.86
1 -7 -7 2.21 1.00
1 7 -7 0.79 0.49
-1 7 7 4.09 1.50
-1 -7 7 1.09 0.69
-1 7 6 -0.33 0.74
-1 -7 6 0.65 0.44
1 -7 -6 2.19 1.11
1 7 -6 0.87 0.70
-1 7 6 2.64 1.16
-1 -7 6 1.04 0.56
-1 7 5 18.94 3.18
-1 -7 5 19.27 1.21
1 -7 -5 19.57 1.88
-1 -7 5 16.04 1.04
1 7 -5 21.93 1.47
-1 7 5 25.70 1.89
-1 -7 5 20.70 1.36
-1 7 4 126.74 5.12
-1 -7 4 121.05 4.62
1 -7 -4 120.73 4.89
-1 -7 4 122.55 4.59
-1 -7 4 127.12 4.75
1 7 -4 129.13 4.98
-1 7 4 127.23 5.12
-1 7 3 72.55 4.21
-1 -7 3 66.06 2.36
1 -7 -3 68.29 2.58
-1 -7 3 63.89 2.12
-1 -7 3 67.26 2.25
1 7 -3 72.09 2.41
-1 7 3 69.45 2.82
1 7 -2 180.45 5.10
-1 7 2 192.09 5.59
1 -7 -2 177.03 5.05
-1 -7 2 188.23 5.05
-1 -7 2 176.38 4.55
1 7 -2 185.76 5.66
-1 7 2 187.52 5.32
-1 7 1 72.95 2.90
1 -7 -1 76.31 2.86
-1 -7 1 78.59 2.79
-1 -7 1 65.14 1.98
-1 -7 1 70.35 2.13
1 7 -1 72.16 2.55
-1 7 1 68.88 2.63
-1 7 0 0.60 0.81
1 7 0 -0.05 0.79
1 -7 0 0.72 0.81
-1 -7 0 -0.49 0.78
-1 -7 0 0.40 0.09
-1 -7 0 0.34 0.10
1 7 0 2.30 0.76
-1 7 0 1.67 0.67
1 7 1 6.93 1.20
1 -7 1 7.00 0.98
1 -7 1 10.03 0.85
-1 -7 -1 8.17 1.09
1 -7 1 5.76 0.24
1 -7 1 6.52 0.27
-1 7 -1 8.18 1.14
1 7 1 7.45 0.83
1 7 2 18.29 3.26
1 -7 2 18.34 1.25
-1 -7 -2 19.76 1.54
1 -7 2 16.69 0.92
1 -7 2 15.67 0.66
-1 7 -2 17.66 2.00
1 7 2 13.84 1.04
1 7 3 52.97 3.88
1 -7 3 56.14 2.24
-1 -7 -3 55.64 2.47
1 -7 3 59.41 2.05
-1 7 -3 54.74 2.11
-1 7 -3 51.93 5.13
1 7 3 55.51 2.22
1 7 4 114.74 4.88
1 -7 4 111.09 4.38
-1 -7 -4 113.17 4.62
1 -7 4 105.54 3.90
-1 7 -4 116.16 4.42
-1 7 -4 111.74 4.46
1 7 4 101.73 4.15
1 7 5 46.12 6.20
1 -7 5 36.88 2.00
-1 -7 -5 37.30 2.34
-1 7 -5 34.10 3.19
-1 7 -5 37.41 2.21
1 7 5 37.32 2.28
1 7 6 9.17 2.48
1 -7 6 6.61 0.75
-1 -7 -6 9.02 1.32
-1 7 -6 9.85 1.96
1 7 6 9.79 1.31
1 -7 6 13.26 1.30
1 7 7 22.94 4.43
1 -7 7 24.68 1.51
-1 -7 -7 30.35 2.30
-1 7 -7 23.22 3.94
1 7 7 23.79 2.09
1 -7 7 27.05 2.00
1 7 8 112.36 4.18
-1 -7 -8 110.80 4.27
-1 7 -8 110.51 4.06
1 7 8 114.97 4.35
1 -7 8 113.38 4.14
-1 9 6 55.79 3.04
1 -9 -6 50.33 3.04
-1 9 6 53.25 3.04
-1 -9 6 48.58 2.50
-1 9 5 1.88 1.61
-1 -9 5 1.22 0.67
1 -9 -5 2.75 1.20
-1 9 5 2.00 1.25
-1 -9 5 2.74 0.78
-1 9 4 108.90 7.42
-1 -9 4 106.92 5.09
1 -9 -4 108.22 5.38
1 9 -4 112.41 5.37
-1 9 4 116.76 5.79
-1 9 3 16.90 1.52
-1 -9 3 16.74 1.19
1 -9 -3 16.93 1.45
-1 -9 3 15.62 1.12
1 9 -3 11.00 2.17
-1 9 3 13.17 1.29
-1 9 2 10.67 1.39
-1 -9 2 12.31 1.16
1 -9 -2 10.73 1.27
-1 -9 2 11.81 1.07
1 9 -2 9.60 1.75
-1 9 2 11.79 1.24
1 9 -1 20.53 1.66
1 -9 -1 23.06 1.57
1 -9 -1 20.32 1.38
-1 -9 1 19.17 1.40
1 9 -1 14.59 2.05
-1 9 1 15.32 2.77
1 -9 0 89.21 3.58
1 -9 0 86.12 3.26
-1 -9 0 85.14 3.33
1 9 0 71.19 6.41
-1 9 0 66.14 6.71
1 9 1 1.40 0.66
1 -9 1 2.95 0.74
1 -9 1 1.87 0.62
-1 -9 -1 4.28 1.17
-1 9 -1 2.63 0.99
1 9 1 2.73 0.92
1 9 2 134.00 5.26
1 -9 2 141.39 5.25
1 -9 2 138.36 4.71
-1 -9 -2 148.66 5.28
-1 9 -2 135.51 5.06
1 9 2 133.92 4.67
1 9 3 24.03 3.92
1 -9 3 16.76 1.28
-1 -9 -3 16.17 1.42
-1 9 -3 16.28 3.19
1 9 3 18.35 1.28
1 9 4 7.68 1.41
1 -9 4 9.07 1.05
-1 -9 -4 11.09 1.65
-1 9 -4 8.24 1.38
1 9 4 9.20 1.10
1 9 5 12.75 2.59
1 -9 5 12.47 1.05
-1 -9 -5 16.02 1.58
-1 9 -5 12.35 1.27
1 9 5 14.20 1.53
1 9 6 0.94 0.52
1 -9 6 0.17 0.47
-1 -9 -6 -0.55 0.94
1 -9 6 0.24 0.66
2 0 -11 0.32 0.72
2 0 -11 1.48 1.04
-2 0 11 1.97 1.17
2 0 -10 395.99 17.84
2 0 -10 392.96 13.48
-2 0 10 395.57 18.08
2 0 -9 -0.12 0.91
2 0 -9 2.26 1.27
-2 0 9 0.46 1.28
-2 0 8 89.68 2.30
2 0 -8 100.82 3.30
2 0 -8 102.81 3.45
-2 0 8 105.08 3.61
-2 0 7 0.40 0.19
2 0 -7 0.56 0.24
2 0 -7 -0.63 0.75
2 0 -7 1.40 0.70
-2 0 7 2.03 1.31
-2 0 6 317.73 2.60
2 0 -6 324.82 2.57
2 0 -6 330.73 3.79
2 0 -6 343.33 4.31
-2 0 6 338.95 4.37
-2 0 5 0.15 0.12
2 0 -5 0.09 0.13
2 0 -5 2.10 0.87
2 0 -5 1.34 0.76
-2 0 5 2.11 1.22
-2 0 4 259.86 4.16
2 0 -4 259.46 4.14
2 0 -4 267.14 4.72
-2 0 4 265.31 4.61
2 0 -4 261.01 4.95
-2 0 4 253.57 4.65
2 0 -4 257.69 4.53
2 0 -3 0.04 0.16
2 0 -3 0.12 0.07
2 0 -3 -1.03 0.54
2 0 -3 0.81 0.46
-2 0 3 -0.26 0.40
-2 0 3 0.71 0.68
2 0 -3 1.70 0.63
2 0 -2 772.18 6.95
2 0 -2 778.25 6.99
2 0 -2 758.52 7.29
-2 0 2 767.27 7.34
2 0 -2 761.12 7.32
-2 0 2 777.22 7.45
-2 0 2 760.30 7.33
2 0 -2 776.52 7.38
2 0 -1 -0.05 0.22
-2 0 1 0.13 0.21
2 0 -1 0.74 0.43
-2 0 1 0.88 0.50
2 0 -1 0.30 0.40
-2 0 1 0.72 0.40
2 0 -1 1.20 0.48
2 0 1 0.11 0.55
-2 0 -1 1.65 0.75
-2 0 -1 1.60 0.25
-2 0 -1 -0.07 0.49
2 0 1 0.64 0.54
-2 0 -1 0.68 0.27
2 0 1 2.67 0.38
2 0 2 261.67 3.01
-2 0 -2 272.39 3.06
-2 0 -2 269.20 2.71
2 0 2 268.99 2.69
-2 0 -2 260.86 2.99
2 0 2 244.21 2.80
2 0 2 266.85 2.92
2 0 2 260.00 2.86
2 0 3 0.82 0.63
-2 0 -3 0.07 0.46
-2 0 -3 0.53 0.42
2 0 3 -0.08 0.24
-2 0 -3 0.13 0.58
2 0 3 1.22 0.42
2 0 3 0.27 0.49
-2 0 -3 1.32 0.50
2 0 4 249.58 4.44
-2 0 -4 246.98 4.33
-2 0 -4 246.71 4.19
2 0 4 243.11 4.09
-2 0 -4 228.51 4.25
2 0 4 246.33 4.43
2 0 5 0.69 0.64
-2 0 -5 0.42 0.35
-2 0 -5 0.76 0.62
2 0 5 0.60 0.30
-2 0 -5 0.30 0.74
2 0 5 0.75 0.76
2 0 6 450.46 9.28
-2 0 -6 464.54 4.36
2 0 6 402.93 8.14
-2 0 -6 448.99 5.12
2 0 6 457.81 4.99
2 0 7 -0.12 0.73
-2 0 -7 1.27 0.63
-2 0 -7 0.18 0.98
2 0 7 3.05 1.05
2 0 8 120.78 3.95
-2 0 -8 111.24 3.68
-2 0 -8 111.21 4.98
2 0 8 123.76 4.33
2 0 9 -0.08 0.53
-2 0 -9 1.32 0.90
-2 0 -9 -0.25 0.98
2 0 9 1.08 1.03
-2 0 -10 263.20 11.63
-2 0 -10 240.19 12.89
2 0 10 250.51 11.72
-2 0 -11 0.66 0.94
2 0 11 1.26 1.07
2 -2 -11 1.02 0.84
2 2 -11 3.09 1.40
2 -2 -11 1.58 0.82
-2 2 11 3.13 1.29
-2 -2 11 1.29 1.07
2 2 -10 6.12 0.89
2 -2 -10 4.93 1.38
2 2 -10 6.12 1.63
2 -2 -10 1.53 0.87
-2 2 10 4.65 1.80
-2 -2 10 4.79 1.57
2 2 -9 15.88 1.06
2 -2 -9 18.56 1.53
2 2 -9 15.17 3.08
2 -2 -9 13.95 3.32
-2 2 9 20.49 2.14
-2 -2 9 15.14 1.47
-2 2 8 279.10 8.08
2 2 -8 299.09 8.87
2 -2 -8 334.33 10.04
2 2 -8 329.32 9.98
2 -2 -8 329.13 9.86
-2 -2 8 313.21 9.50
-2 2 7 74.42 2.56
2 -2 -7 61.05 2.10
2 2 -7 77.40 2.82
2 2 -7 74.94 2.91
2 -2 -7 75.09 3.47
-2 2 7 60.35 2.70
-2 -2 7 80.19 3.13
-2 2 6 5.34 0.91
2 -2 -6 4.04 0.52
2 2 -6 5.98 0.94
2 -2 -6 5.33 0.81
2 2 -6 6.07 1.05
2 -2 -6 6.81 1.24
-2 2 6 3.09 1.38
-2 -2 6 4.99 0.86
-2 2 5 6.25 1.33
-2 -2 5 5.52 0.19
2 -2 -5 4.81 0.46
-2 -2 5 5.57 0.22
2 2 -5 6.63 0.72
-2 -2 5 6.25 0.56
2 -2 -5 5.92 0.88
2 2 -5 8.98 1.73
2 -2 -5 7.80 1.18
-2 2 5 6.38 1.07
-2 -2 5 6.72 0.87
-2 2 4 25.73 2.14
-2 -2 4 22.11 0.54
2 -2 -4 22.50 0.80
-2 -2 4 22.42 0.51
2 2 -4 23.82 0.94
-2 -2 4 22.20 0.81
2 -2 -4 21.45 1.06
2 2 -4 23.57 1.67
2 -2 -4 23.16 1.39
-2 2 4 21.37 0.91
-2 2 4 21.89 1.33
-2 -2 4 23.51 0.95
2 2 -4 19.70 0.76
-2 2 3 25.81 1.69
2 -2 -3 23.58 0.67
-2 -2 3 25.68 0.52
-2 -2 3 24.88 0.47
2 2 -3 27.85 2.66
-2 -2 3 25.90 0.94
2 -2 -3 18.51 0.99
-2 2 3 25.44 0.77
2 2 -3 25.35 0.89
2 -2 -3 24.05 1.29
-2 2 3 26.05 0.73
-2 2 3 24.64 1.07
2 -2 -3 23.24 0.90
-2 -2 3 26.04 0.84
2 2 -3 25.14 0.70
-2 2 2 3204.81 28.79
2 -2 -2 3223.55 29.15
2 2 -2 3378.49 52.38
-2 -2 2 3602.66 55.90
2 2 -2 3294.22 29.83
-2 -2 2 3306.56 29.68
2 -2 -2 3226.90 29.09
-2 2 2 3320.24 29.84
2 2 -2 3205.58 28.87
-2 2 2 3256.66 29.09
-2 2 2 3409.11 52.83
-2 -2 2 3364.27 52.21
-2 2 2 3271.96 29.60
2 -2 -2 3207.33 28.97
-2 -2 2 3275.33 29.20
2 -2 -1 9999.99 154.61
2 2 0 753.50 7.32
-2 -2 0 799.26 7.69
2 -2 0 779.17 7.46
-2 2 0 814.94 7.75
2 2 0 768.20 7.45
-2 -2 0 790.08 7.78
2 -2 0 771.82 7.22
-2 2 0 788.86 7.33
-2 2 0 785.42 7.21
2 -2 0 776.11 7.12
-2 -2 0 773.52 7.27
2 2 0 776.38 7.23
2 2 0 766.29 6.88
-2 2 0 777.16 7.55
2 -2 0 761.85 7.37
-2 -2 0 771.21 6.94
2 2 2 11.72 0.83
-2 -2 -2 10.11 0.70
-2 2 -2 9.80 0.48
-2 -2 -2 11.56 0.72
2 2 2 9.01 0.53
-2 2 -2 11.31 0.60
2 -2 2 11.05 0.75
-2 -2 -2 9.93 0.68
2 2 2 10.22 0.55
-2 2 -2 12.74 1.69
2 -2 2 10.97 1.14
2 2 2 10.01 0.54
-2 -2 -2 11.73 0.48
-2 -2 -3 1176.01 18.90
2 -2 3 1224.80 19.35
-2 2 -3 1202.35 18.95
-2 -2 -3 1248.88 19.76
2 2 3 1135.79 17.95
-2 2 -3 1195.53 18.97
-2 -2 -3 1202.60 19.03
2 -2 3 1147.92 18.18
2 2 3 1164.85 18.56
-2 2 -3 1191.29 19.11
2 -2 3 1128.87 17.95
2 2 3 1201.66 19.03
-2 -2 -3 1167.01 18.42
2 2 4 787.89 12.91
2 -2 4 850.91 13.68
-2 2 -4 826.85 13.20
-2 2 -4 852.38 13.27
-2 -2 -4 785.49 12.71
2 -2 4 860.34 13.37
-2 2 -4 846.91 13.84
-2 -2 -4 851.67 13.77
2 2 4 841.53 13.66
2 -2 4 873.74 14.16
2 2 5 3.31 0.53
2 -2 5 5.54 0.63
-2 2 -5 4.16 0.42
-2 2 -5 5.39 0.38
-2 -2 -5 5.66 0.84
2 -2 5 4.61 0.29
-2 2 -5 5.84 0.77
-2 -2 -5 3.36 0.52
2 2 5 8.76 0.98
2 -2 5 4.88 0.72
2 2 6 112.90 3.02
2 -2 6 112.08 2.80
-2 2 -6 121.91 2.65
-2 -2 -6 116.46 3.01
2 -2 6 111.33 2.39
-2 2 -6 123.38 3.37
-2 -2 -6 122.02 3.19
2 2 6 122.48 3.47
2 -2 6 125.14 3.35
2 2 7 160.83 5.06
2 -2 7 159.46 4.91
-2 2 -7 171.50 5.00
-2 -2 -7 167.50 5.24
2 -2 7 149.45 4.32
-2 2 -7 162.58 5.21
-2 -2 -7 167.97 5.40
2 2 7 162.76 5.32
2 -2 7 168.34 5.37
2 2 8 42.43 1.88
2 -2 8 40.12 1.71
-2 2 -8 42.97 1.59
-2 -2 -8 44.81 2.02
-2 2 -8 40.52 5.10
-2 -2 -8 44.32 3.22
2 2 8 43.22 2.20
2 -2 8 45.70 2.17
2 2 9 25.49 1.36
2 -2 9 24.49 1.20
-2 -2 -9 28.43 1.50
-2 2 -9 29.79 4.58
-2 -2 -9 28.08 3.75
2 2 9 28.10 1.82
2 -2 9 33.06 1.83
2 2 10 12.08 2.24
-2 -2 -10 19.14 1.68
-2 2 -10 12.70 3.23
-2 -2 -10 15.36 2.90
2 2 10 20.06 1.80
2 -2 10 16.02 1.54
-2 -2 -11 5.14 1.11
-2 2 -11 3.62 1.18
-2 -2 -11 3.02 1.74
2 -2 11 1.54 1.06
2 -4 -10 7.58 1.54
2 4 -10 7.03 2.11
2 -4 -10 5.32 1.61
-2 4 10 7.72 1.81
-2 -4 10 7.19 1.11
-2 4 9 8.06 2.92
2 4 -9 11.43 2.39
2 -4 -9 15.87 1.55
2 4 -9 13.12 3.34
2 -4 -9 13.72 4.01
-2 4 9 17.65 1.94
-2 -4 9 13.16 1.33
2 4 -8 32.29 5.02
2 -4 -8 36.34 2.38
2 -4 -8 41.19 4.13
-2 4 8 39.68 2.62
-2 -4 8 34.91 2.09
-2 4 7 13.97 1.63
-2 -4 7 13.24 0.65
2 4 -7 14.44 2.11
2 -4 -7 13.41 1.28
2 -4 -7 14.78 2.18
-2 4 7 12.32 1.16
-2 -4 7 12.60 1.17
-2 4 6 415.71 12.03
-2 -4 6 400.80 11.23
2 4 -6 419.62 12.36
2 -4 -6 401.03 11.73
2 4 -6 431.34 12.92
2 -4 -6 440.33 12.57
-2 4 6 411.05 12.13
-2 -4 6 405.64 11.73
-2 4 5 118.95 4.31
-2 -4 5 115.41 2.59
2 4 -5 118.56 2.95
2 -4 -5 118.12 3.29
2 4 -5 114.70 3.14
2 -4 -5 118.37 3.52
-2 4 5 106.76 3.23
-2 -4 5 105.26 2.70
-2 4 4 9.67 1.78
-2 -4 4 6.44 1.32
-2 -4 4 12.35 0.71
2 4 -4 11.20 1.37
2 -4 -4 8.90 1.14
2 4 -4 9.00 1.74
2 -4 -4 10.64 0.95
-2 4 4 8.14 0.49
-2 4 4 8.65 1.20
-2 -4 4 8.98 0.87
-2 -4 3 14.55 2.02
-2 4 2 70.42 2.20
2 4 -2 70.99 2.05
-2 -4 2 66.06 1.84
2 4 -2 70.94 2.05
-2 -4 2 67.80 2.11
2 -4 -2 72.40 2.10
-2 -4 2 65.92 1.78
-2 4 2 68.74 1.58
-2 4 2 71.68 1.64
-2 -4 2 74.37 1.99
2 4 -2 71.66 1.91
-2 -4 2 68.99 1.86
-2 4 2 72.54 2.19
-2 4 1 21.69 1.02
2 4 -1 23.32 2.07
-2 -4 1 20.56 0.86
-2 -4 1 18.75 2.65
-2 4 1 23.62 0.81
-2 -4 1 24.53 0.94
-2 -4 1 18.60 0.97
-2 -4 1 23.41 0.77
2 4 -1 22.80 0.73
-2 -4 1 20.86 0.73
-2 4 1 25.53 1.37
2 4 0 799.18 13.11
2 -4 0 901.77 14.54
2 -4 0 872.34 13.93
-2 4 0 884.87 14.05
-2 4 0 903.90 14.06
-2 -4 0 880.41 13.89
2 -4 0 875.83 13.62
2 4 0 913.82 14.38
2 4 0 863.16 13.66
-2 4 0 804.63 13.10
-2 -4 0 861.57 13.62
2 4 1 19.67 3.15
2 -4 1 19.25 0.86
2 -4 1 18.27 0.71
-2 -4 -1 19.66 0.96
-2 4 -1 20.27 0.64
-2 4 -1 19.20 0.60
2 -4 1 18.08 0.64
-2 -4 -1 19.79 0.72
2 4 1 17.91 0.58
-2 4 -1 20.57 2.22
2 4 1 19.87 0.74
-2 -4 -1 18.21 0.75
2 4 2 284.46 6.76
2 -4 2 285.31 6.47
2 -4 2 260.64 5.80
2 -4 2 284.39 6.17
-2 -4 -2 290.54 6.68
-2 4 -2 288.32 6.39
-2 -4 -2 277.37 6.12
2 -4 2 270.98 5.99
2 4 2 273.76 6.00
-2 4 -2 273.73 6.36
2 4 2 274.06 6.16
-2 -4 -2 272.37 6.07
2 4 3 10.36 1.76
2 -4 3 11.41 0.79
2 -4 3 9.14 0.61
2 -4 3 8.38 0.40
-2 -4 -3 8.21 0.79
-2 4 -3 10.77 1.24
-2 -4 -3 9.96 0.81
2 -4 3 6.71 0.51
2 4 3 9.42 0.64
-2 4 -3 11.43 1.42
2 4 3 9.97 1.08
-2 -4 -3 7.91 0.59
2 4 4 199.18 4.26
2 -4 4 206.69 2.67
2 -4 4 204.70 1.60
-2 -4 -4 205.68 2.94
2 -4 4 200.84 1.55
-2 4 -4 208.95 2.77
-2 -4 -4 199.10 2.40
-2 4 -4 200.25 2.89
2 4 4 208.07 3.01
2 4 5 198.12 3.00
2 -4 5 207.88 2.50
-2 -4 -5 207.28 2.94
-2 4 -5 211.83 2.85
-2 -4 -5 210.69 2.51
2 4 5 200.43 3.01
2 -4 5 211.02 2.97
2 4 6 195.92 8.33
2 -4 6 198.98 6.00
-2 -4 -6 210.26 6.55
-2 4 -6 196.21 6.12
-2 -4 -6 201.90 6.11
2 4 6 205.34 6.46
2 -4 6 212.62 6.61
2 4 7 38.13 3.42
2 -4 7 38.64 1.66
-2 -4 -7 39.88 2.03
-2 4 -7 42.45 2.88
-2 -4 -7 40.03 2.75
2 4 7 36.89 1.93
2 -4 7 36.60 1.93
2 4 8 359.91 7.97
2 -4 8 369.29 7.84
-2 -4 -8 377.79 8.34
-2 4 -8 372.66 9.01
-2 -4 -8 365.74 8.05
2 4 8 363.03 8.27
2 -4 8 362.32 8.07
2 4 9 2.66 1.13
-2 -4 -9 4.04 0.98
-2 4 -9 4.25 1.19
-2 -4 -9 1.79 0.72
2 4 9 5.21 1.35
2 -4 9 3.02 1.23
2 4 10 70.50 2.80
-2 -4 -10 78.08 3.37
-2 4 -10 58.75 8.37
-2 -4 -10 67.62 7.81
2 4 10 82.72 3.67
2 -4 10 77.55 3.38
-2 6 9 32.55 3.41
2 -6 -9 41.38 3.18
2 6 -9 38.76 4.32
-2 6 9 39.10 3.21
-2 -6 9 40.20 2.99
-2 6 8 0.31 0.41
2 -6 -8 1.48 1.21
2 6 -8 -0.26 0.74
-2 6 8 3.19 1.74
-2 -6 8 0.67 0.65
-2 6 7 61.51 2.62
2 6 -7 44.78 4.69
2 -6 -7 62.21 2.85
2 -6 -7 59.58 2.45
2 6 -7 54.96 3.48
-2 6 7 64.01 3.01
-2 -6 7 59.62 2.60
-2 6 6 105.20 4.32
-2 -6 6 110.64 4.14
2 6 -6 105.70 4.13
2 -6 -6 107.92 4.55
2 -6 -6 101.30 3.80
2 6 -6 104.75 4.30
-2 6 6 114.87 5.05
-2 -6 6 98.02 3.89
-2 6 5 30.88 5.37
-2 -6 5 30.34 1.30
2 -6 -5 28.02 1.75
-2 -6 5 30.28 1.38
2 6 -5 30.70 1.69
-2 6 5 28.32 1.04
-2 6 5 33.30 2.10
-2 -6 5 30.02 1.45
-2 6 4 5.20 1.35
-2 -6 4 5.33 0.75
2 -6 -4 4.45 1.48
-2 -6 4 6.30 0.77
-2 6 4 4.54 0.37
-2 6 4 5.26 0.34
-2 -6 4 6.05 0.74
-2 6 4 7.49 1.34
-2 -6 4 5.81 0.72
2 6 -3 134.47 2.16
-2 6 3 144.76 2.75
2 -6 -3 146.46 2.75
-2 -6 3 143.11 2.12
-2 -6 3 136.11 1.96
2 6 -3 135.11 2.00
-2 6 2 13.08 1.41
2 6 -2 11.15 2.17
2 -6 -2 14.91 1.21
-2 -6 2 11.77 0.91
-2 -6 2 6.71 1.81
-2 -6 2 11.16 0.76
2 6 -2 13.54 1.77
-2 6 2 13.31 1.45
-2 6 1 197.49 4.79
2 6 -1 201.85 5.02
2 -6 -1 202.37 4.61
-2 -6 1 214.62 4.82
-2 -6 1 177.75 3.95
-2 -6 1 203.36 4.29
2 6 -1 204.44 4.67
-2 -6 1 175.39 3.86
2 6 0 120.35 3.30
2 -6 0 128.28 3.38
2 -6 0 128.00 3.16
-2 -6 0 123.22 3.13
-2 -6 0 111.76 2.51
-2 -6 0 116.35 2.55
2 6 0 120.21 3.00
-2 -6 0 102.81 2.48
2 6 1 19.60 2.78
2 -6 1 18.49 1.20
2 -6 1 18.75 1.04
-2 -6 -1 17.13 1.14
-2 -6 -1 15.33 0.58
-2 6 -1 18.35 0.63
-2 -6 -1 17.89 0.72
2 -6 1 16.57 0.60
-2 6 -1 18.64 2.89
2 6 1 14.10 0.88
-2 -6 -1 13.56 0.83
2 6 2 46.21 2.58
2 -6 2 54.26 1.53
2 -6 2 42.71 2.08
2 -6 2 50.69 1.14
-2 -6 -2 50.37 1.87
-2 6 -2 51.66 1.67
-2 -6 -2 49.16 0.87
2 -6 2 42.21 0.89
2 6 2 46.42 0.75
-2 6 -2 52.44 1.72
2 6 2 54.09 1.46
2 6 3 0.90 0.80
2 -6 3 1.57 0.65
2 -6 3 0.38 0.25
2 -6 3 1.14 0.55
-2 -6 -3 3.91 1.41
-2 6 -3 1.78 0.61
-2 -6 -3 0.99 0.41
2 -6 3 1.53 0.49
2 6 3 0.21 0.18
-2 6 -3 0.55 0.69
2 6 3 0.55 0.74
2 6 4 294.02 7.97
2 -6 4 264.02 6.99
2 -6 4 263.56 6.51
-2 -6 -4 296.92 7.93
-2 6 -4 280.96 7.67
-2 -6 -4 266.06 6.70
-2 6 -4 281.63 8.02
2 6 4 290.37 7.66
2 6 5 122.78 4.32
2 -6 5 120.41 3.95
-2 -6 -5 117.88 4.12
-2 6 -5 121.20 4.77
-2 -6 -5 122.89 3.80
-2 6 -5 124.16 4.27
2 6 5 119.33 4.05
2 6 6 25.47 4.74
2 -6 6 25.48 1.51
-2 -6 -6 29.92 2.13
-2 6 -6 26.89 5.13
-2 -6 -6 20.42 3.41
2 6 6 24.58 1.85
2 -6 6 23.66 1.61
2 6 7 50.69 5.44
2 -6 7 44.00 1.98
-2 -6 -7 56.06 2.66
-2 6 -7 50.56 2.36
-2 -6 -7 45.86 3.69
2 6 7 48.98 2.79
2 -6 7 48.78 2.27
2 6 8 34.38 5.40
-2 -6 -8 37.89 2.65
-2 6 -8 36.55 4.25
-2 -6 -8 24.36 4.55
2 6 8 43.20 2.81
2 -6 8 33.79 2.20
2 6 9 5.47 1.16
-2 -6 -9 5.17 1.24
-2 6 -9 5.62 1.14
2 6 9 8.36 1.76
2 -6 9 5.41 1.14
-2 8 7 10.91 2.24
2 -8 -7 9.89 1.50
-2 -8 7 7.65 0.81
-2 8 7 11.86 1.69
-2 -8 7 9.13 1.08
-2 8 6 28.20 7.02
2 -8 -6 35.13 2.43
-2 -8 6 30.85 1.82
-2 8 6 35.62 2.40
-2 -8 6 32.93 1.91
-2 8 5 22.65 4.71
-2 -8 5 31.59 1.62
2 -8 -5 28.03 2.11
-2 -8 5 29.03 1.53
-2 -8 5 27.04 1.37
-2 8 5 26.27 2.02
-2 -8 5 28.26 1.56
-2 8 4 23.77 1.79
-2 -8 4 18.23 1.09
2 -8 -4 19.40 1.56
-2 -8 4 19.89 1.26
-2 -8 4 18.10 1.11
-2 8 4 25.55 2.04
-2 -8 4 18.42 1.08
-2 8 3 131.81 6.21
-2 -8 3 126.27 5.66
2 -8 -3 124.21 5.77
-2 -8 3 126.14 5.62
-2 -8 3 114.54 4.99
2 8 -3 117.74 5.27
-2 8 3 131.75 6.14
2 8 -2 72.14 3.59
2 -8 -2 76.34 3.77
-2 -8 2 72.23 3.42
-2 -8 2 66.37 2.99
2 8 -2 67.04 3.18
-2 8 2 73.25 3.69
2 8 -1 18.35 3.90
2 -8 -1 15.68 1.31
2 -8 -1 15.32 1.16
-2 -8 1 20.42 1.37
2 8 -1 16.68 2.40
-2 8 1 19.98 1.44
2 8 0 18.05 3.65
2 -8 0 17.95 1.39
2 -8 0 15.86 1.19
-2 -8 0 16.97 1.35
2 8 0 18.13 2.34
-2 8 0 17.28 2.77
2 8 1 25.08 5.06
2 -8 1 26.05 1.67
2 -8 1 24.90 1.38
-2 -8 -1 28.49 1.69
-2 8 -1 22.12 2.58
2 8 1 23.56 3.31
2 8 2 4.97 1.40
2 -8 2 3.50 0.92
2 -8 2 3.23 0.76
-2 -8 -2 1.20 0.90
-2 8 -2 2.07 0.48
2 8 2 2.59 0.64
2 8 3 70.50 2.68
2 -8 3 59.71 2.11
2 -8 3 63.31 1.79
-2 -8 -3 60.67 2.46
-2 8 -3 63.34 6.10
2 8 3 70.33 2.29
2 8 4 68.16 6.02
2 -8 4 65.83 2.73
-2 -8 -4 72.18 3.12
-2 8 -4 59.01 2.27
-2 8 -4 59.69 7.20
2 8 4 64.62 2.66
2 8 5 8.69 1.45
2 -8 5 7.43 0.88
-2 -8 -5 11.15 1.41
-2 8 -5 6.91 0.98
-2 8 -5 10.77 1.86
2 8 5 9.12 1.16
2 8 6 0.43 0.79
2 -8 6 1.62 0.65
-2 -8 -6 1.87 0.98
-2 8 -6 1.31 0.73
2 8 6 1.65 0.80
2 -8 6 0.87 0.74
2 8 7 5.93 1.82
2 -8 7 7.70 1.14
-2 -8 -7 3.24 1.14
-2 8 -7 4.75 1.08
2 8 7 4.62 1.04
2 -8 7 5.47 0.89
-2 -10 4 2.09 0.69
2 -10 -4 1.85 1.10
2 -10 -4 2.16 0.99
-2 10 4 1.79 0.80
-2 -10 3 24.58 1.97
2 -10 -3 24.81 2.06
2 -10 -3 26.84 2.25
-2 -10 3 21.69 1.71
-2 10 3 25.28 2.10
2 -10 -2 0.49 0.81
-2 -10 2 0.77 0.58
2 -10 -2 -0.24 0.74
-2 -10 2 1.42 0.58
-2 10 2 0.77 0.72
2 10 -1 6.07 0.97
2 -10 -1 10.54 1.28
2 -10 -1 6.17 1.21
-2 -10 1 9.36 1.11
-2 10 1 5.46 1.70
2 10 0 66.79 2.92
2 -10 0 66.59 2.89
2 -10 0 66.68 2.68
-2 -10 0 72.56 2.96
-2 10 0 58.05 6.62
2 10 1 1.33 0.60
2 -10 1 2.85 1.10
2 -10 1 1.69 0.86
-2 -10 -1 0.66 0.82
-2 10 -1 1.22 0.49
2 10 2 2.46 1.00
2 -10 2 2.00 0.71
-2 -10 -2 4.42 1.39
-2 10 -2 0.50 0.77
2 10 3 0.72 0.84
2 -10 3 -0.34 0.61
-2 -10 -3 -0.54 0.80
-2 10 -3 0.63 0.62
2 10 4 0.64 0.92
2 -10 4 1.93 0.93
-2 -10 -4 3.56 1.38
-2 10 -4 1.87 0.69
3 1 -11 9.08 1.14
3 -1 -11 14.18 1.54
3 1 -11 12.17 2.70
3 -1 -11 12.98 2.47
-3 1 11 18.07 2.09
-3 -1 11 7.23 1.27
3 1 -10 0.69 0.70
3 -1 -10 0.58 0.89
3 1 -10 3.45 1.61
3 -1 -10 1.35 0.67
-3 1 10 4.95 1.82
-3 -1 10 3.19 1.25
3 1 -9 5.41 1.01
3 -1 -9 8.73 1.09
3 1 -9 7.37 1.22
3 -1 -9 8.88 1.39
-3 1 9 11.22 1.99
-3 -1 9 7.29 1.40
3 1 -8 45.97 2.12
3 -1 -8 43.74 2.02
3 1 -8 47.95 2.95
3 -1 -8 48.85 3.48
-3 1 8 44.69 2.52
-3 -1 8 49.54 2.40
3 -1 -7 274.44 7.75
3 1 -7 304.87 8.98
3 -1 -7 314.82 9.44
3 1 -7 301.51 9.42
3 -1 -7 298.83 9.44
-3 1 7 315.54 9.62
-3 -1 7 304.69 9.18
3 -1 -6 52.22 1.34
3 1 -6 49.70 1.76
3 -1 -6 50.79 1.95
3 1 -6 57.12 2.18
3 -1 -6 61.51 4.88
-3 1 6 58.71 2.43
-3 -1 6 53.37 1.95
3 -1 -5 92.38 2.17
3 -1 -5 90.30 2.60
3 1 -5 96.59 3.32
3 -1 -5 93.83 2.62
-3 1 5 97.71 3.21
-3 -1 5 95.84 2.71
3 -1 -4 0.25 0.12
3 -1 -3 44.79 0.86
3 1 -3 44.70 0.76
-3 -1 3 42.64 0.49
3 -1 -3 41.96 0.76
3 1 -3 45.06 1.15
-3 -1 3 42.93 1.05
3 -1 -3 42.76 1.18
-3 1 3 46.15 1.10
3 1 -3 47.36 1.24
-3 -1 3 43.96 1.09
-3 1 3 42.93 1.01
-3 1 3 45.89 1.06
-3 1 3 40.43 1.24
3 -1 -3 41.29 1.06
-3 -1 3 47.54 1.11
3 1 -3 43.04 0.96
3 1 -2 130.03 1.52
-3 -1 2 122.65 1.43
3 -1 -2 131.48 1.63
3 1 -2 131.66 1.90
-3 -1 2 133.90 1.90
3 -1 -2 130.54 1.93
-3 1 2 133.19 1.87
-3 1 2 133.55 1.78
-3 -1 2 131.40 1.87
-3 1 2 127.13 1.72
-3 -1 2 135.11 1.93
-3 1 2 129.99 2.00
3 -1 -2 127.97 1.91
-3 -1 2 130.50 1.77
3 1 -2 127.70 1.61
3 1 0 69.17 1.31
-3 -1 0 69.17 1.25
3 -1 0 59.41 1.11
-3 1 0 67.15 1.15
3 1 0 64.50 1.27
-3 -1 0 64.93 1.18
3 -1 0 65.19 1.09
-3 1 0 67.37 1.06
-3 1 0 66.04 1.21
-3 -1 0 67.69 1.36
3 1 0 65.16 1.14
-3 -1 0 65.64 0.87
-3 1 0 65.85 1.33
3 -1 0 67.46 1.25
3 1 0 66.02 0.82
-3 1 -1 -0.07 0.18
3 1 2 560.74 5.91
-3 -1 -2 554.35 5.76
3 -1 2 538.82 5.56
-3 1 -2 564.84 5.71
-3 -1 -2 561.60 5.77
-3 1 -2 572.16 5.27
-3 -1 -2 563.96 5.57
-3 1 -2 588.16 5.39
-3 1 -2 542.88 5.58
-3 -1 -2 572.52 5.87
3 -1 2 554.10 5.59
3 1 2 556.26 5.61
[truncated: 5,127 more rows]
